# Supplementary material for: Determinants of metal import and specificity in a bacterial transporter
Source: bioRxiv. 2026 Mar 31:2026.03.30.714904. Preprint. [Version 1] doi: 10.64898/2026.03.30.714904 (PMC13060092; doi:10.64898/2026.03.30.714904)
Supplement: Supplement 4 [file media-4.xlsx]

## Sheet: README
	Supplemental Data 1
	This spreadsheet contains the raw sequences of the two oligo pools ordered from Twist.
	Note that the second oligo pool serves to correct for a mistake made in the coding of the sequence list for the first that led to some oligos being missing from the original pool.

## Sheet: Pool1
	Oligo	Variant DNA	1	2	3	4	5	6	7	8	9	10	11	12	13	14	15	16	17	18	19	20	21	22	23	24	25	26	27	28	29	30	31	32	33	34	35	36	37	38	39	40	41	42	43	44	45	46	47
V48A	CGGAGTGCGGCGCATCCTGCCGTTTCTCGGGCCGGCGGCGATCGCGTCTATCGCCTATATGGATCCCGGCAACTTTGCGACTAATATCGAGGGCGGTGCCCGTTACGGTTATTCCCTGCTTTGGGTGATTCTGGCCGCAAATCTTATGGCGATGGTGATTCAGAACCTCTCAGCAAATCTGGGAATC	ATGGATTCCCGTTCTCCCAGCCTGCCCGACGACCGCCCCGACCCGCCAGAACAGCATCTCGACGCGCGGGCCGGGGCGACGCTGCGCGGGACGGCGGGACCACGCGGAGTGCGGCGCATCCTGCCGTTTCTCGGGCCGGCGGCGATCGCGTCTATCGCCTATATGGATCCCGGCAACTTTGCGACTAATATCGAGGGCGGTGCCCGTTACGGTTATTCCCTGCTTTGGGTGATTCTGGCCGCAAATCTTATGGCGATGGTGATTCAGAACCTCTCAGCAAATCTGGGAATCGCCAGTGGGCGTAATCTGCCAGAATTAATCCGTGAGCGCTGGCCACGTCCACTTGTATGGTTTTACTGGATTCAGGCAGAACTGGTTGCGATGGCAACCGATCTTGCC…	M	D	S	R	S	P	S	L	P	D	D	R	P	D	P	P	E	Q	H	L	D	A	R	A	G	A	T	L	R	G	T	A	G	P	R	G	V	R	R	I	L	P	F	L	G	P	A
V48C	CGGAGTGCGGCGCATCCTGCCGTTTCTCGGGCCGGCGTGCATCGCGTCTATCGCCTATATGGATCCCGGCAACTTTGCGACTAATATCGAGGGCGGTGCCCGTTACGGTTATTCCCTGCTTTGGGTGATTCTGGCCGCAAATCTTATGGCGATGGTGATTCAGAACCTCTCAGCAAATCTGGGAATC	ATGGATTCCCGTTCTCCCAGCCTGCCCGACGACCGCCCCGACCCGCCAGAACAGCATCTCGACGCGCGGGCCGGGGCGACGCTGCGCGGGACGGCGGGACCACGCGGAGTGCGGCGCATCCTGCCGTTTCTCGGGCCGGCGTGCATCGCGTCTATCGCCTATATGGATCCCGGCAACTTTGCGACTAATATCGAGGGCGGTGCCCGTTACGGTTATTCCCTGCTTTGGGTGATTCTGGCCGCAAATCTTATGGCGATGGTGATTCAGAACCTCTCAGCAAATCTGGGAATCGCCAGTGGGCGTAATCTGCCAGAATTAATCCGTGAGCGCTGGCCACGTCCACTTGTATGGTTTTACTGGATTCAGGCAGAACTGGTTGCGATGGCAACCGATCTTGCC…	M	D	S	R	S	P	S	L	P	D	D	R	P	D	P	P	E	Q	H	L	D	A	R	A	G	A	T	L	R	G	T	A	G	P	R	G	V	R	R	I	L	P	F	L	G	P	A
V48D	CGGAGTGCGGCGCATCCTGCCGTTTCTCGGGCCGGCGGATATCGCGTCTATCGCCTATATGGATCCCGGCAACTTTGCGACTAATATCGAGGGCGGTGCCCGTTACGGTTATTCCCTGCTTTGGGTGATTCTGGCCGCAAATCTTATGGCGATGGTGATTCAGAACCTCTCAGCAAATCTGGGAATC	ATGGATTCCCGTTCTCCCAGCCTGCCCGACGACCGCCCCGACCCGCCAGAACAGCATCTCGACGCGCGGGCCGGGGCGACGCTGCGCGGGACGGCGGGACCACGCGGAGTGCGGCGCATCCTGCCGTTTCTCGGGCCGGCGGATATCGCGTCTATCGCCTATATGGATCCCGGCAACTTTGCGACTAATATCGAGGGCGGTGCCCGTTACGGTTATTCCCTGCTTTGGGTGATTCTGGCCGCAAATCTTATGGCGATGGTGATTCAGAACCTCTCAGCAAATCTGGGAATCGCCAGTGGGCGTAATCTGCCAGAATTAATCCGTGAGCGCTGGCCACGTCCACTTGTATGGTTTTACTGGATTCAGGCAGAACTGGTTGCGATGGCAACCGATCTTGCC…	M	D	S	R	S	P	S	L	P	D	D	R	P	D	P	P	E	Q	H	L	D	A	R	A	G	A	T	L	R	G	T	A	G	P	R	G	V	R	R	I	L	P	F	L	G	P	A
V48E	CGGAGTGCGGCGCATCCTGCCGTTTCTCGGGCCGGCGGAAATCGCGTCTATCGCCTATATGGATCCCGGCAACTTTGCGACTAATATCGAGGGCGGTGCCCGTTACGGTTATTCCCTGCTTTGGGTGATTCTGGCCGCAAATCTTATGGCGATGGTGATTCAGAACCTCTCAGCAAATCTGGGAATC	ATGGATTCCCGTTCTCCCAGCCTGCCCGACGACCGCCCCGACCCGCCAGAACAGCATCTCGACGCGCGGGCCGGGGCGACGCTGCGCGGGACGGCGGGACCACGCGGAGTGCGGCGCATCCTGCCGTTTCTCGGGCCGGCGGAAATCGCGTCTATCGCCTATATGGATCCCGGCAACTTTGCGACTAATATCGAGGGCGGTGCCCGTTACGGTTATTCCCTGCTTTGGGTGATTCTGGCCGCAAATCTTATGGCGATGGTGATTCAGAACCTCTCAGCAAATCTGGGAATCGCCAGTGGGCGTAATCTGCCAGAATTAATCCGTGAGCGCTGGCCACGTCCACTTGTATGGTTTTACTGGATTCAGGCAGAACTGGTTGCGATGGCAACCGATCTTGCC…	M	D	S	R	S	P	S	L	P	D	D	R	P	D	P	P	E	Q	H	L	D	A	R	A	G	A	T	L	R	G	T	A	G	P	R	G	V	R	R	I	L	P	F	L	G	P	A
V48F	CGGAGTGCGGCGCATCCTGCCGTTTCTCGGGCCGGCGTTTATCGCGTCTATCGCCTATATGGATCCCGGCAACTTTGCGACTAATATCGAGGGCGGTGCCCGTTACGGTTATTCCCTGCTTTGGGTGATTCTGGCCGCAAATCTTATGGCGATGGTGATTCAGAACCTCTCAGCAAATCTGGGAATC	ATGGATTCCCGTTCTCCCAGCCTGCCCGACGACCGCCCCGACCCGCCAGAACAGCATCTCGACGCGCGGGCCGGGGCGACGCTGCGCGGGACGGCGGGACCACGCGGAGTGCGGCGCATCCTGCCGTTTCTCGGGCCGGCGTTTATCGCGTCTATCGCCTATATGGATCCCGGCAACTTTGCGACTAATATCGAGGGCGGTGCCCGTTACGGTTATTCCCTGCTTTGGGTGATTCTGGCCGCAAATCTTATGGCGATGGTGATTCAGAACCTCTCAGCAAATCTGGGAATCGCCAGTGGGCGTAATCTGCCAGAATTAATCCGTGAGCGCTGGCCACGTCCACTTGTATGGTTTTACTGGATTCAGGCAGAACTGGTTGCGATGGCAACCGATCTTGCC…	M	D	S	R	S	P	S	L	P	D	D	R	P	D	P	P	E	Q	H	L	D	A	R	A	G	A	T	L	R	G	T	A	G	P	R	G	V	R	R	I	L	P	F	L	G	P	A
V48G	CGGAGTGCGGCGCATCCTGCCGTTTCTCGGGCCGGCGGGCATCGCGTCTATCGCCTATATGGATCCCGGCAACTTTGCGACTAATATCGAGGGCGGTGCCCGTTACGGTTATTCCCTGCTTTGGGTGATTCTGGCCGCAAATCTTATGGCGATGGTGATTCAGAACCTCTCAGCAAATCTGGGAATC	ATGGATTCCCGTTCTCCCAGCCTGCCCGACGACCGCCCCGACCCGCCAGAACAGCATCTCGACGCGCGGGCCGGGGCGACGCTGCGCGGGACGGCGGGACCACGCGGAGTGCGGCGCATCCTGCCGTTTCTCGGGCCGGCGGGCATCGCGTCTATCGCCTATATGGATCCCGGCAACTTTGCGACTAATATCGAGGGCGGTGCCCGTTACGGTTATTCCCTGCTTTGGGTGATTCTGGCCGCAAATCTTATGGCGATGGTGATTCAGAACCTCTCAGCAAATCTGGGAATCGCCAGTGGGCGTAATCTGCCAGAATTAATCCGTGAGCGCTGGCCACGTCCACTTGTATGGTTTTACTGGATTCAGGCAGAACTGGTTGCGATGGCAACCGATCTTGCC…	M	D	S	R	S	P	S	L	P	D	D	R	P	D	P	P	E	Q	H	L	D	A	R	A	G	A	T	L	R	G	T	A	G	P	R	G	V	R	R	I	L	P	F	L	G	P	A
V48H	CGGAGTGCGGCGCATCCTGCCGTTTCTCGGGCCGGCGCATATCGCGTCTATCGCCTATATGGATCCCGGCAACTTTGCGACTAATATCGAGGGCGGTGCCCGTTACGGTTATTCCCTGCTTTGGGTGATTCTGGCCGCAAATCTTATGGCGATGGTGATTCAGAACCTCTCAGCAAATCTGGGAATC	ATGGATTCCCGTTCTCCCAGCCTGCCCGACGACCGCCCCGACCCGCCAGAACAGCATCTCGACGCGCGGGCCGGGGCGACGCTGCGCGGGACGGCGGGACCACGCGGAGTGCGGCGCATCCTGCCGTTTCTCGGGCCGGCGCATATCGCGTCTATCGCCTATATGGATCCCGGCAACTTTGCGACTAATATCGAGGGCGGTGCCCGTTACGGTTATTCCCTGCTTTGGGTGATTCTGGCCGCAAATCTTATGGCGATGGTGATTCAGAACCTCTCAGCAAATCTGGGAATCGCCAGTGGGCGTAATCTGCCAGAATTAATCCGTGAGCGCTGGCCACGTCCACTTGTATGGTTTTACTGGATTCAGGCAGAACTGGTTGCGATGGCAACCGATCTTGCC…	M	D	S	R	S	P	S	L	P	D	D	R	P	D	P	P	E	Q	H	L	D	A	R	A	G	A	T	L	R	G	T	A	G	P	R	G	V	R	R	I	L	P	F	L	G	P	A
V48I	CGGAGTGCGGCGCATCCTGCCGTTTCTCGGGCCGGCGATTATCGCGTCTATCGCCTATATGGATCCCGGCAACTTTGCGACTAATATCGAGGGCGGTGCCCGTTACGGTTATTCCCTGCTTTGGGTGATTCTGGCCGCAAATCTTATGGCGATGGTGATTCAGAACCTCTCAGCAAATCTGGGAATC	ATGGATTCCCGTTCTCCCAGCCTGCCCGACGACCGCCCCGACCCGCCAGAACAGCATCTCGACGCGCGGGCCGGGGCGACGCTGCGCGGGACGGCGGGACCACGCGGAGTGCGGCGCATCCTGCCGTTTCTCGGGCCGGCGATTATCGCGTCTATCGCCTATATGGATCCCGGCAACTTTGCGACTAATATCGAGGGCGGTGCCCGTTACGGTTATTCCCTGCTTTGGGTGATTCTGGCCGCAAATCTTATGGCGATGGTGATTCAGAACCTCTCAGCAAATCTGGGAATCGCCAGTGGGCGTAATCTGCCAGAATTAATCCGTGAGCGCTGGCCACGTCCACTTGTATGGTTTTACTGGATTCAGGCAGAACTGGTTGCGATGGCAACCGATCTTGCC…	M	D	S	R	S	P	S	L	P	D	D	R	P	D	P	P	E	Q	H	L	D	A	R	A	G	A	T	L	R	G	T	A	G	P	R	G	V	R	R	I	L	P	F	L	G	P	A
V48K	CGGAGTGCGGCGCATCCTGCCGTTTCTCGGGCCGGCGAAAATCGCGTCTATCGCCTATATGGATCCCGGCAACTTTGCGACTAATATCGAGGGCGGTGCCCGTTACGGTTATTCCCTGCTTTGGGTGATTCTGGCCGCAAATCTTATGGCGATGGTGATTCAGAACCTCTCAGCAAATCTGGGAATC	ATGGATTCCCGTTCTCCCAGCCTGCCCGACGACCGCCCCGACCCGCCAGAACAGCATCTCGACGCGCGGGCCGGGGCGACGCTGCGCGGGACGGCGGGACCACGCGGAGTGCGGCGCATCCTGCCGTTTCTCGGGCCGGCGAAAATCGCGTCTATCGCCTATATGGATCCCGGCAACTTTGCGACTAATATCGAGGGCGGTGCCCGTTACGGTTATTCCCTGCTTTGGGTGATTCTGGCCGCAAATCTTATGGCGATGGTGATTCAGAACCTCTCAGCAAATCTGGGAATCGCCAGTGGGCGTAATCTGCCAGAATTAATCCGTGAGCGCTGGCCACGTCCACTTGTATGGTTTTACTGGATTCAGGCAGAACTGGTTGCGATGGCAACCGATCTTGCC…	M	D	S	R	S	P	S	L	P	D	D	R	P	D	P	P	E	Q	H	L	D	A	R	A	G	A	T	L	R	G	T	A	G	P	R	G	V	R	R	I	L	P	F	L	G	P	A
V48L	CGGAGTGCGGCGCATCCTGCCGTTTCTCGGGCCGGCGCTGATCGCGTCTATCGCCTATATGGATCCCGGCAACTTTGCGACTAATATCGAGGGCGGTGCCCGTTACGGTTATTCCCTGCTTTGGGTGATTCTGGCCGCAAATCTTATGGCGATGGTGATTCAGAACCTCTCAGCAAATCTGGGAATC	ATGGATTCCCGTTCTCCCAGCCTGCCCGACGACCGCCCCGACCCGCCAGAACAGCATCTCGACGCGCGGGCCGGGGCGACGCTGCGCGGGACGGCGGGACCACGCGGAGTGCGGCGCATCCTGCCGTTTCTCGGGCCGGCGCTGATCGCGTCTATCGCCTATATGGATCCCGGCAACTTTGCGACTAATATCGAGGGCGGTGCCCGTTACGGTTATTCCCTGCTTTGGGTGATTCTGGCCGCAAATCTTATGGCGATGGTGATTCAGAACCTCTCAGCAAATCTGGGAATCGCCAGTGGGCGTAATCTGCCAGAATTAATCCGTGAGCGCTGGCCACGTCCACTTGTATGGTTTTACTGGATTCAGGCAGAACTGGTTGCGATGGCAACCGATCTTGCC…	M	D	S	R	S	P	S	L	P	D	D	R	P	D	P	P	E	Q	H	L	D	A	R	A	G	A	T	L	R	G	T	A	G	P	R	G	V	R	R	I	L	P	F	L	G	P	A
V48M	CGGAGTGCGGCGCATCCTGCCGTTTCTCGGGCCGGCGATGATCGCGTCTATCGCCTATATGGATCCCGGCAACTTTGCGACTAATATCGAGGGCGGTGCCCGTTACGGTTATTCCCTGCTTTGGGTGATTCTGGCCGCAAATCTTATGGCGATGGTGATTCAGAACCTCTCAGCAAATCTGGGAATC	ATGGATTCCCGTTCTCCCAGCCTGCCCGACGACCGCCCCGACCCGCCAGAACAGCATCTCGACGCGCGGGCCGGGGCGACGCTGCGCGGGACGGCGGGACCACGCGGAGTGCGGCGCATCCTGCCGTTTCTCGGGCCGGCGATGATCGCGTCTATCGCCTATATGGATCCCGGCAACTTTGCGACTAATATCGAGGGCGGTGCCCGTTACGGTTATTCCCTGCTTTGGGTGATTCTGGCCGCAAATCTTATGGCGATGGTGATTCAGAACCTCTCAGCAAATCTGGGAATCGCCAGTGGGCGTAATCTGCCAGAATTAATCCGTGAGCGCTGGCCACGTCCACTTGTATGGTTTTACTGGATTCAGGCAGAACTGGTTGCGATGGCAACCGATCTTGCC…	M	D	S	R	S	P	S	L	P	D	D	R	P	D	P	P	E	Q	H	L	D	A	R	A	G	A	T	L	R	G	T	A	G	P	R	G	V	R	R	I	L	P	F	L	G	P	A
V48N	CGGAGTGCGGCGCATCCTGCCGTTTCTCGGGCCGGCGAACATCGCGTCTATCGCCTATATGGATCCCGGCAACTTTGCGACTAATATCGAGGGCGGTGCCCGTTACGGTTATTCCCTGCTTTGGGTGATTCTGGCCGCAAATCTTATGGCGATGGTGATTCAGAACCTCTCAGCAAATCTGGGAATC	ATGGATTCCCGTTCTCCCAGCCTGCCCGACGACCGCCCCGACCCGCCAGAACAGCATCTCGACGCGCGGGCCGGGGCGACGCTGCGCGGGACGGCGGGACCACGCGGAGTGCGGCGCATCCTGCCGTTTCTCGGGCCGGCGAACATCGCGTCTATCGCCTATATGGATCCCGGCAACTTTGCGACTAATATCGAGGGCGGTGCCCGTTACGGTTATTCCCTGCTTTGGGTGATTCTGGCCGCAAATCTTATGGCGATGGTGATTCAGAACCTCTCAGCAAATCTGGGAATCGCCAGTGGGCGTAATCTGCCAGAATTAATCCGTGAGCGCTGGCCACGTCCACTTGTATGGTTTTACTGGATTCAGGCAGAACTGGTTGCGATGGCAACCGATCTTGCC…	M	D	S	R	S	P	S	L	P	D	D	R	P	D	P	P	E	Q	H	L	D	A	R	A	G	A	T	L	R	G	T	A	G	P	R	G	V	R	R	I	L	P	F	L	G	P	A
V48P	CGGAGTGCGGCGCATCCTGCCGTTTCTCGGGCCGGCGCCGATCGCGTCTATCGCCTATATGGATCCCGGCAACTTTGCGACTAATATCGAGGGCGGTGCCCGTTACGGTTATTCCCTGCTTTGGGTGATTCTGGCCGCAAATCTTATGGCGATGGTGATTCAGAACCTCTCAGCAAATCTGGGAATC	ATGGATTCCCGTTCTCCCAGCCTGCCCGACGACCGCCCCGACCCGCCAGAACAGCATCTCGACGCGCGGGCCGGGGCGACGCTGCGCGGGACGGCGGGACCACGCGGAGTGCGGCGCATCCTGCCGTTTCTCGGGCCGGCGCCGATCGCGTCTATCGCCTATATGGATCCCGGCAACTTTGCGACTAATATCGAGGGCGGTGCCCGTTACGGTTATTCCCTGCTTTGGGTGATTCTGGCCGCAAATCTTATGGCGATGGTGATTCAGAACCTCTCAGCAAATCTGGGAATCGCCAGTGGGCGTAATCTGCCAGAATTAATCCGTGAGCGCTGGCCACGTCCACTTGTATGGTTTTACTGGATTCAGGCAGAACTGGTTGCGATGGCAACCGATCTTGCC…	M	D	S	R	S	P	S	L	P	D	D	R	P	D	P	P	E	Q	H	L	D	A	R	A	G	A	T	L	R	G	T	A	G	P	R	G	V	R	R	I	L	P	F	L	G	P	A
V48Q	CGGAGTGCGGCGCATCCTGCCGTTTCTCGGGCCGGCGCAGATCGCGTCTATCGCCTATATGGATCCCGGCAACTTTGCGACTAATATCGAGGGCGGTGCCCGTTACGGTTATTCCCTGCTTTGGGTGATTCTGGCCGCAAATCTTATGGCGATGGTGATTCAGAACCTCTCAGCAAATCTGGGAATC	ATGGATTCCCGTTCTCCCAGCCTGCCCGACGACCGCCCCGACCCGCCAGAACAGCATCTCGACGCGCGGGCCGGGGCGACGCTGCGCGGGACGGCGGGACCACGCGGAGTGCGGCGCATCCTGCCGTTTCTCGGGCCGGCGCAGATCGCGTCTATCGCCTATATGGATCCCGGCAACTTTGCGACTAATATCGAGGGCGGTGCCCGTTACGGTTATTCCCTGCTTTGGGTGATTCTGGCCGCAAATCTTATGGCGATGGTGATTCAGAACCTCTCAGCAAATCTGGGAATCGCCAGTGGGCGTAATCTGCCAGAATTAATCCGTGAGCGCTGGCCACGTCCACTTGTATGGTTTTACTGGATTCAGGCAGAACTGGTTGCGATGGCAACCGATCTTGCC…	M	D	S	R	S	P	S	L	P	D	D	R	P	D	P	P	E	Q	H	L	D	A	R	A	G	A	T	L	R	G	T	A	G	P	R	G	V	R	R	I	L	P	F	L	G	P	A
V48R	CGGAGTGCGGCGCATCCTGCCGTTTCTCGGGCCGGCGCGTATCGCGTCTATCGCCTATATGGATCCCGGCAACTTTGCGACTAATATCGAGGGCGGTGCCCGTTACGGTTATTCCCTGCTTTGGGTGATTCTGGCCGCAAATCTTATGGCGATGGTGATTCAGAACCTCTCAGCAAATCTGGGAATC	ATGGATTCCCGTTCTCCCAGCCTGCCCGACGACCGCCCCGACCCGCCAGAACAGCATCTCGACGCGCGGGCCGGGGCGACGCTGCGCGGGACGGCGGGACCACGCGGAGTGCGGCGCATCCTGCCGTTTCTCGGGCCGGCGCGTATCGCGTCTATCGCCTATATGGATCCCGGCAACTTTGCGACTAATATCGAGGGCGGTGCCCGTTACGGTTATTCCCTGCTTTGGGTGATTCTGGCCGCAAATCTTATGGCGATGGTGATTCAGAACCTCTCAGCAAATCTGGGAATCGCCAGTGGGCGTAATCTGCCAGAATTAATCCGTGAGCGCTGGCCACGTCCACTTGTATGGTTTTACTGGATTCAGGCAGAACTGGTTGCGATGGCAACCGATCTTGCC…	M	D	S	R	S	P	S	L	P	D	D	R	P	D	P	P	E	Q	H	L	D	A	R	A	G	A	T	L	R	G	T	A	G	P	R	G	V	R	R	I	L	P	F	L	G	P	A
V48S	CGGAGTGCGGCGCATCCTGCCGTTTCTCGGGCCGGCGAGCATCGCGTCTATCGCCTATATGGATCCCGGCAACTTTGCGACTAATATCGAGGGCGGTGCCCGTTACGGTTATTCCCTGCTTTGGGTGATTCTGGCCGCAAATCTTATGGCGATGGTGATTCAGAACCTCTCAGCAAATCTGGGAATC	ATGGATTCCCGTTCTCCCAGCCTGCCCGACGACCGCCCCGACCCGCCAGAACAGCATCTCGACGCGCGGGCCGGGGCGACGCTGCGCGGGACGGCGGGACCACGCGGAGTGCGGCGCATCCTGCCGTTTCTCGGGCCGGCGAGCATCGCGTCTATCGCCTATATGGATCCCGGCAACTTTGCGACTAATATCGAGGGCGGTGCCCGTTACGGTTATTCCCTGCTTTGGGTGATTCTGGCCGCAAATCTTATGGCGATGGTGATTCAGAACCTCTCAGCAAATCTGGGAATCGCCAGTGGGCGTAATCTGCCAGAATTAATCCGTGAGCGCTGGCCACGTCCACTTGTATGGTTTTACTGGATTCAGGCAGAACTGGTTGCGATGGCAACCGATCTTGCC…	M	D	S	R	S	P	S	L	P	D	D	R	P	D	P	P	E	Q	H	L	D	A	R	A	G	A	T	L	R	G	T	A	G	P	R	G	V	R	R	I	L	P	F	L	G	P	A
V48T	CGGAGTGCGGCGCATCCTGCCGTTTCTCGGGCCGGCGACCATCGCGTCTATCGCCTATATGGATCCCGGCAACTTTGCGACTAATATCGAGGGCGGTGCCCGTTACGGTTATTCCCTGCTTTGGGTGATTCTGGCCGCAAATCTTATGGCGATGGTGATTCAGAACCTCTCAGCAAATCTGGGAATC	ATGGATTCCCGTTCTCCCAGCCTGCCCGACGACCGCCCCGACCCGCCAGAACAGCATCTCGACGCGCGGGCCGGGGCGACGCTGCGCGGGACGGCGGGACCACGCGGAGTGCGGCGCATCCTGCCGTTTCTCGGGCCGGCGACCATCGCGTCTATCGCCTATATGGATCCCGGCAACTTTGCGACTAATATCGAGGGCGGTGCCCGTTACGGTTATTCCCTGCTTTGGGTGATTCTGGCCGCAAATCTTATGGCGATGGTGATTCAGAACCTCTCAGCAAATCTGGGAATCGCCAGTGGGCGTAATCTGCCAGAATTAATCCGTGAGCGCTGGCCACGTCCACTTGTATGGTTTTACTGGATTCAGGCAGAACTGGTTGCGATGGCAACCGATCTTGCC…	M	D	S	R	S	P	S	L	P	D	D	R	P	D	P	P	E	Q	H	L	D	A	R	A	G	A	T	L	R	G	T	A	G	P	R	G	V	R	R	I	L	P	F	L	G	P	A
V48W	CGGAGTGCGGCGCATCCTGCCGTTTCTCGGGCCGGCGTGGATCGCGTCTATCGCCTATATGGATCCCGGCAACTTTGCGACTAATATCGAGGGCGGTGCCCGTTACGGTTATTCCCTGCTTTGGGTGATTCTGGCCGCAAATCTTATGGCGATGGTGATTCAGAACCTCTCAGCAAATCTGGGAATC	ATGGATTCCCGTTCTCCCAGCCTGCCCGACGACCGCCCCGACCCGCCAGAACAGCATCTCGACGCGCGGGCCGGGGCGACGCTGCGCGGGACGGCGGGACCACGCGGAGTGCGGCGCATCCTGCCGTTTCTCGGGCCGGCGTGGATCGCGTCTATCGCCTATATGGATCCCGGCAACTTTGCGACTAATATCGAGGGCGGTGCCCGTTACGGTTATTCCCTGCTTTGGGTGATTCTGGCCGCAAATCTTATGGCGATGGTGATTCAGAACCTCTCAGCAAATCTGGGAATCGCCAGTGGGCGTAATCTGCCAGAATTAATCCGTGAGCGCTGGCCACGTCCACTTGTATGGTTTTACTGGATTCAGGCAGAACTGGTTGCGATGGCAACCGATCTTGCC…	M	D	S	R	S	P	S	L	P	D	D	R	P	D	P	P	E	Q	H	L	D	A	R	A	G	A	T	L	R	G	T	A	G	P	R	G	V	R	R	I	L	P	F	L	G	P	A
V48Y	CGGAGTGCGGCGCATCCTGCCGTTTCTCGGGCCGGCGTATATCGCGTCTATCGCCTATATGGATCCCGGCAACTTTGCGACTAATATCGAGGGCGGTGCCCGTTACGGTTATTCCCTGCTTTGGGTGATTCTGGCCGCAAATCTTATGGCGATGGTGATTCAGAACCTCTCAGCAAATCTGGGAATC	ATGGATTCCCGTTCTCCCAGCCTGCCCGACGACCGCCCCGACCCGCCAGAACAGCATCTCGACGCGCGGGCCGGGGCGACGCTGCGCGGGACGGCGGGACCACGCGGAGTGCGGCGCATCCTGCCGTTTCTCGGGCCGGCGTATATCGCGTCTATCGCCTATATGGATCCCGGCAACTTTGCGACTAATATCGAGGGCGGTGCCCGTTACGGTTATTCCCTGCTTTGGGTGATTCTGGCCGCAAATCTTATGGCGATGGTGATTCAGAACCTCTCAGCAAATCTGGGAATCGCCAGTGGGCGTAATCTGCCAGAATTAATCCGTGAGCGCTGGCCACGTCCACTTGTATGGTTTTACTGGATTCAGGCAGAACTGGTTGCGATGGCAACCGATCTTGCC…	M	D	S	R	S	P	S	L	P	D	D	R	P	D	P	P	E	Q	H	L	D	A	R	A	G	A	T	L	R	G	T	A	G	P	R	G	V	R	R	I	L	P	F	L	G	P	A
V48V	CGGAGTGCGGCGCATCCTGCCGTTTCTCGGGCCGGCGGTGATCGCGTCTATCGCCTATATGGATCCCGGCAACTTTGCGACTAATATCGAGGGCGGTGCCCGTTACGGTTATTCCCTGCTTTGGGTGATTCTGGCCGCAAATCTTATGGCGATGGTGATTCAGAACCTCTCAGCAAATCTGGGAATC	ATGGATTCCCGTTCTCCCAGCCTGCCCGACGACCGCCCCGACCCGCCAGAACAGCATCTCGACGCGCGGGCCGGGGCGACGCTGCGCGGGACGGCGGGACCACGCGGAGTGCGGCGCATCCTGCCGTTTCTCGGGCCGGCGGTGATCGCGTCTATCGCCTATATGGATCCCGGCAACTTTGCGACTAATATCGAGGGCGGTGCCCGTTACGGTTATTCCCTGCTTTGGGTGATTCTGGCCGCAAATCTTATGGCGATGGTGATTCAGAACCTCTCAGCAAATCTGGGAATCGCCAGTGGGCGTAATCTGCCAGAATTAATCCGTGAGCGCTGGCCACGTCCACTTGTATGGTTTTACTGGATTCAGGCAGAACTGGTTGCGATGGCAACCGATCTTGCC…	M	D	S	R	S	P	S	L	P	D	D	R	P	D	P	P	E	Q	H	L	D	A	R	A	G	A	T	L	R	G	T	A	G	P	R	G	V	R	R	I	L	P	F	L	G	P	A
V48del	CGGAGTGCGGCGCATCCTGCCGTTTCTCGGGCCGGCGATCGCGTCTATCGCCTATATGGATCCCGGCAACTTTGCGACTAATATCGAGGGCGGTGCCCGTTACGGTTATTCCCTGCTTTGGGTGATTCTGGCCGCAAATCTTATGGCGATGGTGATTCAGAACCTCTCAGCAAATCTGGGAATCGC	ATGGATTCCCGTTCTCCCAGCCTGCCCGACGACCGCCCCGACCCGCCAGAACAGCATCTCGACGCGCGGGCCGGGGCGACGCTGCGCGGGACGGCGGGACCACGCGGAGTGCGGCGCATCCTGCCGTTTCTCGGGCCGGCGATCGCGTCTATCGCCTATATGGATCCCGGCAACTTTGCGACTAATATCGAGGGCGGTGCCCGTTACGGTTATTCCCTGCTTTGGGTGATTCTGGCCGCAAATCTTATGGCGATGGTGATTCAGAACCTCTCAGCAAATCTGGGAATCGCCAGTGGGCGTAATCTGCCAGAATTAATCCGTGAGCGCTGGCCACGTCCACTTGTATGGTTTTACTGGATTCAGGCAGAACTGGTTGCGATGGCAACCGATCTTGCCGAG…	M	D	S	R	S	P	S	L	P	D	D	R	P	D	P	P	E	Q	H	L	D	A	R	A	G	A	T	L	R	G	T	A	G	P	R	G	V	R	R	I	L	P	F	L	G	P	A
I78A	CGGAGTGCGGCGCATCCTGCCGTTTCTCGGGCCGGCGGTCATCGCGTCTATCGCCTATATGGATCCCGGCAACTTTGCGACTAATATCGAGGGCGGTGCCCGTTACGGTTATTCCCTGCTTTGGGTGGCGCTGGCCGCAAATCTTATGGCGATGGTGATTCAGAACCTCTCAGCAAATCTGGGAATC	ATGGATTCCCGTTCTCCCAGCCTGCCCGACGACCGCCCCGACCCGCCAGAACAGCATCTCGACGCGCGGGCCGGGGCGACGCTGCGCGGGACGGCGGGACCACGCGGAGTGCGGCGCATCCTGCCGTTTCTCGGGCCGGCGGTCATCGCGTCTATCGCCTATATGGATCCCGGCAACTTTGCGACTAATATCGAGGGCGGTGCCCGTTACGGTTATTCCCTGCTTTGGGTGGCGCTGGCCGCAAATCTTATGGCGATGGTGATTCAGAACCTCTCAGCAAATCTGGGAATCGCCAGTGGGCGTAATCTGCCAGAATTAATCCGTGAGCGCTGGCCACGTCCACTTGTATGGTTTTACTGGATTCAGGCAGAACTGGTTGCGATGGCAACCGATCTTGCC…	M	D	S	R	S	P	S	L	P	D	D	R	P	D	P	P	E	Q	H	L	D	A	R	A	G	A	T	L	R	G	T	A	G	P	R	G	V	R	R	I	L	P	F	L	G	P	A
I78C	CGGAGTGCGGCGCATCCTGCCGTTTCTCGGGCCGGCGGTCATCGCGTCTATCGCCTATATGGATCCCGGCAACTTTGCGACTAATATCGAGGGCGGTGCCCGTTACGGTTATTCCCTGCTTTGGGTGTGCCTGGCCGCAAATCTTATGGCGATGGTGATTCAGAACCTCTCAGCAAATCTGGGAATC	ATGGATTCCCGTTCTCCCAGCCTGCCCGACGACCGCCCCGACCCGCCAGAACAGCATCTCGACGCGCGGGCCGGGGCGACGCTGCGCGGGACGGCGGGACCACGCGGAGTGCGGCGCATCCTGCCGTTTCTCGGGCCGGCGGTCATCGCGTCTATCGCCTATATGGATCCCGGCAACTTTGCGACTAATATCGAGGGCGGTGCCCGTTACGGTTATTCCCTGCTTTGGGTGTGCCTGGCCGCAAATCTTATGGCGATGGTGATTCAGAACCTCTCAGCAAATCTGGGAATCGCCAGTGGGCGTAATCTGCCAGAATTAATCCGTGAGCGCTGGCCACGTCCACTTGTATGGTTTTACTGGATTCAGGCAGAACTGGTTGCGATGGCAACCGATCTTGCC…	M	D	S	R	S	P	S	L	P	D	D	R	P	D	P	P	E	Q	H	L	D	A	R	A	G	A	T	L	R	G	T	A	G	P	R	G	V	R	R	I	L	P	F	L	G	P	A
I78D	CGGAGTGCGGCGCATCCTGCCGTTTCTCGGGCCGGCGGTCATCGCGTCTATCGCCTATATGGATCCCGGCAACTTTGCGACTAATATCGAGGGCGGTGCCCGTTACGGTTATTCCCTGCTTTGGGTGGATCTGGCCGCAAATCTTATGGCGATGGTGATTCAGAACCTCTCAGCAAATCTGGGAATC	ATGGATTCCCGTTCTCCCAGCCTGCCCGACGACCGCCCCGACCCGCCAGAACAGCATCTCGACGCGCGGGCCGGGGCGACGCTGCGCGGGACGGCGGGACCACGCGGAGTGCGGCGCATCCTGCCGTTTCTCGGGCCGGCGGTCATCGCGTCTATCGCCTATATGGATCCCGGCAACTTTGCGACTAATATCGAGGGCGGTGCCCGTTACGGTTATTCCCTGCTTTGGGTGGATCTGGCCGCAAATCTTATGGCGATGGTGATTCAGAACCTCTCAGCAAATCTGGGAATCGCCAGTGGGCGTAATCTGCCAGAATTAATCCGTGAGCGCTGGCCACGTCCACTTGTATGGTTTTACTGGATTCAGGCAGAACTGGTTGCGATGGCAACCGATCTTGCC…	M	D	S	R	S	P	S	L	P	D	D	R	P	D	P	P	E	Q	H	L	D	A	R	A	G	A	T	L	R	G	T	A	G	P	R	G	V	R	R	I	L	P	F	L	G	P	A
I78E	CGGAGTGCGGCGCATCCTGCCGTTTCTCGGGCCGGCGGTCATCGCGTCTATCGCCTATATGGATCCCGGCAACTTTGCGACTAATATCGAGGGCGGTGCCCGTTACGGTTATTCCCTGCTTTGGGTGGAACTGGCCGCAAATCTTATGGCGATGGTGATTCAGAACCTCTCAGCAAATCTGGGAATC	ATGGATTCCCGTTCTCCCAGCCTGCCCGACGACCGCCCCGACCCGCCAGAACAGCATCTCGACGCGCGGGCCGGGGCGACGCTGCGCGGGACGGCGGGACCACGCGGAGTGCGGCGCATCCTGCCGTTTCTCGGGCCGGCGGTCATCGCGTCTATCGCCTATATGGATCCCGGCAACTTTGCGACTAATATCGAGGGCGGTGCCCGTTACGGTTATTCCCTGCTTTGGGTGGAACTGGCCGCAAATCTTATGGCGATGGTGATTCAGAACCTCTCAGCAAATCTGGGAATCGCCAGTGGGCGTAATCTGCCAGAATTAATCCGTGAGCGCTGGCCACGTCCACTTGTATGGTTTTACTGGATTCAGGCAGAACTGGTTGCGATGGCAACCGATCTTGCC…	M	D	S	R	S	P	S	L	P	D	D	R	P	D	P	P	E	Q	H	L	D	A	R	A	G	A	T	L	R	G	T	A	G	P	R	G	V	R	R	I	L	P	F	L	G	P	A
I78F	CGGAGTGCGGCGCATCCTGCCGTTTCTCGGGCCGGCGGTCATCGCGTCTATCGCCTATATGGATCCCGGCAACTTTGCGACTAATATCGAGGGCGGTGCCCGTTACGGTTATTCCCTGCTTTGGGTGTTTCTGGCCGCAAATCTTATGGCGATGGTGATTCAGAACCTCTCAGCAAATCTGGGAATC	ATGGATTCCCGTTCTCCCAGCCTGCCCGACGACCGCCCCGACCCGCCAGAACAGCATCTCGACGCGCGGGCCGGGGCGACGCTGCGCGGGACGGCGGGACCACGCGGAGTGCGGCGCATCCTGCCGTTTCTCGGGCCGGCGGTCATCGCGTCTATCGCCTATATGGATCCCGGCAACTTTGCGACTAATATCGAGGGCGGTGCCCGTTACGGTTATTCCCTGCTTTGGGTGTTTCTGGCCGCAAATCTTATGGCGATGGTGATTCAGAACCTCTCAGCAAATCTGGGAATCGCCAGTGGGCGTAATCTGCCAGAATTAATCCGTGAGCGCTGGCCACGTCCACTTGTATGGTTTTACTGGATTCAGGCAGAACTGGTTGCGATGGCAACCGATCTTGCC…	M	D	S	R	S	P	S	L	P	D	D	R	P	D	P	P	E	Q	H	L	D	A	R	A	G	A	T	L	R	G	T	A	G	P	R	G	V	R	R	I	L	P	F	L	G	P	A
I78G	CGGAGTGCGGCGCATCCTGCCGTTTCTCGGGCCGGCGGTCATCGCGTCTATCGCCTATATGGATCCCGGCAACTTTGCGACTAATATCGAGGGCGGTGCCCGTTACGGTTATTCCCTGCTTTGGGTGGGCCTGGCCGCAAATCTTATGGCGATGGTGATTCAGAACCTCTCAGCAAATCTGGGAATC	ATGGATTCCCGTTCTCCCAGCCTGCCCGACGACCGCCCCGACCCGCCAGAACAGCATCTCGACGCGCGGGCCGGGGCGACGCTGCGCGGGACGGCGGGACCACGCGGAGTGCGGCGCATCCTGCCGTTTCTCGGGCCGGCGGTCATCGCGTCTATCGCCTATATGGATCCCGGCAACTTTGCGACTAATATCGAGGGCGGTGCCCGTTACGGTTATTCCCTGCTTTGGGTGGGCCTGGCCGCAAATCTTATGGCGATGGTGATTCAGAACCTCTCAGCAAATCTGGGAATCGCCAGTGGGCGTAATCTGCCAGAATTAATCCGTGAGCGCTGGCCACGTCCACTTGTATGGTTTTACTGGATTCAGGCAGAACTGGTTGCGATGGCAACCGATCTTGCC…	M	D	S	R	S	P	S	L	P	D	D	R	P	D	P	P	E	Q	H	L	D	A	R	A	G	A	T	L	R	G	T	A	G	P	R	G	V	R	R	I	L	P	F	L	G	P	A
I78H	CGGAGTGCGGCGCATCCTGCCGTTTCTCGGGCCGGCGGTCATCGCGTCTATCGCCTATATGGATCCCGGCAACTTTGCGACTAATATCGAGGGCGGTGCCCGTTACGGTTATTCCCTGCTTTGGGTGCATCTGGCCGCAAATCTTATGGCGATGGTGATTCAGAACCTCTCAGCAAATCTGGGAATC	ATGGATTCCCGTTCTCCCAGCCTGCCCGACGACCGCCCCGACCCGCCAGAACAGCATCTCGACGCGCGGGCCGGGGCGACGCTGCGCGGGACGGCGGGACCACGCGGAGTGCGGCGCATCCTGCCGTTTCTCGGGCCGGCGGTCATCGCGTCTATCGCCTATATGGATCCCGGCAACTTTGCGACTAATATCGAGGGCGGTGCCCGTTACGGTTATTCCCTGCTTTGGGTGCATCTGGCCGCAAATCTTATGGCGATGGTGATTCAGAACCTCTCAGCAAATCTGGGAATCGCCAGTGGGCGTAATCTGCCAGAATTAATCCGTGAGCGCTGGCCACGTCCACTTGTATGGTTTTACTGGATTCAGGCAGAACTGGTTGCGATGGCAACCGATCTTGCC…	M	D	S	R	S	P	S	L	P	D	D	R	P	D	P	P	E	Q	H	L	D	A	R	A	G	A	T	L	R	G	T	A	G	P	R	G	V	R	R	I	L	P	F	L	G	P	A
I78K	CGGAGTGCGGCGCATCCTGCCGTTTCTCGGGCCGGCGGTCATCGCGTCTATCGCCTATATGGATCCCGGCAACTTTGCGACTAATATCGAGGGCGGTGCCCGTTACGGTTATTCCCTGCTTTGGGTGAAACTGGCCGCAAATCTTATGGCGATGGTGATTCAGAACCTCTCAGCAAATCTGGGAATC	ATGGATTCCCGTTCTCCCAGCCTGCCCGACGACCGCCCCGACCCGCCAGAACAGCATCTCGACGCGCGGGCCGGGGCGACGCTGCGCGGGACGGCGGGACCACGCGGAGTGCGGCGCATCCTGCCGTTTCTCGGGCCGGCGGTCATCGCGTCTATCGCCTATATGGATCCCGGCAACTTTGCGACTAATATCGAGGGCGGTGCCCGTTACGGTTATTCCCTGCTTTGGGTGAAACTGGCCGCAAATCTTATGGCGATGGTGATTCAGAACCTCTCAGCAAATCTGGGAATCGCCAGTGGGCGTAATCTGCCAGAATTAATCCGTGAGCGCTGGCCACGTCCACTTGTATGGTTTTACTGGATTCAGGCAGAACTGGTTGCGATGGCAACCGATCTTGCC…	M	D	S	R	S	P	S	L	P	D	D	R	P	D	P	P	E	Q	H	L	D	A	R	A	G	A	T	L	R	G	T	A	G	P	R	G	V	R	R	I	L	P	F	L	G	P	A
I78L	CGGAGTGCGGCGCATCCTGCCGTTTCTCGGGCCGGCGGTCATCGCGTCTATCGCCTATATGGATCCCGGCAACTTTGCGACTAATATCGAGGGCGGTGCCCGTTACGGTTATTCCCTGCTTTGGGTGCTGCTGGCCGCAAATCTTATGGCGATGGTGATTCAGAACCTCTCAGCAAATCTGGGAATC	ATGGATTCCCGTTCTCCCAGCCTGCCCGACGACCGCCCCGACCCGCCAGAACAGCATCTCGACGCGCGGGCCGGGGCGACGCTGCGCGGGACGGCGGGACCACGCGGAGTGCGGCGCATCCTGCCGTTTCTCGGGCCGGCGGTCATCGCGTCTATCGCCTATATGGATCCCGGCAACTTTGCGACTAATATCGAGGGCGGTGCCCGTTACGGTTATTCCCTGCTTTGGGTGCTGCTGGCCGCAAATCTTATGGCGATGGTGATTCAGAACCTCTCAGCAAATCTGGGAATCGCCAGTGGGCGTAATCTGCCAGAATTAATCCGTGAGCGCTGGCCACGTCCACTTGTATGGTTTTACTGGATTCAGGCAGAACTGGTTGCGATGGCAACCGATCTTGCC…	M	D	S	R	S	P	S	L	P	D	D	R	P	D	P	P	E	Q	H	L	D	A	R	A	G	A	T	L	R	G	T	A	G	P	R	G	V	R	R	I	L	P	F	L	G	P	A
I78M	CGGAGTGCGGCGCATCCTGCCGTTTCTCGGGCCGGCGGTCATCGCGTCTATCGCCTATATGGATCCCGGCAACTTTGCGACTAATATCGAGGGCGGTGCCCGTTACGGTTATTCCCTGCTTTGGGTGATGCTGGCCGCAAATCTTATGGCGATGGTGATTCAGAACCTCTCAGCAAATCTGGGAATC	ATGGATTCCCGTTCTCCCAGCCTGCCCGACGACCGCCCCGACCCGCCAGAACAGCATCTCGACGCGCGGGCCGGGGCGACGCTGCGCGGGACGGCGGGACCACGCGGAGTGCGGCGCATCCTGCCGTTTCTCGGGCCGGCGGTCATCGCGTCTATCGCCTATATGGATCCCGGCAACTTTGCGACTAATATCGAGGGCGGTGCCCGTTACGGTTATTCCCTGCTTTGGGTGATGCTGGCCGCAAATCTTATGGCGATGGTGATTCAGAACCTCTCAGCAAATCTGGGAATCGCCAGTGGGCGTAATCTGCCAGAATTAATCCGTGAGCGCTGGCCACGTCCACTTGTATGGTTTTACTGGATTCAGGCAGAACTGGTTGCGATGGCAACCGATCTTGCC…	M	D	S	R	S	P	S	L	P	D	D	R	P	D	P	P	E	Q	H	L	D	A	R	A	G	A	T	L	R	G	T	A	G	P	R	G	V	R	R	I	L	P	F	L	G	P	A
I78N	CGGAGTGCGGCGCATCCTGCCGTTTCTCGGGCCGGCGGTCATCGCGTCTATCGCCTATATGGATCCCGGCAACTTTGCGACTAATATCGAGGGCGGTGCCCGTTACGGTTATTCCCTGCTTTGGGTGAACCTGGCCGCAAATCTTATGGCGATGGTGATTCAGAACCTCTCAGCAAATCTGGGAATC	ATGGATTCCCGTTCTCCCAGCCTGCCCGACGACCGCCCCGACCCGCCAGAACAGCATCTCGACGCGCGGGCCGGGGCGACGCTGCGCGGGACGGCGGGACCACGCGGAGTGCGGCGCATCCTGCCGTTTCTCGGGCCGGCGGTCATCGCGTCTATCGCCTATATGGATCCCGGCAACTTTGCGACTAATATCGAGGGCGGTGCCCGTTACGGTTATTCCCTGCTTTGGGTGAACCTGGCCGCAAATCTTATGGCGATGGTGATTCAGAACCTCTCAGCAAATCTGGGAATCGCCAGTGGGCGTAATCTGCCAGAATTAATCCGTGAGCGCTGGCCACGTCCACTTGTATGGTTTTACTGGATTCAGGCAGAACTGGTTGCGATGGCAACCGATCTTGCC…	M	D	S	R	S	P	S	L	P	D	D	R	P	D	P	P	E	Q	H	L	D	A	R	A	G	A	T	L	R	G	T	A	G	P	R	G	V	R	R	I	L	P	F	L	G	P	A
I78P	CGGAGTGCGGCGCATCCTGCCGTTTCTCGGGCCGGCGGTCATCGCGTCTATCGCCTATATGGATCCCGGCAACTTTGCGACTAATATCGAGGGCGGTGCCCGTTACGGTTATTCCCTGCTTTGGGTGCCGCTGGCCGCAAATCTTATGGCGATGGTGATTCAGAACCTCTCAGCAAATCTGGGAATC	ATGGATTCCCGTTCTCCCAGCCTGCCCGACGACCGCCCCGACCCGCCAGAACAGCATCTCGACGCGCGGGCCGGGGCGACGCTGCGCGGGACGGCGGGACCACGCGGAGTGCGGCGCATCCTGCCGTTTCTCGGGCCGGCGGTCATCGCGTCTATCGCCTATATGGATCCCGGCAACTTTGCGACTAATATCGAGGGCGGTGCCCGTTACGGTTATTCCCTGCTTTGGGTGCCGCTGGCCGCAAATCTTATGGCGATGGTGATTCAGAACCTCTCAGCAAATCTGGGAATCGCCAGTGGGCGTAATCTGCCAGAATTAATCCGTGAGCGCTGGCCACGTCCACTTGTATGGTTTTACTGGATTCAGGCAGAACTGGTTGCGATGGCAACCGATCTTGCC…	M	D	S	R	S	P	S	L	P	D	D	R	P	D	P	P	E	Q	H	L	D	A	R	A	G	A	T	L	R	G	T	A	G	P	R	G	V	R	R	I	L	P	F	L	G	P	A
I78Q	CGGAGTGCGGCGCATCCTGCCGTTTCTCGGGCCGGCGGTCATCGCGTCTATCGCCTATATGGATCCCGGCAACTTTGCGACTAATATCGAGGGCGGTGCCCGTTACGGTTATTCCCTGCTTTGGGTGCAGCTGGCCGCAAATCTTATGGCGATGGTGATTCAGAACCTCTCAGCAAATCTGGGAATC	ATGGATTCCCGTTCTCCCAGCCTGCCCGACGACCGCCCCGACCCGCCAGAACAGCATCTCGACGCGCGGGCCGGGGCGACGCTGCGCGGGACGGCGGGACCACGCGGAGTGCGGCGCATCCTGCCGTTTCTCGGGCCGGCGGTCATCGCGTCTATCGCCTATATGGATCCCGGCAACTTTGCGACTAATATCGAGGGCGGTGCCCGTTACGGTTATTCCCTGCTTTGGGTGCAGCTGGCCGCAAATCTTATGGCGATGGTGATTCAGAACCTCTCAGCAAATCTGGGAATCGCCAGTGGGCGTAATCTGCCAGAATTAATCCGTGAGCGCTGGCCACGTCCACTTGTATGGTTTTACTGGATTCAGGCAGAACTGGTTGCGATGGCAACCGATCTTGCC…	M	D	S	R	S	P	S	L	P	D	D	R	P	D	P	P	E	Q	H	L	D	A	R	A	G	A	T	L	R	G	T	A	G	P	R	G	V	R	R	I	L	P	F	L	G	P	A
I78R	CGGAGTGCGGCGCATCCTGCCGTTTCTCGGGCCGGCGGTCATCGCGTCTATCGCCTATATGGATCCCGGCAACTTTGCGACTAATATCGAGGGCGGTGCCCGTTACGGTTATTCCCTGCTTTGGGTGCGTCTGGCCGCAAATCTTATGGCGATGGTGATTCAGAACCTCTCAGCAAATCTGGGAATC	ATGGATTCCCGTTCTCCCAGCCTGCCCGACGACCGCCCCGACCCGCCAGAACAGCATCTCGACGCGCGGGCCGGGGCGACGCTGCGCGGGACGGCGGGACCACGCGGAGTGCGGCGCATCCTGCCGTTTCTCGGGCCGGCGGTCATCGCGTCTATCGCCTATATGGATCCCGGCAACTTTGCGACTAATATCGAGGGCGGTGCCCGTTACGGTTATTCCCTGCTTTGGGTGCGTCTGGCCGCAAATCTTATGGCGATGGTGATTCAGAACCTCTCAGCAAATCTGGGAATCGCCAGTGGGCGTAATCTGCCAGAATTAATCCGTGAGCGCTGGCCACGTCCACTTGTATGGTTTTACTGGATTCAGGCAGAACTGGTTGCGATGGCAACCGATCTTGCC…	M	D	S	R	S	P	S	L	P	D	D	R	P	D	P	P	E	Q	H	L	D	A	R	A	G	A	T	L	R	G	T	A	G	P	R	G	V	R	R	I	L	P	F	L	G	P	A
I78S	CGGAGTGCGGCGCATCCTGCCGTTTCTCGGGCCGGCGGTCATCGCGTCTATCGCCTATATGGATCCCGGCAACTTTGCGACTAATATCGAGGGCGGTGCCCGTTACGGTTATTCCCTGCTTTGGGTGAGCCTGGCCGCAAATCTTATGGCGATGGTGATTCAGAACCTCTCAGCAAATCTGGGAATC	ATGGATTCCCGTTCTCCCAGCCTGCCCGACGACCGCCCCGACCCGCCAGAACAGCATCTCGACGCGCGGGCCGGGGCGACGCTGCGCGGGACGGCGGGACCACGCGGAGTGCGGCGCATCCTGCCGTTTCTCGGGCCGGCGGTCATCGCGTCTATCGCCTATATGGATCCCGGCAACTTTGCGACTAATATCGAGGGCGGTGCCCGTTACGGTTATTCCCTGCTTTGGGTGAGCCTGGCCGCAAATCTTATGGCGATGGTGATTCAGAACCTCTCAGCAAATCTGGGAATCGCCAGTGGGCGTAATCTGCCAGAATTAATCCGTGAGCGCTGGCCACGTCCACTTGTATGGTTTTACTGGATTCAGGCAGAACTGGTTGCGATGGCAACCGATCTTGCC…	M	D	S	R	S	P	S	L	P	D	D	R	P	D	P	P	E	Q	H	L	D	A	R	A	G	A	T	L	R	G	T	A	G	P	R	G	V	R	R	I	L	P	F	L	G	P	A
I78T	CGGAGTGCGGCGCATCCTGCCGTTTCTCGGGCCGGCGGTCATCGCGTCTATCGCCTATATGGATCCCGGCAACTTTGCGACTAATATCGAGGGCGGTGCCCGTTACGGTTATTCCCTGCTTTGGGTGACCCTGGCCGCAAATCTTATGGCGATGGTGATTCAGAACCTCTCAGCAAATCTGGGAATC	ATGGATTCCCGTTCTCCCAGCCTGCCCGACGACCGCCCCGACCCGCCAGAACAGCATCTCGACGCGCGGGCCGGGGCGACGCTGCGCGGGACGGCGGGACCACGCGGAGTGCGGCGCATCCTGCCGTTTCTCGGGCCGGCGGTCATCGCGTCTATCGCCTATATGGATCCCGGCAACTTTGCGACTAATATCGAGGGCGGTGCCCGTTACGGTTATTCCCTGCTTTGGGTGACCCTGGCCGCAAATCTTATGGCGATGGTGATTCAGAACCTCTCAGCAAATCTGGGAATCGCCAGTGGGCGTAATCTGCCAGAATTAATCCGTGAGCGCTGGCCACGTCCACTTGTATGGTTTTACTGGATTCAGGCAGAACTGGTTGCGATGGCAACCGATCTTGCC…	M	D	S	R	S	P	S	L	P	D	D	R	P	D	P	P	E	Q	H	L	D	A	R	A	G	A	T	L	R	G	T	A	G	P	R	G	V	R	R	I	L	P	F	L	G	P	A
I78V	CGGAGTGCGGCGCATCCTGCCGTTTCTCGGGCCGGCGGTCATCGCGTCTATCGCCTATATGGATCCCGGCAACTTTGCGACTAATATCGAGGGCGGTGCCCGTTACGGTTATTCCCTGCTTTGGGTGGTGCTGGCCGCAAATCTTATGGCGATGGTGATTCAGAACCTCTCAGCAAATCTGGGAATC	ATGGATTCCCGTTCTCCCAGCCTGCCCGACGACCGCCCCGACCCGCCAGAACAGCATCTCGACGCGCGGGCCGGGGCGACGCTGCGCGGGACGGCGGGACCACGCGGAGTGCGGCGCATCCTGCCGTTTCTCGGGCCGGCGGTCATCGCGTCTATCGCCTATATGGATCCCGGCAACTTTGCGACTAATATCGAGGGCGGTGCCCGTTACGGTTATTCCCTGCTTTGGGTGGTGCTGGCCGCAAATCTTATGGCGATGGTGATTCAGAACCTCTCAGCAAATCTGGGAATCGCCAGTGGGCGTAATCTGCCAGAATTAATCCGTGAGCGCTGGCCACGTCCACTTGTATGGTTTTACTGGATTCAGGCAGAACTGGTTGCGATGGCAACCGATCTTGCC…	M	D	S	R	S	P	S	L	P	D	D	R	P	D	P	P	E	Q	H	L	D	A	R	A	G	A	T	L	R	G	T	A	G	P	R	G	V	R	R	I	L	P	F	L	G	P	A
I78W	CGGAGTGCGGCGCATCCTGCCGTTTCTCGGGCCGGCGGTCATCGCGTCTATCGCCTATATGGATCCCGGCAACTTTGCGACTAATATCGAGGGCGGTGCCCGTTACGGTTATTCCCTGCTTTGGGTGTGGCTGGCCGCAAATCTTATGGCGATGGTGATTCAGAACCTCTCAGCAAATCTGGGAATC	ATGGATTCCCGTTCTCCCAGCCTGCCCGACGACCGCCCCGACCCGCCAGAACAGCATCTCGACGCGCGGGCCGGGGCGACGCTGCGCGGGACGGCGGGACCACGCGGAGTGCGGCGCATCCTGCCGTTTCTCGGGCCGGCGGTCATCGCGTCTATCGCCTATATGGATCCCGGCAACTTTGCGACTAATATCGAGGGCGGTGCCCGTTACGGTTATTCCCTGCTTTGGGTGTGGCTGGCCGCAAATCTTATGGCGATGGTGATTCAGAACCTCTCAGCAAATCTGGGAATCGCCAGTGGGCGTAATCTGCCAGAATTAATCCGTGAGCGCTGGCCACGTCCACTTGTATGGTTTTACTGGATTCAGGCAGAACTGGTTGCGATGGCAACCGATCTTGCC…	M	D	S	R	S	P	S	L	P	D	D	R	P	D	P	P	E	Q	H	L	D	A	R	A	G	A	T	L	R	G	T	A	G	P	R	G	V	R	R	I	L	P	F	L	G	P	A
I78Y	CGGAGTGCGGCGCATCCTGCCGTTTCTCGGGCCGGCGGTCATCGCGTCTATCGCCTATATGGATCCCGGCAACTTTGCGACTAATATCGAGGGCGGTGCCCGTTACGGTTATTCCCTGCTTTGGGTGTATCTGGCCGCAAATCTTATGGCGATGGTGATTCAGAACCTCTCAGCAAATCTGGGAATC	ATGGATTCCCGTTCTCCCAGCCTGCCCGACGACCGCCCCGACCCGCCAGAACAGCATCTCGACGCGCGGGCCGGGGCGACGCTGCGCGGGACGGCGGGACCACGCGGAGTGCGGCGCATCCTGCCGTTTCTCGGGCCGGCGGTCATCGCGTCTATCGCCTATATGGATCCCGGCAACTTTGCGACTAATATCGAGGGCGGTGCCCGTTACGGTTATTCCCTGCTTTGGGTGTATCTGGCCGCAAATCTTATGGCGATGGTGATTCAGAACCTCTCAGCAAATCTGGGAATCGCCAGTGGGCGTAATCTGCCAGAATTAATCCGTGAGCGCTGGCCACGTCCACTTGTATGGTTTTACTGGATTCAGGCAGAACTGGTTGCGATGGCAACCGATCTTGCC…	M	D	S	R	S	P	S	L	P	D	D	R	P	D	P	P	E	Q	H	L	D	A	R	A	G	A	T	L	R	G	T	A	G	P	R	G	V	R	R	I	L	P	F	L	G	P	A
I78I	CGGAGTGCGGCGCATCCTGCCGTTTCTCGGGCCGGCGGTCATCGCGTCTATCGCCTATATGGATCCCGGCAACTTTGCGACTAATATCGAGGGCGGTGCCCGTTACGGTTATTCCCTGCTTTGGGTGATCCTGGCCGCAAATCTTATGGCGATGGTGATTCAGAACCTCTCAGCAAATCTGGGAATC	ATGGATTCCCGTTCTCCCAGCCTGCCCGACGACCGCCCCGACCCGCCAGAACAGCATCTCGACGCGCGGGCCGGGGCGACGCTGCGCGGGACGGCGGGACCACGCGGAGTGCGGCGCATCCTGCCGTTTCTCGGGCCGGCGGTCATCGCGTCTATCGCCTATATGGATCCCGGCAACTTTGCGACTAATATCGAGGGCGGTGCCCGTTACGGTTATTCCCTGCTTTGGGTGATCCTGGCCGCAAATCTTATGGCGATGGTGATTCAGAACCTCTCAGCAAATCTGGGAATCGCCAGTGGGCGTAATCTGCCAGAATTAATCCGTGAGCGCTGGCCACGTCCACTTGTATGGTTTTACTGGATTCAGGCAGAACTGGTTGCGATGGCAACCGATCTTGCC…	M	D	S	R	S	P	S	L	P	D	D	R	P	D	P	P	E	Q	H	L	D	A	R	A	G	A	T	L	R	G	T	A	G	P	R	G	V	R	R	I	L	P	F	L	G	P	A
I78del	CGGAGTGCGGCGCATCCTGCCGTTTCTCGGGCCGGCGGTCATCGCGTCTATCGCCTATATGGATCCCGGCAACTTTGCGACTAATATCGAGGGCGGTGCCCGTTACGGTTATTCCCTGCTTTGGGTGCTGGCCGCAAATCTTATGGCGATGGTGATTCAGAACCTCTCAGCAAATCTGGGAATCGC	ATGGATTCCCGTTCTCCCAGCCTGCCCGACGACCGCCCCGACCCGCCAGAACAGCATCTCGACGCGCGGGCCGGGGCGACGCTGCGCGGGACGGCGGGACCACGCGGAGTGCGGCGCATCCTGCCGTTTCTCGGGCCGGCGGTCATCGCGTCTATCGCCTATATGGATCCCGGCAACTTTGCGACTAATATCGAGGGCGGTGCCCGTTACGGTTATTCCCTGCTTTGGGTGCTGGCCGCAAATCTTATGGCGATGGTGATTCAGAACCTCTCAGCAAATCTGGGAATCGCCAGTGGGCGTAATCTGCCAGAATTAATCCGTGAGCGCTGGCCACGTCCACTTGTATGGTTTTACTGGATTCAGGCAGAACTGGTTGCGATGGCAACCGATCTTGCCGAG…	M	D	S	R	S	P	S	L	P	D	D	R	P	D	P	P	E	Q	H	L	D	A	R	A	G	A	T	L	R	G	T	A	G	P	R	G	V	R	R	I	L	P	F	L	G	P	A
A81C	CGGAGTGCGGCGCATCCTGCCGTTTCTCGGGCCGGCGGTCATCGCGTCTATCGCCTATATGGATCCCGGCAACTTTGCGACTAATATCGAGGGCGGTGCCCGTTACGGTTATTCCCTGCTTTGGGTGATTCTGGCCTGCAATCTTATGGCGATGGTGATTCAGAACCTCTCAGCAAATCTGGGAATC	ATGGATTCCCGTTCTCCCAGCCTGCCCGACGACCGCCCCGACCCGCCAGAACAGCATCTCGACGCGCGGGCCGGGGCGACGCTGCGCGGGACGGCGGGACCACGCGGAGTGCGGCGCATCCTGCCGTTTCTCGGGCCGGCGGTCATCGCGTCTATCGCCTATATGGATCCCGGCAACTTTGCGACTAATATCGAGGGCGGTGCCCGTTACGGTTATTCCCTGCTTTGGGTGATTCTGGCCTGCAATCTTATGGCGATGGTGATTCAGAACCTCTCAGCAAATCTGGGAATCGCCAGTGGGCGTAATCTGCCAGAATTAATCCGTGAGCGCTGGCCACGTCCACTTGTATGGTTTTACTGGATTCAGGCAGAACTGGTTGCGATGGCAACCGATCTTGCC…	M	D	S	R	S	P	S	L	P	D	D	R	P	D	P	P	E	Q	H	L	D	A	R	A	G	A	T	L	R	G	T	A	G	P	R	G	V	R	R	I	L	P	F	L	G	P	A
A81D	CGGAGTGCGGCGCATCCTGCCGTTTCTCGGGCCGGCGGTCATCGCGTCTATCGCCTATATGGATCCCGGCAACTTTGCGACTAATATCGAGGGCGGTGCCCGTTACGGTTATTCCCTGCTTTGGGTGATTCTGGCCGATAATCTTATGGCGATGGTGATTCAGAACCTCTCAGCAAATCTGGGAATC	ATGGATTCCCGTTCTCCCAGCCTGCCCGACGACCGCCCCGACCCGCCAGAACAGCATCTCGACGCGCGGGCCGGGGCGACGCTGCGCGGGACGGCGGGACCACGCGGAGTGCGGCGCATCCTGCCGTTTCTCGGGCCGGCGGTCATCGCGTCTATCGCCTATATGGATCCCGGCAACTTTGCGACTAATATCGAGGGCGGTGCCCGTTACGGTTATTCCCTGCTTTGGGTGATTCTGGCCGATAATCTTATGGCGATGGTGATTCAGAACCTCTCAGCAAATCTGGGAATCGCCAGTGGGCGTAATCTGCCAGAATTAATCCGTGAGCGCTGGCCACGTCCACTTGTATGGTTTTACTGGATTCAGGCAGAACTGGTTGCGATGGCAACCGATCTTGCC…	M	D	S	R	S	P	S	L	P	D	D	R	P	D	P	P	E	Q	H	L	D	A	R	A	G	A	T	L	R	G	T	A	G	P	R	G	V	R	R	I	L	P	F	L	G	P	A
A81E	CGGAGTGCGGCGCATCCTGCCGTTTCTCGGGCCGGCGGTCATCGCGTCTATCGCCTATATGGATCCCGGCAACTTTGCGACTAATATCGAGGGCGGTGCCCGTTACGGTTATTCCCTGCTTTGGGTGATTCTGGCCGAAAATCTTATGGCGATGGTGATTCAGAACCTCTCAGCAAATCTGGGAATC	ATGGATTCCCGTTCTCCCAGCCTGCCCGACGACCGCCCCGACCCGCCAGAACAGCATCTCGACGCGCGGGCCGGGGCGACGCTGCGCGGGACGGCGGGACCACGCGGAGTGCGGCGCATCCTGCCGTTTCTCGGGCCGGCGGTCATCGCGTCTATCGCCTATATGGATCCCGGCAACTTTGCGACTAATATCGAGGGCGGTGCCCGTTACGGTTATTCCCTGCTTTGGGTGATTCTGGCCGAAAATCTTATGGCGATGGTGATTCAGAACCTCTCAGCAAATCTGGGAATCGCCAGTGGGCGTAATCTGCCAGAATTAATCCGTGAGCGCTGGCCACGTCCACTTGTATGGTTTTACTGGATTCAGGCAGAACTGGTTGCGATGGCAACCGATCTTGCC…	M	D	S	R	S	P	S	L	P	D	D	R	P	D	P	P	E	Q	H	L	D	A	R	A	G	A	T	L	R	G	T	A	G	P	R	G	V	R	R	I	L	P	F	L	G	P	A
A81F	CGGAGTGCGGCGCATCCTGCCGTTTCTCGGGCCGGCGGTCATCGCGTCTATCGCCTATATGGATCCCGGCAACTTTGCGACTAATATCGAGGGCGGTGCCCGTTACGGTTATTCCCTGCTTTGGGTGATTCTGGCCTTTAATCTTATGGCGATGGTGATTCAGAACCTCTCAGCAAATCTGGGAATC	ATGGATTCCCGTTCTCCCAGCCTGCCCGACGACCGCCCCGACCCGCCAGAACAGCATCTCGACGCGCGGGCCGGGGCGACGCTGCGCGGGACGGCGGGACCACGCGGAGTGCGGCGCATCCTGCCGTTTCTCGGGCCGGCGGTCATCGCGTCTATCGCCTATATGGATCCCGGCAACTTTGCGACTAATATCGAGGGCGGTGCCCGTTACGGTTATTCCCTGCTTTGGGTGATTCTGGCCTTTAATCTTATGGCGATGGTGATTCAGAACCTCTCAGCAAATCTGGGAATCGCCAGTGGGCGTAATCTGCCAGAATTAATCCGTGAGCGCTGGCCACGTCCACTTGTATGGTTTTACTGGATTCAGGCAGAACTGGTTGCGATGGCAACCGATCTTGCC…	M	D	S	R	S	P	S	L	P	D	D	R	P	D	P	P	E	Q	H	L	D	A	R	A	G	A	T	L	R	G	T	A	G	P	R	G	V	R	R	I	L	P	F	L	G	P	A
A81G	CGGAGTGCGGCGCATCCTGCCGTTTCTCGGGCCGGCGGTCATCGCGTCTATCGCCTATATGGATCCCGGCAACTTTGCGACTAATATCGAGGGCGGTGCCCGTTACGGTTATTCCCTGCTTTGGGTGATTCTGGCCGGCAATCTTATGGCGATGGTGATTCAGAACCTCTCAGCAAATCTGGGAATC	ATGGATTCCCGTTCTCCCAGCCTGCCCGACGACCGCCCCGACCCGCCAGAACAGCATCTCGACGCGCGGGCCGGGGCGACGCTGCGCGGGACGGCGGGACCACGCGGAGTGCGGCGCATCCTGCCGTTTCTCGGGCCGGCGGTCATCGCGTCTATCGCCTATATGGATCCCGGCAACTTTGCGACTAATATCGAGGGCGGTGCCCGTTACGGTTATTCCCTGCTTTGGGTGATTCTGGCCGGCAATCTTATGGCGATGGTGATTCAGAACCTCTCAGCAAATCTGGGAATCGCCAGTGGGCGTAATCTGCCAGAATTAATCCGTGAGCGCTGGCCACGTCCACTTGTATGGTTTTACTGGATTCAGGCAGAACTGGTTGCGATGGCAACCGATCTTGCC…	M	D	S	R	S	P	S	L	P	D	D	R	P	D	P	P	E	Q	H	L	D	A	R	A	G	A	T	L	R	G	T	A	G	P	R	G	V	R	R	I	L	P	F	L	G	P	A
A81H	CGGAGTGCGGCGCATCCTGCCGTTTCTCGGGCCGGCGGTCATCGCGTCTATCGCCTATATGGATCCCGGCAACTTTGCGACTAATATCGAGGGCGGTGCCCGTTACGGTTATTCCCTGCTTTGGGTGATTCTGGCCCATAATCTTATGGCGATGGTGATTCAGAACCTCTCAGCAAATCTGGGAATC	ATGGATTCCCGTTCTCCCAGCCTGCCCGACGACCGCCCCGACCCGCCAGAACAGCATCTCGACGCGCGGGCCGGGGCGACGCTGCGCGGGACGGCGGGACCACGCGGAGTGCGGCGCATCCTGCCGTTTCTCGGGCCGGCGGTCATCGCGTCTATCGCCTATATGGATCCCGGCAACTTTGCGACTAATATCGAGGGCGGTGCCCGTTACGGTTATTCCCTGCTTTGGGTGATTCTGGCCCATAATCTTATGGCGATGGTGATTCAGAACCTCTCAGCAAATCTGGGAATCGCCAGTGGGCGTAATCTGCCAGAATTAATCCGTGAGCGCTGGCCACGTCCACTTGTATGGTTTTACTGGATTCAGGCAGAACTGGTTGCGATGGCAACCGATCTTGCC…	M	D	S	R	S	P	S	L	P	D	D	R	P	D	P	P	E	Q	H	L	D	A	R	A	G	A	T	L	R	G	T	A	G	P	R	G	V	R	R	I	L	P	F	L	G	P	A
A81I	CGGAGTGCGGCGCATCCTGCCGTTTCTCGGGCCGGCGGTCATCGCGTCTATCGCCTATATGGATCCCGGCAACTTTGCGACTAATATCGAGGGCGGTGCCCGTTACGGTTATTCCCTGCTTTGGGTGATTCTGGCCATTAATCTTATGGCGATGGTGATTCAGAACCTCTCAGCAAATCTGGGAATC	ATGGATTCCCGTTCTCCCAGCCTGCCCGACGACCGCCCCGACCCGCCAGAACAGCATCTCGACGCGCGGGCCGGGGCGACGCTGCGCGGGACGGCGGGACCACGCGGAGTGCGGCGCATCCTGCCGTTTCTCGGGCCGGCGGTCATCGCGTCTATCGCCTATATGGATCCCGGCAACTTTGCGACTAATATCGAGGGCGGTGCCCGTTACGGTTATTCCCTGCTTTGGGTGATTCTGGCCATTAATCTTATGGCGATGGTGATTCAGAACCTCTCAGCAAATCTGGGAATCGCCAGTGGGCGTAATCTGCCAGAATTAATCCGTGAGCGCTGGCCACGTCCACTTGTATGGTTTTACTGGATTCAGGCAGAACTGGTTGCGATGGCAACCGATCTTGCC…	M	D	S	R	S	P	S	L	P	D	D	R	P	D	P	P	E	Q	H	L	D	A	R	A	G	A	T	L	R	G	T	A	G	P	R	G	V	R	R	I	L	P	F	L	G	P	A
A81K	CGGAGTGCGGCGCATCCTGCCGTTTCTCGGGCCGGCGGTCATCGCGTCTATCGCCTATATGGATCCCGGCAACTTTGCGACTAATATCGAGGGCGGTGCCCGTTACGGTTATTCCCTGCTTTGGGTGATTCTGGCCAAAAATCTTATGGCGATGGTGATTCAGAACCTCTCAGCAAATCTGGGAATC	ATGGATTCCCGTTCTCCCAGCCTGCCCGACGACCGCCCCGACCCGCCAGAACAGCATCTCGACGCGCGGGCCGGGGCGACGCTGCGCGGGACGGCGGGACCACGCGGAGTGCGGCGCATCCTGCCGTTTCTCGGGCCGGCGGTCATCGCGTCTATCGCCTATATGGATCCCGGCAACTTTGCGACTAATATCGAGGGCGGTGCCCGTTACGGTTATTCCCTGCTTTGGGTGATTCTGGCCAAAAATCTTATGGCGATGGTGATTCAGAACCTCTCAGCAAATCTGGGAATCGCCAGTGGGCGTAATCTGCCAGAATTAATCCGTGAGCGCTGGCCACGTCCACTTGTATGGTTTTACTGGATTCAGGCAGAACTGGTTGCGATGGCAACCGATCTTGCC…	M	D	S	R	S	P	S	L	P	D	D	R	P	D	P	P	E	Q	H	L	D	A	R	A	G	A	T	L	R	G	T	A	G	P	R	G	V	R	R	I	L	P	F	L	G	P	A
A81L	CGGAGTGCGGCGCATCCTGCCGTTTCTCGGGCCGGCGGTCATCGCGTCTATCGCCTATATGGATCCCGGCAACTTTGCGACTAATATCGAGGGCGGTGCCCGTTACGGTTATTCCCTGCTTTGGGTGATTCTGGCCCTGAATCTTATGGCGATGGTGATTCAGAACCTCTCAGCAAATCTGGGAATC	ATGGATTCCCGTTCTCCCAGCCTGCCCGACGACCGCCCCGACCCGCCAGAACAGCATCTCGACGCGCGGGCCGGGGCGACGCTGCGCGGGACGGCGGGACCACGCGGAGTGCGGCGCATCCTGCCGTTTCTCGGGCCGGCGGTCATCGCGTCTATCGCCTATATGGATCCCGGCAACTTTGCGACTAATATCGAGGGCGGTGCCCGTTACGGTTATTCCCTGCTTTGGGTGATTCTGGCCCTGAATCTTATGGCGATGGTGATTCAGAACCTCTCAGCAAATCTGGGAATCGCCAGTGGGCGTAATCTGCCAGAATTAATCCGTGAGCGCTGGCCACGTCCACTTGTATGGTTTTACTGGATTCAGGCAGAACTGGTTGCGATGGCAACCGATCTTGCC…	M	D	S	R	S	P	S	L	P	D	D	R	P	D	P	P	E	Q	H	L	D	A	R	A	G	A	T	L	R	G	T	A	G	P	R	G	V	R	R	I	L	P	F	L	G	P	A
A81M	CGGAGTGCGGCGCATCCTGCCGTTTCTCGGGCCGGCGGTCATCGCGTCTATCGCCTATATGGATCCCGGCAACTTTGCGACTAATATCGAGGGCGGTGCCCGTTACGGTTATTCCCTGCTTTGGGTGATTCTGGCCATGAATCTTATGGCGATGGTGATTCAGAACCTCTCAGCAAATCTGGGAATC	ATGGATTCCCGTTCTCCCAGCCTGCCCGACGACCGCCCCGACCCGCCAGAACAGCATCTCGACGCGCGGGCCGGGGCGACGCTGCGCGGGACGGCGGGACCACGCGGAGTGCGGCGCATCCTGCCGTTTCTCGGGCCGGCGGTCATCGCGTCTATCGCCTATATGGATCCCGGCAACTTTGCGACTAATATCGAGGGCGGTGCCCGTTACGGTTATTCCCTGCTTTGGGTGATTCTGGCCATGAATCTTATGGCGATGGTGATTCAGAACCTCTCAGCAAATCTGGGAATCGCCAGTGGGCGTAATCTGCCAGAATTAATCCGTGAGCGCTGGCCACGTCCACTTGTATGGTTTTACTGGATTCAGGCAGAACTGGTTGCGATGGCAACCGATCTTGCC…	M	D	S	R	S	P	S	L	P	D	D	R	P	D	P	P	E	Q	H	L	D	A	R	A	G	A	T	L	R	G	T	A	G	P	R	G	V	R	R	I	L	P	F	L	G	P	A
A81N	CGGAGTGCGGCGCATCCTGCCGTTTCTCGGGCCGGCGGTCATCGCGTCTATCGCCTATATGGATCCCGGCAACTTTGCGACTAATATCGAGGGCGGTGCCCGTTACGGTTATTCCCTGCTTTGGGTGATTCTGGCCAACAATCTTATGGCGATGGTGATTCAGAACCTCTCAGCAAATCTGGGAATC	ATGGATTCCCGTTCTCCCAGCCTGCCCGACGACCGCCCCGACCCGCCAGAACAGCATCTCGACGCGCGGGCCGGGGCGACGCTGCGCGGGACGGCGGGACCACGCGGAGTGCGGCGCATCCTGCCGTTTCTCGGGCCGGCGGTCATCGCGTCTATCGCCTATATGGATCCCGGCAACTTTGCGACTAATATCGAGGGCGGTGCCCGTTACGGTTATTCCCTGCTTTGGGTGATTCTGGCCAACAATCTTATGGCGATGGTGATTCAGAACCTCTCAGCAAATCTGGGAATCGCCAGTGGGCGTAATCTGCCAGAATTAATCCGTGAGCGCTGGCCACGTCCACTTGTATGGTTTTACTGGATTCAGGCAGAACTGGTTGCGATGGCAACCGATCTTGCC…	M	D	S	R	S	P	S	L	P	D	D	R	P	D	P	P	E	Q	H	L	D	A	R	A	G	A	T	L	R	G	T	A	G	P	R	G	V	R	R	I	L	P	F	L	G	P	A
A81P	CGGAGTGCGGCGCATCCTGCCGTTTCTCGGGCCGGCGGTCATCGCGTCTATCGCCTATATGGATCCCGGCAACTTTGCGACTAATATCGAGGGCGGTGCCCGTTACGGTTATTCCCTGCTTTGGGTGATTCTGGCCCCGAATCTTATGGCGATGGTGATTCAGAACCTCTCAGCAAATCTGGGAATC	ATGGATTCCCGTTCTCCCAGCCTGCCCGACGACCGCCCCGACCCGCCAGAACAGCATCTCGACGCGCGGGCCGGGGCGACGCTGCGCGGGACGGCGGGACCACGCGGAGTGCGGCGCATCCTGCCGTTTCTCGGGCCGGCGGTCATCGCGTCTATCGCCTATATGGATCCCGGCAACTTTGCGACTAATATCGAGGGCGGTGCCCGTTACGGTTATTCCCTGCTTTGGGTGATTCTGGCCCCGAATCTTATGGCGATGGTGATTCAGAACCTCTCAGCAAATCTGGGAATCGCCAGTGGGCGTAATCTGCCAGAATTAATCCGTGAGCGCTGGCCACGTCCACTTGTATGGTTTTACTGGATTCAGGCAGAACTGGTTGCGATGGCAACCGATCTTGCC…	M	D	S	R	S	P	S	L	P	D	D	R	P	D	P	P	E	Q	H	L	D	A	R	A	G	A	T	L	R	G	T	A	G	P	R	G	V	R	R	I	L	P	F	L	G	P	A
A81Q	CGGAGTGCGGCGCATCCTGCCGTTTCTCGGGCCGGCGGTCATCGCGTCTATCGCCTATATGGATCCCGGCAACTTTGCGACTAATATCGAGGGCGGTGCCCGTTACGGTTATTCCCTGCTTTGGGTGATTCTGGCCCAGAATCTTATGGCGATGGTGATTCAGAACCTCTCAGCAAATCTGGGAATC	ATGGATTCCCGTTCTCCCAGCCTGCCCGACGACCGCCCCGACCCGCCAGAACAGCATCTCGACGCGCGGGCCGGGGCGACGCTGCGCGGGACGGCGGGACCACGCGGAGTGCGGCGCATCCTGCCGTTTCTCGGGCCGGCGGTCATCGCGTCTATCGCCTATATGGATCCCGGCAACTTTGCGACTAATATCGAGGGCGGTGCCCGTTACGGTTATTCCCTGCTTTGGGTGATTCTGGCCCAGAATCTTATGGCGATGGTGATTCAGAACCTCTCAGCAAATCTGGGAATCGCCAGTGGGCGTAATCTGCCAGAATTAATCCGTGAGCGCTGGCCACGTCCACTTGTATGGTTTTACTGGATTCAGGCAGAACTGGTTGCGATGGCAACCGATCTTGCC…	M	D	S	R	S	P	S	L	P	D	D	R	P	D	P	P	E	Q	H	L	D	A	R	A	G	A	T	L	R	G	T	A	G	P	R	G	V	R	R	I	L	P	F	L	G	P	A
A81R	CGGAGTGCGGCGCATCCTGCCGTTTCTCGGGCCGGCGGTCATCGCGTCTATCGCCTATATGGATCCCGGCAACTTTGCGACTAATATCGAGGGCGGTGCCCGTTACGGTTATTCCCTGCTTTGGGTGATTCTGGCCCGTAATCTTATGGCGATGGTGATTCAGAACCTCTCAGCAAATCTGGGAATC	ATGGATTCCCGTTCTCCCAGCCTGCCCGACGACCGCCCCGACCCGCCAGAACAGCATCTCGACGCGCGGGCCGGGGCGACGCTGCGCGGGACGGCGGGACCACGCGGAGTGCGGCGCATCCTGCCGTTTCTCGGGCCGGCGGTCATCGCGTCTATCGCCTATATGGATCCCGGCAACTTTGCGACTAATATCGAGGGCGGTGCCCGTTACGGTTATTCCCTGCTTTGGGTGATTCTGGCCCGTAATCTTATGGCGATGGTGATTCAGAACCTCTCAGCAAATCTGGGAATCGCCAGTGGGCGTAATCTGCCAGAATTAATCCGTGAGCGCTGGCCACGTCCACTTGTATGGTTTTACTGGATTCAGGCAGAACTGGTTGCGATGGCAACCGATCTTGCC…	M	D	S	R	S	P	S	L	P	D	D	R	P	D	P	P	E	Q	H	L	D	A	R	A	G	A	T	L	R	G	T	A	G	P	R	G	V	R	R	I	L	P	F	L	G	P	A
A81S	CGGAGTGCGGCGCATCCTGCCGTTTCTCGGGCCGGCGGTCATCGCGTCTATCGCCTATATGGATCCCGGCAACTTTGCGACTAATATCGAGGGCGGTGCCCGTTACGGTTATTCCCTGCTTTGGGTGATTCTGGCCAGCAATCTTATGGCGATGGTGATTCAGAACCTCTCAGCAAATCTGGGAATC	ATGGATTCCCGTTCTCCCAGCCTGCCCGACGACCGCCCCGACCCGCCAGAACAGCATCTCGACGCGCGGGCCGGGGCGACGCTGCGCGGGACGGCGGGACCACGCGGAGTGCGGCGCATCCTGCCGTTTCTCGGGCCGGCGGTCATCGCGTCTATCGCCTATATGGATCCCGGCAACTTTGCGACTAATATCGAGGGCGGTGCCCGTTACGGTTATTCCCTGCTTTGGGTGATTCTGGCCAGCAATCTTATGGCGATGGTGATTCAGAACCTCTCAGCAAATCTGGGAATCGCCAGTGGGCGTAATCTGCCAGAATTAATCCGTGAGCGCTGGCCACGTCCACTTGTATGGTTTTACTGGATTCAGGCAGAACTGGTTGCGATGGCAACCGATCTTGCC…	M	D	S	R	S	P	S	L	P	D	D	R	P	D	P	P	E	Q	H	L	D	A	R	A	G	A	T	L	R	G	T	A	G	P	R	G	V	R	R	I	L	P	F	L	G	P	A
A81T	CGGAGTGCGGCGCATCCTGCCGTTTCTCGGGCCGGCGGTCATCGCGTCTATCGCCTATATGGATCCCGGCAACTTTGCGACTAATATCGAGGGCGGTGCCCGTTACGGTTATTCCCTGCTTTGGGTGATTCTGGCCACCAATCTTATGGCGATGGTGATTCAGAACCTCTCAGCAAATCTGGGAATC	ATGGATTCCCGTTCTCCCAGCCTGCCCGACGACCGCCCCGACCCGCCAGAACAGCATCTCGACGCGCGGGCCGGGGCGACGCTGCGCGGGACGGCGGGACCACGCGGAGTGCGGCGCATCCTGCCGTTTCTCGGGCCGGCGGTCATCGCGTCTATCGCCTATATGGATCCCGGCAACTTTGCGACTAATATCGAGGGCGGTGCCCGTTACGGTTATTCCCTGCTTTGGGTGATTCTGGCCACCAATCTTATGGCGATGGTGATTCAGAACCTCTCAGCAAATCTGGGAATCGCCAGTGGGCGTAATCTGCCAGAATTAATCCGTGAGCGCTGGCCACGTCCACTTGTATGGTTTTACTGGATTCAGGCAGAACTGGTTGCGATGGCAACCGATCTTGCC…	M	D	S	R	S	P	S	L	P	D	D	R	P	D	P	P	E	Q	H	L	D	A	R	A	G	A	T	L	R	G	T	A	G	P	R	G	V	R	R	I	L	P	F	L	G	P	A
A81V	CGGAGTGCGGCGCATCCTGCCGTTTCTCGGGCCGGCGGTCATCGCGTCTATCGCCTATATGGATCCCGGCAACTTTGCGACTAATATCGAGGGCGGTGCCCGTTACGGTTATTCCCTGCTTTGGGTGATTCTGGCCGTGAATCTTATGGCGATGGTGATTCAGAACCTCTCAGCAAATCTGGGAATC	ATGGATTCCCGTTCTCCCAGCCTGCCCGACGACCGCCCCGACCCGCCAGAACAGCATCTCGACGCGCGGGCCGGGGCGACGCTGCGCGGGACGGCGGGACCACGCGGAGTGCGGCGCATCCTGCCGTTTCTCGGGCCGGCGGTCATCGCGTCTATCGCCTATATGGATCCCGGCAACTTTGCGACTAATATCGAGGGCGGTGCCCGTTACGGTTATTCCCTGCTTTGGGTGATTCTGGCCGTGAATCTTATGGCGATGGTGATTCAGAACCTCTCAGCAAATCTGGGAATCGCCAGTGGGCGTAATCTGCCAGAATTAATCCGTGAGCGCTGGCCACGTCCACTTGTATGGTTTTACTGGATTCAGGCAGAACTGGTTGCGATGGCAACCGATCTTGCC…	M	D	S	R	S	P	S	L	P	D	D	R	P	D	P	P	E	Q	H	L	D	A	R	A	G	A	T	L	R	G	T	A	G	P	R	G	V	R	R	I	L	P	F	L	G	P	A
A81W	CGGAGTGCGGCGCATCCTGCCGTTTCTCGGGCCGGCGGTCATCGCGTCTATCGCCTATATGGATCCCGGCAACTTTGCGACTAATATCGAGGGCGGTGCCCGTTACGGTTATTCCCTGCTTTGGGTGATTCTGGCCTGGAATCTTATGGCGATGGTGATTCAGAACCTCTCAGCAAATCTGGGAATC	ATGGATTCCCGTTCTCCCAGCCTGCCCGACGACCGCCCCGACCCGCCAGAACAGCATCTCGACGCGCGGGCCGGGGCGACGCTGCGCGGGACGGCGGGACCACGCGGAGTGCGGCGCATCCTGCCGTTTCTCGGGCCGGCGGTCATCGCGTCTATCGCCTATATGGATCCCGGCAACTTTGCGACTAATATCGAGGGCGGTGCCCGTTACGGTTATTCCCTGCTTTGGGTGATTCTGGCCTGGAATCTTATGGCGATGGTGATTCAGAACCTCTCAGCAAATCTGGGAATCGCCAGTGGGCGTAATCTGCCAGAATTAATCCGTGAGCGCTGGCCACGTCCACTTGTATGGTTTTACTGGATTCAGGCAGAACTGGTTGCGATGGCAACCGATCTTGCC…	M	D	S	R	S	P	S	L	P	D	D	R	P	D	P	P	E	Q	H	L	D	A	R	A	G	A	T	L	R	G	T	A	G	P	R	G	V	R	R	I	L	P	F	L	G	P	A
A81Y	CGGAGTGCGGCGCATCCTGCCGTTTCTCGGGCCGGCGGTCATCGCGTCTATCGCCTATATGGATCCCGGCAACTTTGCGACTAATATCGAGGGCGGTGCCCGTTACGGTTATTCCCTGCTTTGGGTGATTCTGGCCTATAATCTTATGGCGATGGTGATTCAGAACCTCTCAGCAAATCTGGGAATC	ATGGATTCCCGTTCTCCCAGCCTGCCCGACGACCGCCCCGACCCGCCAGAACAGCATCTCGACGCGCGGGCCGGGGCGACGCTGCGCGGGACGGCGGGACCACGCGGAGTGCGGCGCATCCTGCCGTTTCTCGGGCCGGCGGTCATCGCGTCTATCGCCTATATGGATCCCGGCAACTTTGCGACTAATATCGAGGGCGGTGCCCGTTACGGTTATTCCCTGCTTTGGGTGATTCTGGCCTATAATCTTATGGCGATGGTGATTCAGAACCTCTCAGCAAATCTGGGAATCGCCAGTGGGCGTAATCTGCCAGAATTAATCCGTGAGCGCTGGCCACGTCCACTTGTATGGTTTTACTGGATTCAGGCAGAACTGGTTGCGATGGCAACCGATCTTGCC…	M	D	S	R	S	P	S	L	P	D	D	R	P	D	P	P	E	Q	H	L	D	A	R	A	G	A	T	L	R	G	T	A	G	P	R	G	V	R	R	I	L	P	F	L	G	P	A
A81A	CGGAGTGCGGCGCATCCTGCCGTTTCTCGGGCCGGCGGTCATCGCGTCTATCGCCTATATGGATCCCGGCAACTTTGCGACTAATATCGAGGGCGGTGCCCGTTACGGTTATTCCCTGCTTTGGGTGATTCTGGCCGCGAATCTTATGGCGATGGTGATTCAGAACCTCTCAGCAAATCTGGGAATC	ATGGATTCCCGTTCTCCCAGCCTGCCCGACGACCGCCCCGACCCGCCAGAACAGCATCTCGACGCGCGGGCCGGGGCGACGCTGCGCGGGACGGCGGGACCACGCGGAGTGCGGCGCATCCTGCCGTTTCTCGGGCCGGCGGTCATCGCGTCTATCGCCTATATGGATCCCGGCAACTTTGCGACTAATATCGAGGGCGGTGCCCGTTACGGTTATTCCCTGCTTTGGGTGATTCTGGCCGCGAATCTTATGGCGATGGTGATTCAGAACCTCTCAGCAAATCTGGGAATCGCCAGTGGGCGTAATCTGCCAGAATTAATCCGTGAGCGCTGGCCACGTCCACTTGTATGGTTTTACTGGATTCAGGCAGAACTGGTTGCGATGGCAACCGATCTTGCC…	M	D	S	R	S	P	S	L	P	D	D	R	P	D	P	P	E	Q	H	L	D	A	R	A	G	A	T	L	R	G	T	A	G	P	R	G	V	R	R	I	L	P	F	L	G	P	A
A81del	CGGAGTGCGGCGCATCCTGCCGTTTCTCGGGCCGGCGGTCATCGCGTCTATCGCCTATATGGATCCCGGCAACTTTGCGACTAATATCGAGGGCGGTGCCCGTTACGGTTATTCCCTGCTTTGGGTGATTCTGGCCAATCTTATGGCGATGGTGATTCAGAACCTCTCAGCAAATCTGGGAATCGC	ATGGATTCCCGTTCTCCCAGCCTGCCCGACGACCGCCCCGACCCGCCAGAACAGCATCTCGACGCGCGGGCCGGGGCGACGCTGCGCGGGACGGCGGGACCACGCGGAGTGCGGCGCATCCTGCCGTTTCTCGGGCCGGCGGTCATCGCGTCTATCGCCTATATGGATCCCGGCAACTTTGCGACTAATATCGAGGGCGGTGCCCGTTACGGTTATTCCCTGCTTTGGGTGATTCTGGCCAATCTTATGGCGATGGTGATTCAGAACCTCTCAGCAAATCTGGGAATCGCCAGTGGGCGTAATCTGCCAGAATTAATCCGTGAGCGCTGGCCACGTCCACTTGTATGGTTTTACTGGATTCAGGCAGAACTGGTTGCGATGGCAACCGATCTTGCCGAG…	M	D	S	R	S	P	S	L	P	D	D	R	P	D	P	P	E	Q	H	L	D	A	R	A	G	A	T	L	R	G	T	A	G	P	R	G	V	R	R	I	L	P	F	L	G	P	A
N82A	CGGAGTGCGGCGCATCCTGCCGTTTCTCGGGCCGGCGGTCATCGCGTCTATCGCCTATATGGATCCCGGCAACTTTGCGACTAATATCGAGGGCGGTGCCCGTTACGGTTATTCCCTGCTTTGGGTGATTCTGGCCGCAGCGCTTATGGCGATGGTGATTCAGAACCTCTCAGCAAATCTGGGAATC	ATGGATTCCCGTTCTCCCAGCCTGCCCGACGACCGCCCCGACCCGCCAGAACAGCATCTCGACGCGCGGGCCGGGGCGACGCTGCGCGGGACGGCGGGACCACGCGGAGTGCGGCGCATCCTGCCGTTTCTCGGGCCGGCGGTCATCGCGTCTATCGCCTATATGGATCCCGGCAACTTTGCGACTAATATCGAGGGCGGTGCCCGTTACGGTTATTCCCTGCTTTGGGTGATTCTGGCCGCAGCGCTTATGGCGATGGTGATTCAGAACCTCTCAGCAAATCTGGGAATCGCCAGTGGGCGTAATCTGCCAGAATTAATCCGTGAGCGCTGGCCACGTCCACTTGTATGGTTTTACTGGATTCAGGCAGAACTGGTTGCGATGGCAACCGATCTTGCC…	M	D	S	R	S	P	S	L	P	D	D	R	P	D	P	P	E	Q	H	L	D	A	R	A	G	A	T	L	R	G	T	A	G	P	R	G	V	R	R	I	L	P	F	L	G	P	A
N82C	CGGAGTGCGGCGCATCCTGCCGTTTCTCGGGCCGGCGGTCATCGCGTCTATCGCCTATATGGATCCCGGCAACTTTGCGACTAATATCGAGGGCGGTGCCCGTTACGGTTATTCCCTGCTTTGGGTGATTCTGGCCGCATGCCTTATGGCGATGGTGATTCAGAACCTCTCAGCAAATCTGGGAATC	ATGGATTCCCGTTCTCCCAGCCTGCCCGACGACCGCCCCGACCCGCCAGAACAGCATCTCGACGCGCGGGCCGGGGCGACGCTGCGCGGGACGGCGGGACCACGCGGAGTGCGGCGCATCCTGCCGTTTCTCGGGCCGGCGGTCATCGCGTCTATCGCCTATATGGATCCCGGCAACTTTGCGACTAATATCGAGGGCGGTGCCCGTTACGGTTATTCCCTGCTTTGGGTGATTCTGGCCGCATGCCTTATGGCGATGGTGATTCAGAACCTCTCAGCAAATCTGGGAATCGCCAGTGGGCGTAATCTGCCAGAATTAATCCGTGAGCGCTGGCCACGTCCACTTGTATGGTTTTACTGGATTCAGGCAGAACTGGTTGCGATGGCAACCGATCTTGCC…	M	D	S	R	S	P	S	L	P	D	D	R	P	D	P	P	E	Q	H	L	D	A	R	A	G	A	T	L	R	G	T	A	G	P	R	G	V	R	R	I	L	P	F	L	G	P	A
N82D	CGGAGTGCGGCGCATCCTGCCGTTTCTCGGGCCGGCGGTCATCGCGTCTATCGCCTATATGGATCCCGGCAACTTTGCGACTAATATCGAGGGCGGTGCCCGTTACGGTTATTCCCTGCTTTGGGTGATTCTGGCCGCAGATCTTATGGCGATGGTGATTCAGAACCTCTCAGCAAATCTGGGAATC	ATGGATTCCCGTTCTCCCAGCCTGCCCGACGACCGCCCCGACCCGCCAGAACAGCATCTCGACGCGCGGGCCGGGGCGACGCTGCGCGGGACGGCGGGACCACGCGGAGTGCGGCGCATCCTGCCGTTTCTCGGGCCGGCGGTCATCGCGTCTATCGCCTATATGGATCCCGGCAACTTTGCGACTAATATCGAGGGCGGTGCCCGTTACGGTTATTCCCTGCTTTGGGTGATTCTGGCCGCAGATCTTATGGCGATGGTGATTCAGAACCTCTCAGCAAATCTGGGAATCGCCAGTGGGCGTAATCTGCCAGAATTAATCCGTGAGCGCTGGCCACGTCCACTTGTATGGTTTTACTGGATTCAGGCAGAACTGGTTGCGATGGCAACCGATCTTGCC…	M	D	S	R	S	P	S	L	P	D	D	R	P	D	P	P	E	Q	H	L	D	A	R	A	G	A	T	L	R	G	T	A	G	P	R	G	V	R	R	I	L	P	F	L	G	P	A
N82E	CGGAGTGCGGCGCATCCTGCCGTTTCTCGGGCCGGCGGTCATCGCGTCTATCGCCTATATGGATCCCGGCAACTTTGCGACTAATATCGAGGGCGGTGCCCGTTACGGTTATTCCCTGCTTTGGGTGATTCTGGCCGCAGAACTTATGGCGATGGTGATTCAGAACCTCTCAGCAAATCTGGGAATC	ATGGATTCCCGTTCTCCCAGCCTGCCCGACGACCGCCCCGACCCGCCAGAACAGCATCTCGACGCGCGGGCCGGGGCGACGCTGCGCGGGACGGCGGGACCACGCGGAGTGCGGCGCATCCTGCCGTTTCTCGGGCCGGCGGTCATCGCGTCTATCGCCTATATGGATCCCGGCAACTTTGCGACTAATATCGAGGGCGGTGCCCGTTACGGTTATTCCCTGCTTTGGGTGATTCTGGCCGCAGAACTTATGGCGATGGTGATTCAGAACCTCTCAGCAAATCTGGGAATCGCCAGTGGGCGTAATCTGCCAGAATTAATCCGTGAGCGCTGGCCACGTCCACTTGTATGGTTTTACTGGATTCAGGCAGAACTGGTTGCGATGGCAACCGATCTTGCC…	M	D	S	R	S	P	S	L	P	D	D	R	P	D	P	P	E	Q	H	L	D	A	R	A	G	A	T	L	R	G	T	A	G	P	R	G	V	R	R	I	L	P	F	L	G	P	A
N82F	CGGAGTGCGGCGCATCCTGCCGTTTCTCGGGCCGGCGGTCATCGCGTCTATCGCCTATATGGATCCCGGCAACTTTGCGACTAATATCGAGGGCGGTGCCCGTTACGGTTATTCCCTGCTTTGGGTGATTCTGGCCGCATTTCTTATGGCGATGGTGATTCAGAACCTCTCAGCAAATCTGGGAATC	ATGGATTCCCGTTCTCCCAGCCTGCCCGACGACCGCCCCGACCCGCCAGAACAGCATCTCGACGCGCGGGCCGGGGCGACGCTGCGCGGGACGGCGGGACCACGCGGAGTGCGGCGCATCCTGCCGTTTCTCGGGCCGGCGGTCATCGCGTCTATCGCCTATATGGATCCCGGCAACTTTGCGACTAATATCGAGGGCGGTGCCCGTTACGGTTATTCCCTGCTTTGGGTGATTCTGGCCGCATTTCTTATGGCGATGGTGATTCAGAACCTCTCAGCAAATCTGGGAATCGCCAGTGGGCGTAATCTGCCAGAATTAATCCGTGAGCGCTGGCCACGTCCACTTGTATGGTTTTACTGGATTCAGGCAGAACTGGTTGCGATGGCAACCGATCTTGCC…	M	D	S	R	S	P	S	L	P	D	D	R	P	D	P	P	E	Q	H	L	D	A	R	A	G	A	T	L	R	G	T	A	G	P	R	G	V	R	R	I	L	P	F	L	G	P	A
N82G	CGGAGTGCGGCGCATCCTGCCGTTTCTCGGGCCGGCGGTCATCGCGTCTATCGCCTATATGGATCCCGGCAACTTTGCGACTAATATCGAGGGCGGTGCCCGTTACGGTTATTCCCTGCTTTGGGTGATTCTGGCCGCAGGCCTTATGGCGATGGTGATTCAGAACCTCTCAGCAAATCTGGGAATC	ATGGATTCCCGTTCTCCCAGCCTGCCCGACGACCGCCCCGACCCGCCAGAACAGCATCTCGACGCGCGGGCCGGGGCGACGCTGCGCGGGACGGCGGGACCACGCGGAGTGCGGCGCATCCTGCCGTTTCTCGGGCCGGCGGTCATCGCGTCTATCGCCTATATGGATCCCGGCAACTTTGCGACTAATATCGAGGGCGGTGCCCGTTACGGTTATTCCCTGCTTTGGGTGATTCTGGCCGCAGGCCTTATGGCGATGGTGATTCAGAACCTCTCAGCAAATCTGGGAATCGCCAGTGGGCGTAATCTGCCAGAATTAATCCGTGAGCGCTGGCCACGTCCACTTGTATGGTTTTACTGGATTCAGGCAGAACTGGTTGCGATGGCAACCGATCTTGCC…	M	D	S	R	S	P	S	L	P	D	D	R	P	D	P	P	E	Q	H	L	D	A	R	A	G	A	T	L	R	G	T	A	G	P	R	G	V	R	R	I	L	P	F	L	G	P	A
N82H	CGGAGTGCGGCGCATCCTGCCGTTTCTCGGGCCGGCGGTCATCGCGTCTATCGCCTATATGGATCCCGGCAACTTTGCGACTAATATCGAGGGCGGTGCCCGTTACGGTTATTCCCTGCTTTGGGTGATTCTGGCCGCACATCTTATGGCGATGGTGATTCAGAACCTCTCAGCAAATCTGGGAATC	ATGGATTCCCGTTCTCCCAGCCTGCCCGACGACCGCCCCGACCCGCCAGAACAGCATCTCGACGCGCGGGCCGGGGCGACGCTGCGCGGGACGGCGGGACCACGCGGAGTGCGGCGCATCCTGCCGTTTCTCGGGCCGGCGGTCATCGCGTCTATCGCCTATATGGATCCCGGCAACTTTGCGACTAATATCGAGGGCGGTGCCCGTTACGGTTATTCCCTGCTTTGGGTGATTCTGGCCGCACATCTTATGGCGATGGTGATTCAGAACCTCTCAGCAAATCTGGGAATCGCCAGTGGGCGTAATCTGCCAGAATTAATCCGTGAGCGCTGGCCACGTCCACTTGTATGGTTTTACTGGATTCAGGCAGAACTGGTTGCGATGGCAACCGATCTTGCC…	M	D	S	R	S	P	S	L	P	D	D	R	P	D	P	P	E	Q	H	L	D	A	R	A	G	A	T	L	R	G	T	A	G	P	R	G	V	R	R	I	L	P	F	L	G	P	A
N82I	CGGAGTGCGGCGCATCCTGCCGTTTCTCGGGCCGGCGGTCATCGCGTCTATCGCCTATATGGATCCCGGCAACTTTGCGACTAATATCGAGGGCGGTGCCCGTTACGGTTATTCCCTGCTTTGGGTGATTCTGGCCGCAATTCTTATGGCGATGGTGATTCAGAACCTCTCAGCAAATCTGGGAATC	ATGGATTCCCGTTCTCCCAGCCTGCCCGACGACCGCCCCGACCCGCCAGAACAGCATCTCGACGCGCGGGCCGGGGCGACGCTGCGCGGGACGGCGGGACCACGCGGAGTGCGGCGCATCCTGCCGTTTCTCGGGCCGGCGGTCATCGCGTCTATCGCCTATATGGATCCCGGCAACTTTGCGACTAATATCGAGGGCGGTGCCCGTTACGGTTATTCCCTGCTTTGGGTGATTCTGGCCGCAATTCTTATGGCGATGGTGATTCAGAACCTCTCAGCAAATCTGGGAATCGCCAGTGGGCGTAATCTGCCAGAATTAATCCGTGAGCGCTGGCCACGTCCACTTGTATGGTTTTACTGGATTCAGGCAGAACTGGTTGCGATGGCAACCGATCTTGCC…	M	D	S	R	S	P	S	L	P	D	D	R	P	D	P	P	E	Q	H	L	D	A	R	A	G	A	T	L	R	G	T	A	G	P	R	G	V	R	R	I	L	P	F	L	G	P	A
N82K	CGGAGTGCGGCGCATCCTGCCGTTTCTCGGGCCGGCGGTCATCGCGTCTATCGCCTATATGGATCCCGGCAACTTTGCGACTAATATCGAGGGCGGTGCCCGTTACGGTTATTCCCTGCTTTGGGTGATTCTGGCCGCAAAACTTATGGCGATGGTGATTCAGAACCTCTCAGCAAATCTGGGAATC	ATGGATTCCCGTTCTCCCAGCCTGCCCGACGACCGCCCCGACCCGCCAGAACAGCATCTCGACGCGCGGGCCGGGGCGACGCTGCGCGGGACGGCGGGACCACGCGGAGTGCGGCGCATCCTGCCGTTTCTCGGGCCGGCGGTCATCGCGTCTATCGCCTATATGGATCCCGGCAACTTTGCGACTAATATCGAGGGCGGTGCCCGTTACGGTTATTCCCTGCTTTGGGTGATTCTGGCCGCAAAACTTATGGCGATGGTGATTCAGAACCTCTCAGCAAATCTGGGAATCGCCAGTGGGCGTAATCTGCCAGAATTAATCCGTGAGCGCTGGCCACGTCCACTTGTATGGTTTTACTGGATTCAGGCAGAACTGGTTGCGATGGCAACCGATCTTGCC…	M	D	S	R	S	P	S	L	P	D	D	R	P	D	P	P	E	Q	H	L	D	A	R	A	G	A	T	L	R	G	T	A	G	P	R	G	V	R	R	I	L	P	F	L	G	P	A
N82L	CGGAGTGCGGCGCATCCTGCCGTTTCTCGGGCCGGCGGTCATCGCGTCTATCGCCTATATGGATCCCGGCAACTTTGCGACTAATATCGAGGGCGGTGCCCGTTACGGTTATTCCCTGCTTTGGGTGATTCTGGCCGCACTGCTTATGGCGATGGTGATTCAGAACCTCTCAGCAAATCTGGGAATC	ATGGATTCCCGTTCTCCCAGCCTGCCCGACGACCGCCCCGACCCGCCAGAACAGCATCTCGACGCGCGGGCCGGGGCGACGCTGCGCGGGACGGCGGGACCACGCGGAGTGCGGCGCATCCTGCCGTTTCTCGGGCCGGCGGTCATCGCGTCTATCGCCTATATGGATCCCGGCAACTTTGCGACTAATATCGAGGGCGGTGCCCGTTACGGTTATTCCCTGCTTTGGGTGATTCTGGCCGCACTGCTTATGGCGATGGTGATTCAGAACCTCTCAGCAAATCTGGGAATCGCCAGTGGGCGTAATCTGCCAGAATTAATCCGTGAGCGCTGGCCACGTCCACTTGTATGGTTTTACTGGATTCAGGCAGAACTGGTTGCGATGGCAACCGATCTTGCC…	M	D	S	R	S	P	S	L	P	D	D	R	P	D	P	P	E	Q	H	L	D	A	R	A	G	A	T	L	R	G	T	A	G	P	R	G	V	R	R	I	L	P	F	L	G	P	A
N82M	CGGAGTGCGGCGCATCCTGCCGTTTCTCGGGCCGGCGGTCATCGCGTCTATCGCCTATATGGATCCCGGCAACTTTGCGACTAATATCGAGGGCGGTGCCCGTTACGGTTATTCCCTGCTTTGGGTGATTCTGGCCGCAATGCTTATGGCGATGGTGATTCAGAACCTCTCAGCAAATCTGGGAATC	ATGGATTCCCGTTCTCCCAGCCTGCCCGACGACCGCCCCGACCCGCCAGAACAGCATCTCGACGCGCGGGCCGGGGCGACGCTGCGCGGGACGGCGGGACCACGCGGAGTGCGGCGCATCCTGCCGTTTCTCGGGCCGGCGGTCATCGCGTCTATCGCCTATATGGATCCCGGCAACTTTGCGACTAATATCGAGGGCGGTGCCCGTTACGGTTATTCCCTGCTTTGGGTGATTCTGGCCGCAATGCTTATGGCGATGGTGATTCAGAACCTCTCAGCAAATCTGGGAATCGCCAGTGGGCGTAATCTGCCAGAATTAATCCGTGAGCGCTGGCCACGTCCACTTGTATGGTTTTACTGGATTCAGGCAGAACTGGTTGCGATGGCAACCGATCTTGCC…	M	D	S	R	S	P	S	L	P	D	D	R	P	D	P	P	E	Q	H	L	D	A	R	A	G	A	T	L	R	G	T	A	G	P	R	G	V	R	R	I	L	P	F	L	G	P	A
N82P	CGGAGTGCGGCGCATCCTGCCGTTTCTCGGGCCGGCGGTCATCGCGTCTATCGCCTATATGGATCCCGGCAACTTTGCGACTAATATCGAGGGCGGTGCCCGTTACGGTTATTCCCTGCTTTGGGTGATTCTGGCCGCACCGCTTATGGCGATGGTGATTCAGAACCTCTCAGCAAATCTGGGAATC	ATGGATTCCCGTTCTCCCAGCCTGCCCGACGACCGCCCCGACCCGCCAGAACAGCATCTCGACGCGCGGGCCGGGGCGACGCTGCGCGGGACGGCGGGACCACGCGGAGTGCGGCGCATCCTGCCGTTTCTCGGGCCGGCGGTCATCGCGTCTATCGCCTATATGGATCCCGGCAACTTTGCGACTAATATCGAGGGCGGTGCCCGTTACGGTTATTCCCTGCTTTGGGTGATTCTGGCCGCACCGCTTATGGCGATGGTGATTCAGAACCTCTCAGCAAATCTGGGAATCGCCAGTGGGCGTAATCTGCCAGAATTAATCCGTGAGCGCTGGCCACGTCCACTTGTATGGTTTTACTGGATTCAGGCAGAACTGGTTGCGATGGCAACCGATCTTGCC…	M	D	S	R	S	P	S	L	P	D	D	R	P	D	P	P	E	Q	H	L	D	A	R	A	G	A	T	L	R	G	T	A	G	P	R	G	V	R	R	I	L	P	F	L	G	P	A
N82Q	CGGAGTGCGGCGCATCCTGCCGTTTCTCGGGCCGGCGGTCATCGCGTCTATCGCCTATATGGATCCCGGCAACTTTGCGACTAATATCGAGGGCGGTGCCCGTTACGGTTATTCCCTGCTTTGGGTGATTCTGGCCGCACAGCTTATGGCGATGGTGATTCAGAACCTCTCAGCAAATCTGGGAATC	ATGGATTCCCGTTCTCCCAGCCTGCCCGACGACCGCCCCGACCCGCCAGAACAGCATCTCGACGCGCGGGCCGGGGCGACGCTGCGCGGGACGGCGGGACCACGCGGAGTGCGGCGCATCCTGCCGTTTCTCGGGCCGGCGGTCATCGCGTCTATCGCCTATATGGATCCCGGCAACTTTGCGACTAATATCGAGGGCGGTGCCCGTTACGGTTATTCCCTGCTTTGGGTGATTCTGGCCGCACAGCTTATGGCGATGGTGATTCAGAACCTCTCAGCAAATCTGGGAATCGCCAGTGGGCGTAATCTGCCAGAATTAATCCGTGAGCGCTGGCCACGTCCACTTGTATGGTTTTACTGGATTCAGGCAGAACTGGTTGCGATGGCAACCGATCTTGCC…	M	D	S	R	S	P	S	L	P	D	D	R	P	D	P	P	E	Q	H	L	D	A	R	A	G	A	T	L	R	G	T	A	G	P	R	G	V	R	R	I	L	P	F	L	G	P	A
N82R	CGGAGTGCGGCGCATCCTGCCGTTTCTCGGGCCGGCGGTCATCGCGTCTATCGCCTATATGGATCCCGGCAACTTTGCGACTAATATCGAGGGCGGTGCCCGTTACGGTTATTCCCTGCTTTGGGTGATTCTGGCCGCACGTCTTATGGCGATGGTGATTCAGAACCTCTCAGCAAATCTGGGAATC	ATGGATTCCCGTTCTCCCAGCCTGCCCGACGACCGCCCCGACCCGCCAGAACAGCATCTCGACGCGCGGGCCGGGGCGACGCTGCGCGGGACGGCGGGACCACGCGGAGTGCGGCGCATCCTGCCGTTTCTCGGGCCGGCGGTCATCGCGTCTATCGCCTATATGGATCCCGGCAACTTTGCGACTAATATCGAGGGCGGTGCCCGTTACGGTTATTCCCTGCTTTGGGTGATTCTGGCCGCACGTCTTATGGCGATGGTGATTCAGAACCTCTCAGCAAATCTGGGAATCGCCAGTGGGCGTAATCTGCCAGAATTAATCCGTGAGCGCTGGCCACGTCCACTTGTATGGTTTTACTGGATTCAGGCAGAACTGGTTGCGATGGCAACCGATCTTGCC…	M	D	S	R	S	P	S	L	P	D	D	R	P	D	P	P	E	Q	H	L	D	A	R	A	G	A	T	L	R	G	T	A	G	P	R	G	V	R	R	I	L	P	F	L	G	P	A
N82S	CGGAGTGCGGCGCATCCTGCCGTTTCTCGGGCCGGCGGTCATCGCGTCTATCGCCTATATGGATCCCGGCAACTTTGCGACTAATATCGAGGGCGGTGCCCGTTACGGTTATTCCCTGCTTTGGGTGATTCTGGCCGCAAGCCTTATGGCGATGGTGATTCAGAACCTCTCAGCAAATCTGGGAATC	ATGGATTCCCGTTCTCCCAGCCTGCCCGACGACCGCCCCGACCCGCCAGAACAGCATCTCGACGCGCGGGCCGGGGCGACGCTGCGCGGGACGGCGGGACCACGCGGAGTGCGGCGCATCCTGCCGTTTCTCGGGCCGGCGGTCATCGCGTCTATCGCCTATATGGATCCCGGCAACTTTGCGACTAATATCGAGGGCGGTGCCCGTTACGGTTATTCCCTGCTTTGGGTGATTCTGGCCGCAAGCCTTATGGCGATGGTGATTCAGAACCTCTCAGCAAATCTGGGAATCGCCAGTGGGCGTAATCTGCCAGAATTAATCCGTGAGCGCTGGCCACGTCCACTTGTATGGTTTTACTGGATTCAGGCAGAACTGGTTGCGATGGCAACCGATCTTGCC…	M	D	S	R	S	P	S	L	P	D	D	R	P	D	P	P	E	Q	H	L	D	A	R	A	G	A	T	L	R	G	T	A	G	P	R	G	V	R	R	I	L	P	F	L	G	P	A
N82T	CGGAGTGCGGCGCATCCTGCCGTTTCTCGGGCCGGCGGTCATCGCGTCTATCGCCTATATGGATCCCGGCAACTTTGCGACTAATATCGAGGGCGGTGCCCGTTACGGTTATTCCCTGCTTTGGGTGATTCTGGCCGCAACCCTTATGGCGATGGTGATTCAGAACCTCTCAGCAAATCTGGGAATC	ATGGATTCCCGTTCTCCCAGCCTGCCCGACGACCGCCCCGACCCGCCAGAACAGCATCTCGACGCGCGGGCCGGGGCGACGCTGCGCGGGACGGCGGGACCACGCGGAGTGCGGCGCATCCTGCCGTTTCTCGGGCCGGCGGTCATCGCGTCTATCGCCTATATGGATCCCGGCAACTTTGCGACTAATATCGAGGGCGGTGCCCGTTACGGTTATTCCCTGCTTTGGGTGATTCTGGCCGCAACCCTTATGGCGATGGTGATTCAGAACCTCTCAGCAAATCTGGGAATCGCCAGTGGGCGTAATCTGCCAGAATTAATCCGTGAGCGCTGGCCACGTCCACTTGTATGGTTTTACTGGATTCAGGCAGAACTGGTTGCGATGGCAACCGATCTTGCC…	M	D	S	R	S	P	S	L	P	D	D	R	P	D	P	P	E	Q	H	L	D	A	R	A	G	A	T	L	R	G	T	A	G	P	R	G	V	R	R	I	L	P	F	L	G	P	A
N82V	CGGAGTGCGGCGCATCCTGCCGTTTCTCGGGCCGGCGGTCATCGCGTCTATCGCCTATATGGATCCCGGCAACTTTGCGACTAATATCGAGGGCGGTGCCCGTTACGGTTATTCCCTGCTTTGGGTGATTCTGGCCGCAGTGCTTATGGCGATGGTGATTCAGAACCTCTCAGCAAATCTGGGAATC	ATGGATTCCCGTTCTCCCAGCCTGCCCGACGACCGCCCCGACCCGCCAGAACAGCATCTCGACGCGCGGGCCGGGGCGACGCTGCGCGGGACGGCGGGACCACGCGGAGTGCGGCGCATCCTGCCGTTTCTCGGGCCGGCGGTCATCGCGTCTATCGCCTATATGGATCCCGGCAACTTTGCGACTAATATCGAGGGCGGTGCCCGTTACGGTTATTCCCTGCTTTGGGTGATTCTGGCCGCAGTGCTTATGGCGATGGTGATTCAGAACCTCTCAGCAAATCTGGGAATCGCCAGTGGGCGTAATCTGCCAGAATTAATCCGTGAGCGCTGGCCACGTCCACTTGTATGGTTTTACTGGATTCAGGCAGAACTGGTTGCGATGGCAACCGATCTTGCC…	M	D	S	R	S	P	S	L	P	D	D	R	P	D	P	P	E	Q	H	L	D	A	R	A	G	A	T	L	R	G	T	A	G	P	R	G	V	R	R	I	L	P	F	L	G	P	A
N82W	CGGAGTGCGGCGCATCCTGCCGTTTCTCGGGCCGGCGGTCATCGCGTCTATCGCCTATATGGATCCCGGCAACTTTGCGACTAATATCGAGGGCGGTGCCCGTTACGGTTATTCCCTGCTTTGGGTGATTCTGGCCGCATGGCTTATGGCGATGGTGATTCAGAACCTCTCAGCAAATCTGGGAATC	ATGGATTCCCGTTCTCCCAGCCTGCCCGACGACCGCCCCGACCCGCCAGAACAGCATCTCGACGCGCGGGCCGGGGCGACGCTGCGCGGGACGGCGGGACCACGCGGAGTGCGGCGCATCCTGCCGTTTCTCGGGCCGGCGGTCATCGCGTCTATCGCCTATATGGATCCCGGCAACTTTGCGACTAATATCGAGGGCGGTGCCCGTTACGGTTATTCCCTGCTTTGGGTGATTCTGGCCGCATGGCTTATGGCGATGGTGATTCAGAACCTCTCAGCAAATCTGGGAATCGCCAGTGGGCGTAATCTGCCAGAATTAATCCGTGAGCGCTGGCCACGTCCACTTGTATGGTTTTACTGGATTCAGGCAGAACTGGTTGCGATGGCAACCGATCTTGCC…	M	D	S	R	S	P	S	L	P	D	D	R	P	D	P	P	E	Q	H	L	D	A	R	A	G	A	T	L	R	G	T	A	G	P	R	G	V	R	R	I	L	P	F	L	G	P	A
N82Y	CGGAGTGCGGCGCATCCTGCCGTTTCTCGGGCCGGCGGTCATCGCGTCTATCGCCTATATGGATCCCGGCAACTTTGCGACTAATATCGAGGGCGGTGCCCGTTACGGTTATTCCCTGCTTTGGGTGATTCTGGCCGCATATCTTATGGCGATGGTGATTCAGAACCTCTCAGCAAATCTGGGAATC	ATGGATTCCCGTTCTCCCAGCCTGCCCGACGACCGCCCCGACCCGCCAGAACAGCATCTCGACGCGCGGGCCGGGGCGACGCTGCGCGGGACGGCGGGACCACGCGGAGTGCGGCGCATCCTGCCGTTTCTCGGGCCGGCGGTCATCGCGTCTATCGCCTATATGGATCCCGGCAACTTTGCGACTAATATCGAGGGCGGTGCCCGTTACGGTTATTCCCTGCTTTGGGTGATTCTGGCCGCATATCTTATGGCGATGGTGATTCAGAACCTCTCAGCAAATCTGGGAATCGCCAGTGGGCGTAATCTGCCAGAATTAATCCGTGAGCGCTGGCCACGTCCACTTGTATGGTTTTACTGGATTCAGGCAGAACTGGTTGCGATGGCAACCGATCTTGCC…	M	D	S	R	S	P	S	L	P	D	D	R	P	D	P	P	E	Q	H	L	D	A	R	A	G	A	T	L	R	G	T	A	G	P	R	G	V	R	R	I	L	P	F	L	G	P	A
N82N	CGGAGTGCGGCGCATCCTGCCGTTTCTCGGGCCGGCGGTCATCGCGTCTATCGCCTATATGGATCCCGGCAACTTTGCGACTAATATCGAGGGCGGTGCCCGTTACGGTTATTCCCTGCTTTGGGTGATTCTGGCCGCAAACCTTATGGCGATGGTGATTCAGAACCTCTCAGCAAATCTGGGAATC	ATGGATTCCCGTTCTCCCAGCCTGCCCGACGACCGCCCCGACCCGCCAGAACAGCATCTCGACGCGCGGGCCGGGGCGACGCTGCGCGGGACGGCGGGACCACGCGGAGTGCGGCGCATCCTGCCGTTTCTCGGGCCGGCGGTCATCGCGTCTATCGCCTATATGGATCCCGGCAACTTTGCGACTAATATCGAGGGCGGTGCCCGTTACGGTTATTCCCTGCTTTGGGTGATTCTGGCCGCAAACCTTATGGCGATGGTGATTCAGAACCTCTCAGCAAATCTGGGAATCGCCAGTGGGCGTAATCTGCCAGAATTAATCCGTGAGCGCTGGCCACGTCCACTTGTATGGTTTTACTGGATTCAGGCAGAACTGGTTGCGATGGCAACCGATCTTGCC…	M	D	S	R	S	P	S	L	P	D	D	R	P	D	P	P	E	Q	H	L	D	A	R	A	G	A	T	L	R	G	T	A	G	P	R	G	V	R	R	I	L	P	F	L	G	P	A
N82del	CGGAGTGCGGCGCATCCTGCCGTTTCTCGGGCCGGCGGTCATCGCGTCTATCGCCTATATGGATCCCGGCAACTTTGCGACTAATATCGAGGGCGGTGCCCGTTACGGTTATTCCCTGCTTTGGGTGATTCTGGCCGCACTTATGGCGATGGTGATTCAGAACCTCTCAGCAAATCTGGGAATCGC	ATGGATTCCCGTTCTCCCAGCCTGCCCGACGACCGCCCCGACCCGCCAGAACAGCATCTCGACGCGCGGGCCGGGGCGACGCTGCGCGGGACGGCGGGACCACGCGGAGTGCGGCGCATCCTGCCGTTTCTCGGGCCGGCGGTCATCGCGTCTATCGCCTATATGGATCCCGGCAACTTTGCGACTAATATCGAGGGCGGTGCCCGTTACGGTTATTCCCTGCTTTGGGTGATTCTGGCCGCACTTATGGCGATGGTGATTCAGAACCTCTCAGCAAATCTGGGAATCGCCAGTGGGCGTAATCTGCCAGAATTAATCCGTGAGCGCTGGCCACGTCCACTTGTATGGTTTTACTGGATTCAGGCAGAACTGGTTGCGATGGCAACCGATCTTGCCGAG…	M	D	S	R	S	P	S	L	P	D	D	R	P	D	P	P	E	Q	H	L	D	A	R	A	G	A	T	L	R	G	T	A	G	P	R	G	V	R	R	I	L	P	F	L	G	P	A
M84A	CGGAGTGCGGCGCATCCTGCCGTTTCTCGGGCCGGCGGTCATCGCGTCTATCGCCTATATGGATCCCGGCAACTTTGCGACTAATATCGAGGGCGGTGCCCGTTACGGTTATTCCCTGCTTTGGGTGATTCTGGCCGCAAATCTTGCGGCGATGGTGATTCAGAACCTCTCAGCAAATCTGGGAATC	ATGGATTCCCGTTCTCCCAGCCTGCCCGACGACCGCCCCGACCCGCCAGAACAGCATCTCGACGCGCGGGCCGGGGCGACGCTGCGCGGGACGGCGGGACCACGCGGAGTGCGGCGCATCCTGCCGTTTCTCGGGCCGGCGGTCATCGCGTCTATCGCCTATATGGATCCCGGCAACTTTGCGACTAATATCGAGGGCGGTGCCCGTTACGGTTATTCCCTGCTTTGGGTGATTCTGGCCGCAAATCTTGCGGCGATGGTGATTCAGAACCTCTCAGCAAATCTGGGAATCGCCAGTGGGCGTAATCTGCCAGAATTAATCCGTGAGCGCTGGCCACGTCCACTTGTATGGTTTTACTGGATTCAGGCAGAACTGGTTGCGATGGCAACCGATCTTGCC…	M	D	S	R	S	P	S	L	P	D	D	R	P	D	P	P	E	Q	H	L	D	A	R	A	G	A	T	L	R	G	T	A	G	P	R	G	V	R	R	I	L	P	F	L	G	P	A
M84C	CGGAGTGCGGCGCATCCTGCCGTTTCTCGGGCCGGCGGTCATCGCGTCTATCGCCTATATGGATCCCGGCAACTTTGCGACTAATATCGAGGGCGGTGCCCGTTACGGTTATTCCCTGCTTTGGGTGATTCTGGCCGCAAATCTTTGCGCGATGGTGATTCAGAACCTCTCAGCAAATCTGGGAATC	ATGGATTCCCGTTCTCCCAGCCTGCCCGACGACCGCCCCGACCCGCCAGAACAGCATCTCGACGCGCGGGCCGGGGCGACGCTGCGCGGGACGGCGGGACCACGCGGAGTGCGGCGCATCCTGCCGTTTCTCGGGCCGGCGGTCATCGCGTCTATCGCCTATATGGATCCCGGCAACTTTGCGACTAATATCGAGGGCGGTGCCCGTTACGGTTATTCCCTGCTTTGGGTGATTCTGGCCGCAAATCTTTGCGCGATGGTGATTCAGAACCTCTCAGCAAATCTGGGAATCGCCAGTGGGCGTAATCTGCCAGAATTAATCCGTGAGCGCTGGCCACGTCCACTTGTATGGTTTTACTGGATTCAGGCAGAACTGGTTGCGATGGCAACCGATCTTGCC…	M	D	S	R	S	P	S	L	P	D	D	R	P	D	P	P	E	Q	H	L	D	A	R	A	G	A	T	L	R	G	T	A	G	P	R	G	V	R	R	I	L	P	F	L	G	P	A
M84D	CGGAGTGCGGCGCATCCTGCCGTTTCTCGGGCCGGCGGTCATCGCGTCTATCGCCTATATGGATCCCGGCAACTTTGCGACTAATATCGAGGGCGGTGCCCGTTACGGTTATTCCCTGCTTTGGGTGATTCTGGCCGCAAATCTTGATGCGATGGTGATTCAGAACCTCTCAGCAAATCTGGGAATC	ATGGATTCCCGTTCTCCCAGCCTGCCCGACGACCGCCCCGACCCGCCAGAACAGCATCTCGACGCGCGGGCCGGGGCGACGCTGCGCGGGACGGCGGGACCACGCGGAGTGCGGCGCATCCTGCCGTTTCTCGGGCCGGCGGTCATCGCGTCTATCGCCTATATGGATCCCGGCAACTTTGCGACTAATATCGAGGGCGGTGCCCGTTACGGTTATTCCCTGCTTTGGGTGATTCTGGCCGCAAATCTTGATGCGATGGTGATTCAGAACCTCTCAGCAAATCTGGGAATCGCCAGTGGGCGTAATCTGCCAGAATTAATCCGTGAGCGCTGGCCACGTCCACTTGTATGGTTTTACTGGATTCAGGCAGAACTGGTTGCGATGGCAACCGATCTTGCC…	M	D	S	R	S	P	S	L	P	D	D	R	P	D	P	P	E	Q	H	L	D	A	R	A	G	A	T	L	R	G	T	A	G	P	R	G	V	R	R	I	L	P	F	L	G	P	A
M84E	CGGAGTGCGGCGCATCCTGCCGTTTCTCGGGCCGGCGGTCATCGCGTCTATCGCCTATATGGATCCCGGCAACTTTGCGACTAATATCGAGGGCGGTGCCCGTTACGGTTATTCCCTGCTTTGGGTGATTCTGGCCGCAAATCTTGAAGCGATGGTGATTCAGAACCTCTCAGCAAATCTGGGAATC	ATGGATTCCCGTTCTCCCAGCCTGCCCGACGACCGCCCCGACCCGCCAGAACAGCATCTCGACGCGCGGGCCGGGGCGACGCTGCGCGGGACGGCGGGACCACGCGGAGTGCGGCGCATCCTGCCGTTTCTCGGGCCGGCGGTCATCGCGTCTATCGCCTATATGGATCCCGGCAACTTTGCGACTAATATCGAGGGCGGTGCCCGTTACGGTTATTCCCTGCTTTGGGTGATTCTGGCCGCAAATCTTGAAGCGATGGTGATTCAGAACCTCTCAGCAAATCTGGGAATCGCCAGTGGGCGTAATCTGCCAGAATTAATCCGTGAGCGCTGGCCACGTCCACTTGTATGGTTTTACTGGATTCAGGCAGAACTGGTTGCGATGGCAACCGATCTTGCC…	M	D	S	R	S	P	S	L	P	D	D	R	P	D	P	P	E	Q	H	L	D	A	R	A	G	A	T	L	R	G	T	A	G	P	R	G	V	R	R	I	L	P	F	L	G	P	A
M84F	CGGAGTGCGGCGCATCCTGCCGTTTCTCGGGCCGGCGGTCATCGCGTCTATCGCCTATATGGATCCCGGCAACTTTGCGACTAATATCGAGGGCGGTGCCCGTTACGGTTATTCCCTGCTTTGGGTGATTCTGGCCGCAAATCTTTTTGCGATGGTGATTCAGAACCTCTCAGCAAATCTGGGAATC	ATGGATTCCCGTTCTCCCAGCCTGCCCGACGACCGCCCCGACCCGCCAGAACAGCATCTCGACGCGCGGGCCGGGGCGACGCTGCGCGGGACGGCGGGACCACGCGGAGTGCGGCGCATCCTGCCGTTTCTCGGGCCGGCGGTCATCGCGTCTATCGCCTATATGGATCCCGGCAACTTTGCGACTAATATCGAGGGCGGTGCCCGTTACGGTTATTCCCTGCTTTGGGTGATTCTGGCCGCAAATCTTTTTGCGATGGTGATTCAGAACCTCTCAGCAAATCTGGGAATCGCCAGTGGGCGTAATCTGCCAGAATTAATCCGTGAGCGCTGGCCACGTCCACTTGTATGGTTTTACTGGATTCAGGCAGAACTGGTTGCGATGGCAACCGATCTTGCC…	M	D	S	R	S	P	S	L	P	D	D	R	P	D	P	P	E	Q	H	L	D	A	R	A	G	A	T	L	R	G	T	A	G	P	R	G	V	R	R	I	L	P	F	L	G	P	A
M84G	CGGAGTGCGGCGCATCCTGCCGTTTCTCGGGCCGGCGGTCATCGCGTCTATCGCCTATATGGATCCCGGCAACTTTGCGACTAATATCGAGGGCGGTGCCCGTTACGGTTATTCCCTGCTTTGGGTGATTCTGGCCGCAAATCTTGGCGCGATGGTGATTCAGAACCTCTCAGCAAATCTGGGAATC	ATGGATTCCCGTTCTCCCAGCCTGCCCGACGACCGCCCCGACCCGCCAGAACAGCATCTCGACGCGCGGGCCGGGGCGACGCTGCGCGGGACGGCGGGACCACGCGGAGTGCGGCGCATCCTGCCGTTTCTCGGGCCGGCGGTCATCGCGTCTATCGCCTATATGGATCCCGGCAACTTTGCGACTAATATCGAGGGCGGTGCCCGTTACGGTTATTCCCTGCTTTGGGTGATTCTGGCCGCAAATCTTGGCGCGATGGTGATTCAGAACCTCTCAGCAAATCTGGGAATCGCCAGTGGGCGTAATCTGCCAGAATTAATCCGTGAGCGCTGGCCACGTCCACTTGTATGGTTTTACTGGATTCAGGCAGAACTGGTTGCGATGGCAACCGATCTTGCC…	M	D	S	R	S	P	S	L	P	D	D	R	P	D	P	P	E	Q	H	L	D	A	R	A	G	A	T	L	R	G	T	A	G	P	R	G	V	R	R	I	L	P	F	L	G	P	A
M84H	CGGAGTGCGGCGCATCCTGCCGTTTCTCGGGCCGGCGGTCATCGCGTCTATCGCCTATATGGATCCCGGCAACTTTGCGACTAATATCGAGGGCGGTGCCCGTTACGGTTATTCCCTGCTTTGGGTGATTCTGGCCGCAAATCTTCATGCGATGGTGATTCAGAACCTCTCAGCAAATCTGGGAATC	ATGGATTCCCGTTCTCCCAGCCTGCCCGACGACCGCCCCGACCCGCCAGAACAGCATCTCGACGCGCGGGCCGGGGCGACGCTGCGCGGGACGGCGGGACCACGCGGAGTGCGGCGCATCCTGCCGTTTCTCGGGCCGGCGGTCATCGCGTCTATCGCCTATATGGATCCCGGCAACTTTGCGACTAATATCGAGGGCGGTGCCCGTTACGGTTATTCCCTGCTTTGGGTGATTCTGGCCGCAAATCTTCATGCGATGGTGATTCAGAACCTCTCAGCAAATCTGGGAATCGCCAGTGGGCGTAATCTGCCAGAATTAATCCGTGAGCGCTGGCCACGTCCACTTGTATGGTTTTACTGGATTCAGGCAGAACTGGTTGCGATGGCAACCGATCTTGCC…	M	D	S	R	S	P	S	L	P	D	D	R	P	D	P	P	E	Q	H	L	D	A	R	A	G	A	T	L	R	G	T	A	G	P	R	G	V	R	R	I	L	P	F	L	G	P	A
M84I	CGGAGTGCGGCGCATCCTGCCGTTTCTCGGGCCGGCGGTCATCGCGTCTATCGCCTATATGGATCCCGGCAACTTTGCGACTAATATCGAGGGCGGTGCCCGTTACGGTTATTCCCTGCTTTGGGTGATTCTGGCCGCAAATCTTATTGCGATGGTGATTCAGAACCTCTCAGCAAATCTGGGAATC	ATGGATTCCCGTTCTCCCAGCCTGCCCGACGACCGCCCCGACCCGCCAGAACAGCATCTCGACGCGCGGGCCGGGGCGACGCTGCGCGGGACGGCGGGACCACGCGGAGTGCGGCGCATCCTGCCGTTTCTCGGGCCGGCGGTCATCGCGTCTATCGCCTATATGGATCCCGGCAACTTTGCGACTAATATCGAGGGCGGTGCCCGTTACGGTTATTCCCTGCTTTGGGTGATTCTGGCCGCAAATCTTATTGCGATGGTGATTCAGAACCTCTCAGCAAATCTGGGAATCGCCAGTGGGCGTAATCTGCCAGAATTAATCCGTGAGCGCTGGCCACGTCCACTTGTATGGTTTTACTGGATTCAGGCAGAACTGGTTGCGATGGCAACCGATCTTGCC…	M	D	S	R	S	P	S	L	P	D	D	R	P	D	P	P	E	Q	H	L	D	A	R	A	G	A	T	L	R	G	T	A	G	P	R	G	V	R	R	I	L	P	F	L	G	P	A
M84K	CGGAGTGCGGCGCATCCTGCCGTTTCTCGGGCCGGCGGTCATCGCGTCTATCGCCTATATGGATCCCGGCAACTTTGCGACTAATATCGAGGGCGGTGCCCGTTACGGTTATTCCCTGCTTTGGGTGATTCTGGCCGCAAATCTTAAAGCGATGGTGATTCAGAACCTCTCAGCAAATCTGGGAATC	ATGGATTCCCGTTCTCCCAGCCTGCCCGACGACCGCCCCGACCCGCCAGAACAGCATCTCGACGCGCGGGCCGGGGCGACGCTGCGCGGGACGGCGGGACCACGCGGAGTGCGGCGCATCCTGCCGTTTCTCGGGCCGGCGGTCATCGCGTCTATCGCCTATATGGATCCCGGCAACTTTGCGACTAATATCGAGGGCGGTGCCCGTTACGGTTATTCCCTGCTTTGGGTGATTCTGGCCGCAAATCTTAAAGCGATGGTGATTCAGAACCTCTCAGCAAATCTGGGAATCGCCAGTGGGCGTAATCTGCCAGAATTAATCCGTGAGCGCTGGCCACGTCCACTTGTATGGTTTTACTGGATTCAGGCAGAACTGGTTGCGATGGCAACCGATCTTGCC…	M	D	S	R	S	P	S	L	P	D	D	R	P	D	P	P	E	Q	H	L	D	A	R	A	G	A	T	L	R	G	T	A	G	P	R	G	V	R	R	I	L	P	F	L	G	P	A
M84L	CGGAGTGCGGCGCATCCTGCCGTTTCTCGGGCCGGCGGTCATCGCGTCTATCGCCTATATGGATCCCGGCAACTTTGCGACTAATATCGAGGGCGGTGCCCGTTACGGTTATTCCCTGCTTTGGGTGATTCTGGCCGCAAATCTTCTGGCGATGGTGATTCAGAACCTCTCAGCAAATCTGGGAATC	ATGGATTCCCGTTCTCCCAGCCTGCCCGACGACCGCCCCGACCCGCCAGAACAGCATCTCGACGCGCGGGCCGGGGCGACGCTGCGCGGGACGGCGGGACCACGCGGAGTGCGGCGCATCCTGCCGTTTCTCGGGCCGGCGGTCATCGCGTCTATCGCCTATATGGATCCCGGCAACTTTGCGACTAATATCGAGGGCGGTGCCCGTTACGGTTATTCCCTGCTTTGGGTGATTCTGGCCGCAAATCTTCTGGCGATGGTGATTCAGAACCTCTCAGCAAATCTGGGAATCGCCAGTGGGCGTAATCTGCCAGAATTAATCCGTGAGCGCTGGCCACGTCCACTTGTATGGTTTTACTGGATTCAGGCAGAACTGGTTGCGATGGCAACCGATCTTGCC…	M	D	S	R	S	P	S	L	P	D	D	R	P	D	P	P	E	Q	H	L	D	A	R	A	G	A	T	L	R	G	T	A	G	P	R	G	V	R	R	I	L	P	F	L	G	P	A
M84N	CGGAGTGCGGCGCATCCTGCCGTTTCTCGGGCCGGCGGTCATCGCGTCTATCGCCTATATGGATCCCGGCAACTTTGCGACTAATATCGAGGGCGGTGCCCGTTACGGTTATTCCCTGCTTTGGGTGATTCTGGCCGCAAATCTTAACGCGATGGTGATTCAGAACCTCTCAGCAAATCTGGGAATC	ATGGATTCCCGTTCTCCCAGCCTGCCCGACGACCGCCCCGACCCGCCAGAACAGCATCTCGACGCGCGGGCCGGGGCGACGCTGCGCGGGACGGCGGGACCACGCGGAGTGCGGCGCATCCTGCCGTTTCTCGGGCCGGCGGTCATCGCGTCTATCGCCTATATGGATCCCGGCAACTTTGCGACTAATATCGAGGGCGGTGCCCGTTACGGTTATTCCCTGCTTTGGGTGATTCTGGCCGCAAATCTTAACGCGATGGTGATTCAGAACCTCTCAGCAAATCTGGGAATCGCCAGTGGGCGTAATCTGCCAGAATTAATCCGTGAGCGCTGGCCACGTCCACTTGTATGGTTTTACTGGATTCAGGCAGAACTGGTTGCGATGGCAACCGATCTTGCC…	M	D	S	R	S	P	S	L	P	D	D	R	P	D	P	P	E	Q	H	L	D	A	R	A	G	A	T	L	R	G	T	A	G	P	R	G	V	R	R	I	L	P	F	L	G	P	A
M84P	CGGAGTGCGGCGCATCCTGCCGTTTCTCGGGCCGGCGGTCATCGCGTCTATCGCCTATATGGATCCCGGCAACTTTGCGACTAATATCGAGGGCGGTGCCCGTTACGGTTATTCCCTGCTTTGGGTGATTCTGGCCGCAAATCTTCCGGCGATGGTGATTCAGAACCTCTCAGCAAATCTGGGAATC	ATGGATTCCCGTTCTCCCAGCCTGCCCGACGACCGCCCCGACCCGCCAGAACAGCATCTCGACGCGCGGGCCGGGGCGACGCTGCGCGGGACGGCGGGACCACGCGGAGTGCGGCGCATCCTGCCGTTTCTCGGGCCGGCGGTCATCGCGTCTATCGCCTATATGGATCCCGGCAACTTTGCGACTAATATCGAGGGCGGTGCCCGTTACGGTTATTCCCTGCTTTGGGTGATTCTGGCCGCAAATCTTCCGGCGATGGTGATTCAGAACCTCTCAGCAAATCTGGGAATCGCCAGTGGGCGTAATCTGCCAGAATTAATCCGTGAGCGCTGGCCACGTCCACTTGTATGGTTTTACTGGATTCAGGCAGAACTGGTTGCGATGGCAACCGATCTTGCC…	M	D	S	R	S	P	S	L	P	D	D	R	P	D	P	P	E	Q	H	L	D	A	R	A	G	A	T	L	R	G	T	A	G	P	R	G	V	R	R	I	L	P	F	L	G	P	A
M84Q	CGGAGTGCGGCGCATCCTGCCGTTTCTCGGGCCGGCGGTCATCGCGTCTATCGCCTATATGGATCCCGGCAACTTTGCGACTAATATCGAGGGCGGTGCCCGTTACGGTTATTCCCTGCTTTGGGTGATTCTGGCCGCAAATCTTCAGGCGATGGTGATTCAGAACCTCTCAGCAAATCTGGGAATC	ATGGATTCCCGTTCTCCCAGCCTGCCCGACGACCGCCCCGACCCGCCAGAACAGCATCTCGACGCGCGGGCCGGGGCGACGCTGCGCGGGACGGCGGGACCACGCGGAGTGCGGCGCATCCTGCCGTTTCTCGGGCCGGCGGTCATCGCGTCTATCGCCTATATGGATCCCGGCAACTTTGCGACTAATATCGAGGGCGGTGCCCGTTACGGTTATTCCCTGCTTTGGGTGATTCTGGCCGCAAATCTTCAGGCGATGGTGATTCAGAACCTCTCAGCAAATCTGGGAATCGCCAGTGGGCGTAATCTGCCAGAATTAATCCGTGAGCGCTGGCCACGTCCACTTGTATGGTTTTACTGGATTCAGGCAGAACTGGTTGCGATGGCAACCGATCTTGCC…	M	D	S	R	S	P	S	L	P	D	D	R	P	D	P	P	E	Q	H	L	D	A	R	A	G	A	T	L	R	G	T	A	G	P	R	G	V	R	R	I	L	P	F	L	G	P	A
M84R	CGGAGTGCGGCGCATCCTGCCGTTTCTCGGGCCGGCGGTCATCGCGTCTATCGCCTATATGGATCCCGGCAACTTTGCGACTAATATCGAGGGCGGTGCCCGTTACGGTTATTCCCTGCTTTGGGTGATTCTGGCCGCAAATCTTCGTGCGATGGTGATTCAGAACCTCTCAGCAAATCTGGGAATC	ATGGATTCCCGTTCTCCCAGCCTGCCCGACGACCGCCCCGACCCGCCAGAACAGCATCTCGACGCGCGGGCCGGGGCGACGCTGCGCGGGACGGCGGGACCACGCGGAGTGCGGCGCATCCTGCCGTTTCTCGGGCCGGCGGTCATCGCGTCTATCGCCTATATGGATCCCGGCAACTTTGCGACTAATATCGAGGGCGGTGCCCGTTACGGTTATTCCCTGCTTTGGGTGATTCTGGCCGCAAATCTTCGTGCGATGGTGATTCAGAACCTCTCAGCAAATCTGGGAATCGCCAGTGGGCGTAATCTGCCAGAATTAATCCGTGAGCGCTGGCCACGTCCACTTGTATGGTTTTACTGGATTCAGGCAGAACTGGTTGCGATGGCAACCGATCTTGCC…	M	D	S	R	S	P	S	L	P	D	D	R	P	D	P	P	E	Q	H	L	D	A	R	A	G	A	T	L	R	G	T	A	G	P	R	G	V	R	R	I	L	P	F	L	G	P	A
M84S	CGGAGTGCGGCGCATCCTGCCGTTTCTCGGGCCGGCGGTCATCGCGTCTATCGCCTATATGGATCCCGGCAACTTTGCGACTAATATCGAGGGCGGTGCCCGTTACGGTTATTCCCTGCTTTGGGTGATTCTGGCCGCAAATCTTAGCGCGATGGTGATTCAGAACCTCTCAGCAAATCTGGGAATC	ATGGATTCCCGTTCTCCCAGCCTGCCCGACGACCGCCCCGACCCGCCAGAACAGCATCTCGACGCGCGGGCCGGGGCGACGCTGCGCGGGACGGCGGGACCACGCGGAGTGCGGCGCATCCTGCCGTTTCTCGGGCCGGCGGTCATCGCGTCTATCGCCTATATGGATCCCGGCAACTTTGCGACTAATATCGAGGGCGGTGCCCGTTACGGTTATTCCCTGCTTTGGGTGATTCTGGCCGCAAATCTTAGCGCGATGGTGATTCAGAACCTCTCAGCAAATCTGGGAATCGCCAGTGGGCGTAATCTGCCAGAATTAATCCGTGAGCGCTGGCCACGTCCACTTGTATGGTTTTACTGGATTCAGGCAGAACTGGTTGCGATGGCAACCGATCTTGCC…	M	D	S	R	S	P	S	L	P	D	D	R	P	D	P	P	E	Q	H	L	D	A	R	A	G	A	T	L	R	G	T	A	G	P	R	G	V	R	R	I	L	P	F	L	G	P	A
M84T	CGGAGTGCGGCGCATCCTGCCGTTTCTCGGGCCGGCGGTCATCGCGTCTATCGCCTATATGGATCCCGGCAACTTTGCGACTAATATCGAGGGCGGTGCCCGTTACGGTTATTCCCTGCTTTGGGTGATTCTGGCCGCAAATCTTACCGCGATGGTGATTCAGAACCTCTCAGCAAATCTGGGAATC	ATGGATTCCCGTTCTCCCAGCCTGCCCGACGACCGCCCCGACCCGCCAGAACAGCATCTCGACGCGCGGGCCGGGGCGACGCTGCGCGGGACGGCGGGACCACGCGGAGTGCGGCGCATCCTGCCGTTTCTCGGGCCGGCGGTCATCGCGTCTATCGCCTATATGGATCCCGGCAACTTTGCGACTAATATCGAGGGCGGTGCCCGTTACGGTTATTCCCTGCTTTGGGTGATTCTGGCCGCAAATCTTACCGCGATGGTGATTCAGAACCTCTCAGCAAATCTGGGAATCGCCAGTGGGCGTAATCTGCCAGAATTAATCCGTGAGCGCTGGCCACGTCCACTTGTATGGTTTTACTGGATTCAGGCAGAACTGGTTGCGATGGCAACCGATCTTGCC…	M	D	S	R	S	P	S	L	P	D	D	R	P	D	P	P	E	Q	H	L	D	A	R	A	G	A	T	L	R	G	T	A	G	P	R	G	V	R	R	I	L	P	F	L	G	P	A
M84V	CGGAGTGCGGCGCATCCTGCCGTTTCTCGGGCCGGCGGTCATCGCGTCTATCGCCTATATGGATCCCGGCAACTTTGCGACTAATATCGAGGGCGGTGCCCGTTACGGTTATTCCCTGCTTTGGGTGATTCTGGCCGCAAATCTTGTGGCGATGGTGATTCAGAACCTCTCAGCAAATCTGGGAATC	ATGGATTCCCGTTCTCCCAGCCTGCCCGACGACCGCCCCGACCCGCCAGAACAGCATCTCGACGCGCGGGCCGGGGCGACGCTGCGCGGGACGGCGGGACCACGCGGAGTGCGGCGCATCCTGCCGTTTCTCGGGCCGGCGGTCATCGCGTCTATCGCCTATATGGATCCCGGCAACTTTGCGACTAATATCGAGGGCGGTGCCCGTTACGGTTATTCCCTGCTTTGGGTGATTCTGGCCGCAAATCTTGTGGCGATGGTGATTCAGAACCTCTCAGCAAATCTGGGAATCGCCAGTGGGCGTAATCTGCCAGAATTAATCCGTGAGCGCTGGCCACGTCCACTTGTATGGTTTTACTGGATTCAGGCAGAACTGGTTGCGATGGCAACCGATCTTGCC…	M	D	S	R	S	P	S	L	P	D	D	R	P	D	P	P	E	Q	H	L	D	A	R	A	G	A	T	L	R	G	T	A	G	P	R	G	V	R	R	I	L	P	F	L	G	P	A
M84W	CGGAGTGCGGCGCATCCTGCCGTTTCTCGGGCCGGCGGTCATCGCGTCTATCGCCTATATGGATCCCGGCAACTTTGCGACTAATATCGAGGGCGGTGCCCGTTACGGTTATTCCCTGCTTTGGGTGATTCTGGCCGCAAATCTTTGGGCGATGGTGATTCAGAACCTCTCAGCAAATCTGGGAATC	ATGGATTCCCGTTCTCCCAGCCTGCCCGACGACCGCCCCGACCCGCCAGAACAGCATCTCGACGCGCGGGCCGGGGCGACGCTGCGCGGGACGGCGGGACCACGCGGAGTGCGGCGCATCCTGCCGTTTCTCGGGCCGGCGGTCATCGCGTCTATCGCCTATATGGATCCCGGCAACTTTGCGACTAATATCGAGGGCGGTGCCCGTTACGGTTATTCCCTGCTTTGGGTGATTCTGGCCGCAAATCTTTGGGCGATGGTGATTCAGAACCTCTCAGCAAATCTGGGAATCGCCAGTGGGCGTAATCTGCCAGAATTAATCCGTGAGCGCTGGCCACGTCCACTTGTATGGTTTTACTGGATTCAGGCAGAACTGGTTGCGATGGCAACCGATCTTGCC…	M	D	S	R	S	P	S	L	P	D	D	R	P	D	P	P	E	Q	H	L	D	A	R	A	G	A	T	L	R	G	T	A	G	P	R	G	V	R	R	I	L	P	F	L	G	P	A
M84Y	CGGAGTGCGGCGCATCCTGCCGTTTCTCGGGCCGGCGGTCATCGCGTCTATCGCCTATATGGATCCCGGCAACTTTGCGACTAATATCGAGGGCGGTGCCCGTTACGGTTATTCCCTGCTTTGGGTGATTCTGGCCGCAAATCTTTATGCGATGGTGATTCAGAACCTCTCAGCAAATCTGGGAATC	ATGGATTCCCGTTCTCCCAGCCTGCCCGACGACCGCCCCGACCCGCCAGAACAGCATCTCGACGCGCGGGCCGGGGCGACGCTGCGCGGGACGGCGGGACCACGCGGAGTGCGGCGCATCCTGCCGTTTCTCGGGCCGGCGGTCATCGCGTCTATCGCCTATATGGATCCCGGCAACTTTGCGACTAATATCGAGGGCGGTGCCCGTTACGGTTATTCCCTGCTTTGGGTGATTCTGGCCGCAAATCTTTATGCGATGGTGATTCAGAACCTCTCAGCAAATCTGGGAATCGCCAGTGGGCGTAATCTGCCAGAATTAATCCGTGAGCGCTGGCCACGTCCACTTGTATGGTTTTACTGGATTCAGGCAGAACTGGTTGCGATGGCAACCGATCTTGCC…	M	D	S	R	S	P	S	L	P	D	D	R	P	D	P	P	E	Q	H	L	D	A	R	A	G	A	T	L	R	G	T	A	G	P	R	G	V	R	R	I	L	P	F	L	G	P	A
M84del	CGGAGTGCGGCGCATCCTGCCGTTTCTCGGGCCGGCGGTCATCGCGTCTATCGCCTATATGGATCCCGGCAACTTTGCGACTAATATCGAGGGCGGTGCCCGTTACGGTTATTCCCTGCTTTGGGTGATTCTGGCCGCAAATCTTGCGATGGTGATTCAGAACCTCTCAGCAAATCTGGGAATCGC	ATGGATTCCCGTTCTCCCAGCCTGCCCGACGACCGCCCCGACCCGCCAGAACAGCATCTCGACGCGCGGGCCGGGGCGACGCTGCGCGGGACGGCGGGACCACGCGGAGTGCGGCGCATCCTGCCGTTTCTCGGGCCGGCGGTCATCGCGTCTATCGCCTATATGGATCCCGGCAACTTTGCGACTAATATCGAGGGCGGTGCCCGTTACGGTTATTCCCTGCTTTGGGTGATTCTGGCCGCAAATCTTGCGATGGTGATTCAGAACCTCTCAGCAAATCTGGGAATCGCCAGTGGGCGTAATCTGCCAGAATTAATCCGTGAGCGCTGGCCACGTCCACTTGTATGGTTTTACTGGATTCAGGCAGAACTGGTTGCGATGGCAACCGATCTTGCCGAG…	M	D	S	R	S	P	S	L	P	D	D	R	P	D	P	P	E	Q	H	L	D	A	R	A	G	A	T	L	R	G	T	A	G	P	R	G	V	R	R	I	L	P	F	L	G	P	A
A85C	CGGAGTGCGGCGCATCCTGCCGTTTCTCGGGCCGGCGGTCATCGCGTCTATCGCCTATATGGATCCCGGCAACTTTGCGACTAATATCGAGGGCGGTGCCCGTTACGGTTATTCCCTGCTTTGGGTGATTCTGGCCGCAAATCTTATGTGCATGGTGATTCAGAACCTCTCAGCAAATCTGGGAATC	ATGGATTCCCGTTCTCCCAGCCTGCCCGACGACCGCCCCGACCCGCCAGAACAGCATCTCGACGCGCGGGCCGGGGCGACGCTGCGCGGGACGGCGGGACCACGCGGAGTGCGGCGCATCCTGCCGTTTCTCGGGCCGGCGGTCATCGCGTCTATCGCCTATATGGATCCCGGCAACTTTGCGACTAATATCGAGGGCGGTGCCCGTTACGGTTATTCCCTGCTTTGGGTGATTCTGGCCGCAAATCTTATGTGCATGGTGATTCAGAACCTCTCAGCAAATCTGGGAATCGCCAGTGGGCGTAATCTGCCAGAATTAATCCGTGAGCGCTGGCCACGTCCACTTGTATGGTTTTACTGGATTCAGGCAGAACTGGTTGCGATGGCAACCGATCTTGCC…	M	D	S	R	S	P	S	L	P	D	D	R	P	D	P	P	E	Q	H	L	D	A	R	A	G	A	T	L	R	G	T	A	G	P	R	G	V	R	R	I	L	P	F	L	G	P	A
A85D	CGGAGTGCGGCGCATCCTGCCGTTTCTCGGGCCGGCGGTCATCGCGTCTATCGCCTATATGGATCCCGGCAACTTTGCGACTAATATCGAGGGCGGTGCCCGTTACGGTTATTCCCTGCTTTGGGTGATTCTGGCCGCAAATCTTATGGATATGGTGATTCAGAACCTCTCAGCAAATCTGGGAATC	ATGGATTCCCGTTCTCCCAGCCTGCCCGACGACCGCCCCGACCCGCCAGAACAGCATCTCGACGCGCGGGCCGGGGCGACGCTGCGCGGGACGGCGGGACCACGCGGAGTGCGGCGCATCCTGCCGTTTCTCGGGCCGGCGGTCATCGCGTCTATCGCCTATATGGATCCCGGCAACTTTGCGACTAATATCGAGGGCGGTGCCCGTTACGGTTATTCCCTGCTTTGGGTGATTCTGGCCGCAAATCTTATGGATATGGTGATTCAGAACCTCTCAGCAAATCTGGGAATCGCCAGTGGGCGTAATCTGCCAGAATTAATCCGTGAGCGCTGGCCACGTCCACTTGTATGGTTTTACTGGATTCAGGCAGAACTGGTTGCGATGGCAACCGATCTTGCC…	M	D	S	R	S	P	S	L	P	D	D	R	P	D	P	P	E	Q	H	L	D	A	R	A	G	A	T	L	R	G	T	A	G	P	R	G	V	R	R	I	L	P	F	L	G	P	A
A85E	CGGAGTGCGGCGCATCCTGCCGTTTCTCGGGCCGGCGGTCATCGCGTCTATCGCCTATATGGATCCCGGCAACTTTGCGACTAATATCGAGGGCGGTGCCCGTTACGGTTATTCCCTGCTTTGGGTGATTCTGGCCGCAAATCTTATGGAAATGGTGATTCAGAACCTCTCAGCAAATCTGGGAATC	ATGGATTCCCGTTCTCCCAGCCTGCCCGACGACCGCCCCGACCCGCCAGAACAGCATCTCGACGCGCGGGCCGGGGCGACGCTGCGCGGGACGGCGGGACCACGCGGAGTGCGGCGCATCCTGCCGTTTCTCGGGCCGGCGGTCATCGCGTCTATCGCCTATATGGATCCCGGCAACTTTGCGACTAATATCGAGGGCGGTGCCCGTTACGGTTATTCCCTGCTTTGGGTGATTCTGGCCGCAAATCTTATGGAAATGGTGATTCAGAACCTCTCAGCAAATCTGGGAATCGCCAGTGGGCGTAATCTGCCAGAATTAATCCGTGAGCGCTGGCCACGTCCACTTGTATGGTTTTACTGGATTCAGGCAGAACTGGTTGCGATGGCAACCGATCTTGCC…	M	D	S	R	S	P	S	L	P	D	D	R	P	D	P	P	E	Q	H	L	D	A	R	A	G	A	T	L	R	G	T	A	G	P	R	G	V	R	R	I	L	P	F	L	G	P	A
A85F	CGGAGTGCGGCGCATCCTGCCGTTTCTCGGGCCGGCGGTCATCGCGTCTATCGCCTATATGGATCCCGGCAACTTTGCGACTAATATCGAGGGCGGTGCCCGTTACGGTTATTCCCTGCTTTGGGTGATTCTGGCCGCAAATCTTATGTTTATGGTGATTCAGAACCTCTCAGCAAATCTGGGAATC	ATGGATTCCCGTTCTCCCAGCCTGCCCGACGACCGCCCCGACCCGCCAGAACAGCATCTCGACGCGCGGGCCGGGGCGACGCTGCGCGGGACGGCGGGACCACGCGGAGTGCGGCGCATCCTGCCGTTTCTCGGGCCGGCGGTCATCGCGTCTATCGCCTATATGGATCCCGGCAACTTTGCGACTAATATCGAGGGCGGTGCCCGTTACGGTTATTCCCTGCTTTGGGTGATTCTGGCCGCAAATCTTATGTTTATGGTGATTCAGAACCTCTCAGCAAATCTGGGAATCGCCAGTGGGCGTAATCTGCCAGAATTAATCCGTGAGCGCTGGCCACGTCCACTTGTATGGTTTTACTGGATTCAGGCAGAACTGGTTGCGATGGCAACCGATCTTGCC…	M	D	S	R	S	P	S	L	P	D	D	R	P	D	P	P	E	Q	H	L	D	A	R	A	G	A	T	L	R	G	T	A	G	P	R	G	V	R	R	I	L	P	F	L	G	P	A
A85G	CGGAGTGCGGCGCATCCTGCCGTTTCTCGGGCCGGCGGTCATCGCGTCTATCGCCTATATGGATCCCGGCAACTTTGCGACTAATATCGAGGGCGGTGCCCGTTACGGTTATTCCCTGCTTTGGGTGATTCTGGCCGCAAATCTTATGGGCATGGTGATTCAGAACCTCTCAGCAAATCTGGGAATC	ATGGATTCCCGTTCTCCCAGCCTGCCCGACGACCGCCCCGACCCGCCAGAACAGCATCTCGACGCGCGGGCCGGGGCGACGCTGCGCGGGACGGCGGGACCACGCGGAGTGCGGCGCATCCTGCCGTTTCTCGGGCCGGCGGTCATCGCGTCTATCGCCTATATGGATCCCGGCAACTTTGCGACTAATATCGAGGGCGGTGCCCGTTACGGTTATTCCCTGCTTTGGGTGATTCTGGCCGCAAATCTTATGGGCATGGTGATTCAGAACCTCTCAGCAAATCTGGGAATCGCCAGTGGGCGTAATCTGCCAGAATTAATCCGTGAGCGCTGGCCACGTCCACTTGTATGGTTTTACTGGATTCAGGCAGAACTGGTTGCGATGGCAACCGATCTTGCC…	M	D	S	R	S	P	S	L	P	D	D	R	P	D	P	P	E	Q	H	L	D	A	R	A	G	A	T	L	R	G	T	A	G	P	R	G	V	R	R	I	L	P	F	L	G	P	A
A85H	CGGAGTGCGGCGCATCCTGCCGTTTCTCGGGCCGGCGGTCATCGCGTCTATCGCCTATATGGATCCCGGCAACTTTGCGACTAATATCGAGGGCGGTGCCCGTTACGGTTATTCCCTGCTTTGGGTGATTCTGGCCGCAAATCTTATGCATATGGTGATTCAGAACCTCTCAGCAAATCTGGGAATC	ATGGATTCCCGTTCTCCCAGCCTGCCCGACGACCGCCCCGACCCGCCAGAACAGCATCTCGACGCGCGGGCCGGGGCGACGCTGCGCGGGACGGCGGGACCACGCGGAGTGCGGCGCATCCTGCCGTTTCTCGGGCCGGCGGTCATCGCGTCTATCGCCTATATGGATCCCGGCAACTTTGCGACTAATATCGAGGGCGGTGCCCGTTACGGTTATTCCCTGCTTTGGGTGATTCTGGCCGCAAATCTTATGCATATGGTGATTCAGAACCTCTCAGCAAATCTGGGAATCGCCAGTGGGCGTAATCTGCCAGAATTAATCCGTGAGCGCTGGCCACGTCCACTTGTATGGTTTTACTGGATTCAGGCAGAACTGGTTGCGATGGCAACCGATCTTGCC…	M	D	S	R	S	P	S	L	P	D	D	R	P	D	P	P	E	Q	H	L	D	A	R	A	G	A	T	L	R	G	T	A	G	P	R	G	V	R	R	I	L	P	F	L	G	P	A
A85I	CGGAGTGCGGCGCATCCTGCCGTTTCTCGGGCCGGCGGTCATCGCGTCTATCGCCTATATGGATCCCGGCAACTTTGCGACTAATATCGAGGGCGGTGCCCGTTACGGTTATTCCCTGCTTTGGGTGATTCTGGCCGCAAATCTTATGATTATGGTGATTCAGAACCTCTCAGCAAATCTGGGAATC	ATGGATTCCCGTTCTCCCAGCCTGCCCGACGACCGCCCCGACCCGCCAGAACAGCATCTCGACGCGCGGGCCGGGGCGACGCTGCGCGGGACGGCGGGACCACGCGGAGTGCGGCGCATCCTGCCGTTTCTCGGGCCGGCGGTCATCGCGTCTATCGCCTATATGGATCCCGGCAACTTTGCGACTAATATCGAGGGCGGTGCCCGTTACGGTTATTCCCTGCTTTGGGTGATTCTGGCCGCAAATCTTATGATTATGGTGATTCAGAACCTCTCAGCAAATCTGGGAATCGCCAGTGGGCGTAATCTGCCAGAATTAATCCGTGAGCGCTGGCCACGTCCACTTGTATGGTTTTACTGGATTCAGGCAGAACTGGTTGCGATGGCAACCGATCTTGCC…	M	D	S	R	S	P	S	L	P	D	D	R	P	D	P	P	E	Q	H	L	D	A	R	A	G	A	T	L	R	G	T	A	G	P	R	G	V	R	R	I	L	P	F	L	G	P	A
A85K	CGGAGTGCGGCGCATCCTGCCGTTTCTCGGGCCGGCGGTCATCGCGTCTATCGCCTATATGGATCCCGGCAACTTTGCGACTAATATCGAGGGCGGTGCCCGTTACGGTTATTCCCTGCTTTGGGTGATTCTGGCCGCAAATCTTATGAAAATGGTGATTCAGAACCTCTCAGCAAATCTGGGAATC	ATGGATTCCCGTTCTCCCAGCCTGCCCGACGACCGCCCCGACCCGCCAGAACAGCATCTCGACGCGCGGGCCGGGGCGACGCTGCGCGGGACGGCGGGACCACGCGGAGTGCGGCGCATCCTGCCGTTTCTCGGGCCGGCGGTCATCGCGTCTATCGCCTATATGGATCCCGGCAACTTTGCGACTAATATCGAGGGCGGTGCCCGTTACGGTTATTCCCTGCTTTGGGTGATTCTGGCCGCAAATCTTATGAAAATGGTGATTCAGAACCTCTCAGCAAATCTGGGAATCGCCAGTGGGCGTAATCTGCCAGAATTAATCCGTGAGCGCTGGCCACGTCCACTTGTATGGTTTTACTGGATTCAGGCAGAACTGGTTGCGATGGCAACCGATCTTGCC…	M	D	S	R	S	P	S	L	P	D	D	R	P	D	P	P	E	Q	H	L	D	A	R	A	G	A	T	L	R	G	T	A	G	P	R	G	V	R	R	I	L	P	F	L	G	P	A
A85L	CGGAGTGCGGCGCATCCTGCCGTTTCTCGGGCCGGCGGTCATCGCGTCTATCGCCTATATGGATCCCGGCAACTTTGCGACTAATATCGAGGGCGGTGCCCGTTACGGTTATTCCCTGCTTTGGGTGATTCTGGCCGCAAATCTTATGCTGATGGTGATTCAGAACCTCTCAGCAAATCTGGGAATC	ATGGATTCCCGTTCTCCCAGCCTGCCCGACGACCGCCCCGACCCGCCAGAACAGCATCTCGACGCGCGGGCCGGGGCGACGCTGCGCGGGACGGCGGGACCACGCGGAGTGCGGCGCATCCTGCCGTTTCTCGGGCCGGCGGTCATCGCGTCTATCGCCTATATGGATCCCGGCAACTTTGCGACTAATATCGAGGGCGGTGCCCGTTACGGTTATTCCCTGCTTTGGGTGATTCTGGCCGCAAATCTTATGCTGATGGTGATTCAGAACCTCTCAGCAAATCTGGGAATCGCCAGTGGGCGTAATCTGCCAGAATTAATCCGTGAGCGCTGGCCACGTCCACTTGTATGGTTTTACTGGATTCAGGCAGAACTGGTTGCGATGGCAACCGATCTTGCC…	M	D	S	R	S	P	S	L	P	D	D	R	P	D	P	P	E	Q	H	L	D	A	R	A	G	A	T	L	R	G	T	A	G	P	R	G	V	R	R	I	L	P	F	L	G	P	A
A85M	CGGAGTGCGGCGCATCCTGCCGTTTCTCGGGCCGGCGGTCATCGCGTCTATCGCCTATATGGATCCCGGCAACTTTGCGACTAATATCGAGGGCGGTGCCCGTTACGGTTATTCCCTGCTTTGGGTGATTCTGGCCGCAAATCTTATGATGATGGTGATTCAGAACCTCTCAGCAAATCTGGGAATC	ATGGATTCCCGTTCTCCCAGCCTGCCCGACGACCGCCCCGACCCGCCAGAACAGCATCTCGACGCGCGGGCCGGGGCGACGCTGCGCGGGACGGCGGGACCACGCGGAGTGCGGCGCATCCTGCCGTTTCTCGGGCCGGCGGTCATCGCGTCTATCGCCTATATGGATCCCGGCAACTTTGCGACTAATATCGAGGGCGGTGCCCGTTACGGTTATTCCCTGCTTTGGGTGATTCTGGCCGCAAATCTTATGATGATGGTGATTCAGAACCTCTCAGCAAATCTGGGAATCGCCAGTGGGCGTAATCTGCCAGAATTAATCCGTGAGCGCTGGCCACGTCCACTTGTATGGTTTTACTGGATTCAGGCAGAACTGGTTGCGATGGCAACCGATCTTGCC…	M	D	S	R	S	P	S	L	P	D	D	R	P	D	P	P	E	Q	H	L	D	A	R	A	G	A	T	L	R	G	T	A	G	P	R	G	V	R	R	I	L	P	F	L	G	P	A
A85N	CGGAGTGCGGCGCATCCTGCCGTTTCTCGGGCCGGCGGTCATCGCGTCTATCGCCTATATGGATCCCGGCAACTTTGCGACTAATATCGAGGGCGGTGCCCGTTACGGTTATTCCCTGCTTTGGGTGATTCTGGCCGCAAATCTTATGAACATGGTGATTCAGAACCTCTCAGCAAATCTGGGAATC	ATGGATTCCCGTTCTCCCAGCCTGCCCGACGACCGCCCCGACCCGCCAGAACAGCATCTCGACGCGCGGGCCGGGGCGACGCTGCGCGGGACGGCGGGACCACGCGGAGTGCGGCGCATCCTGCCGTTTCTCGGGCCGGCGGTCATCGCGTCTATCGCCTATATGGATCCCGGCAACTTTGCGACTAATATCGAGGGCGGTGCCCGTTACGGTTATTCCCTGCTTTGGGTGATTCTGGCCGCAAATCTTATGAACATGGTGATTCAGAACCTCTCAGCAAATCTGGGAATCGCCAGTGGGCGTAATCTGCCAGAATTAATCCGTGAGCGCTGGCCACGTCCACTTGTATGGTTTTACTGGATTCAGGCAGAACTGGTTGCGATGGCAACCGATCTTGCC…	M	D	S	R	S	P	S	L	P	D	D	R	P	D	P	P	E	Q	H	L	D	A	R	A	G	A	T	L	R	G	T	A	G	P	R	G	V	R	R	I	L	P	F	L	G	P	A
A85P	CGGAGTGCGGCGCATCCTGCCGTTTCTCGGGCCGGCGGTCATCGCGTCTATCGCCTATATGGATCCCGGCAACTTTGCGACTAATATCGAGGGCGGTGCCCGTTACGGTTATTCCCTGCTTTGGGTGATTCTGGCCGCAAATCTTATGCCGATGGTGATTCAGAACCTCTCAGCAAATCTGGGAATC	ATGGATTCCCGTTCTCCCAGCCTGCCCGACGACCGCCCCGACCCGCCAGAACAGCATCTCGACGCGCGGGCCGGGGCGACGCTGCGCGGGACGGCGGGACCACGCGGAGTGCGGCGCATCCTGCCGTTTCTCGGGCCGGCGGTCATCGCGTCTATCGCCTATATGGATCCCGGCAACTTTGCGACTAATATCGAGGGCGGTGCCCGTTACGGTTATTCCCTGCTTTGGGTGATTCTGGCCGCAAATCTTATGCCGATGGTGATTCAGAACCTCTCAGCAAATCTGGGAATCGCCAGTGGGCGTAATCTGCCAGAATTAATCCGTGAGCGCTGGCCACGTCCACTTGTATGGTTTTACTGGATTCAGGCAGAACTGGTTGCGATGGCAACCGATCTTGCC…	M	D	S	R	S	P	S	L	P	D	D	R	P	D	P	P	E	Q	H	L	D	A	R	A	G	A	T	L	R	G	T	A	G	P	R	G	V	R	R	I	L	P	F	L	G	P	A
A85Q	CGGAGTGCGGCGCATCCTGCCGTTTCTCGGGCCGGCGGTCATCGCGTCTATCGCCTATATGGATCCCGGCAACTTTGCGACTAATATCGAGGGCGGTGCCCGTTACGGTTATTCCCTGCTTTGGGTGATTCTGGCCGCAAATCTTATGCAGATGGTGATTCAGAACCTCTCAGCAAATCTGGGAATC	ATGGATTCCCGTTCTCCCAGCCTGCCCGACGACCGCCCCGACCCGCCAGAACAGCATCTCGACGCGCGGGCCGGGGCGACGCTGCGCGGGACGGCGGGACCACGCGGAGTGCGGCGCATCCTGCCGTTTCTCGGGCCGGCGGTCATCGCGTCTATCGCCTATATGGATCCCGGCAACTTTGCGACTAATATCGAGGGCGGTGCCCGTTACGGTTATTCCCTGCTTTGGGTGATTCTGGCCGCAAATCTTATGCAGATGGTGATTCAGAACCTCTCAGCAAATCTGGGAATCGCCAGTGGGCGTAATCTGCCAGAATTAATCCGTGAGCGCTGGCCACGTCCACTTGTATGGTTTTACTGGATTCAGGCAGAACTGGTTGCGATGGCAACCGATCTTGCC…	M	D	S	R	S	P	S	L	P	D	D	R	P	D	P	P	E	Q	H	L	D	A	R	A	G	A	T	L	R	G	T	A	G	P	R	G	V	R	R	I	L	P	F	L	G	P	A
A85R	CGGAGTGCGGCGCATCCTGCCGTTTCTCGGGCCGGCGGTCATCGCGTCTATCGCCTATATGGATCCCGGCAACTTTGCGACTAATATCGAGGGCGGTGCCCGTTACGGTTATTCCCTGCTTTGGGTGATTCTGGCCGCAAATCTTATGCGTATGGTGATTCAGAACCTCTCAGCAAATCTGGGAATC	ATGGATTCCCGTTCTCCCAGCCTGCCCGACGACCGCCCCGACCCGCCAGAACAGCATCTCGACGCGCGGGCCGGGGCGACGCTGCGCGGGACGGCGGGACCACGCGGAGTGCGGCGCATCCTGCCGTTTCTCGGGCCGGCGGTCATCGCGTCTATCGCCTATATGGATCCCGGCAACTTTGCGACTAATATCGAGGGCGGTGCCCGTTACGGTTATTCCCTGCTTTGGGTGATTCTGGCCGCAAATCTTATGCGTATGGTGATTCAGAACCTCTCAGCAAATCTGGGAATCGCCAGTGGGCGTAATCTGCCAGAATTAATCCGTGAGCGCTGGCCACGTCCACTTGTATGGTTTTACTGGATTCAGGCAGAACTGGTTGCGATGGCAACCGATCTTGCC…	M	D	S	R	S	P	S	L	P	D	D	R	P	D	P	P	E	Q	H	L	D	A	R	A	G	A	T	L	R	G	T	A	G	P	R	G	V	R	R	I	L	P	F	L	G	P	A
A85S	CGGAGTGCGGCGCATCCTGCCGTTTCTCGGGCCGGCGGTCATCGCGTCTATCGCCTATATGGATCCCGGCAACTTTGCGACTAATATCGAGGGCGGTGCCCGTTACGGTTATTCCCTGCTTTGGGTGATTCTGGCCGCAAATCTTATGAGCATGGTGATTCAGAACCTCTCAGCAAATCTGGGAATC	ATGGATTCCCGTTCTCCCAGCCTGCCCGACGACCGCCCCGACCCGCCAGAACAGCATCTCGACGCGCGGGCCGGGGCGACGCTGCGCGGGACGGCGGGACCACGCGGAGTGCGGCGCATCCTGCCGTTTCTCGGGCCGGCGGTCATCGCGTCTATCGCCTATATGGATCCCGGCAACTTTGCGACTAATATCGAGGGCGGTGCCCGTTACGGTTATTCCCTGCTTTGGGTGATTCTGGCCGCAAATCTTATGAGCATGGTGATTCAGAACCTCTCAGCAAATCTGGGAATCGCCAGTGGGCGTAATCTGCCAGAATTAATCCGTGAGCGCTGGCCACGTCCACTTGTATGGTTTTACTGGATTCAGGCAGAACTGGTTGCGATGGCAACCGATCTTGCC…	M	D	S	R	S	P	S	L	P	D	D	R	P	D	P	P	E	Q	H	L	D	A	R	A	G	A	T	L	R	G	T	A	G	P	R	G	V	R	R	I	L	P	F	L	G	P	A
A85T	CGGAGTGCGGCGCATCCTGCCGTTTCTCGGGCCGGCGGTCATCGCGTCTATCGCCTATATGGATCCCGGCAACTTTGCGACTAATATCGAGGGCGGTGCCCGTTACGGTTATTCCCTGCTTTGGGTGATTCTGGCCGCAAATCTTATGACCATGGTGATTCAGAACCTCTCAGCAAATCTGGGAATC	ATGGATTCCCGTTCTCCCAGCCTGCCCGACGACCGCCCCGACCCGCCAGAACAGCATCTCGACGCGCGGGCCGGGGCGACGCTGCGCGGGACGGCGGGACCACGCGGAGTGCGGCGCATCCTGCCGTTTCTCGGGCCGGCGGTCATCGCGTCTATCGCCTATATGGATCCCGGCAACTTTGCGACTAATATCGAGGGCGGTGCCCGTTACGGTTATTCCCTGCTTTGGGTGATTCTGGCCGCAAATCTTATGACCATGGTGATTCAGAACCTCTCAGCAAATCTGGGAATCGCCAGTGGGCGTAATCTGCCAGAATTAATCCGTGAGCGCTGGCCACGTCCACTTGTATGGTTTTACTGGATTCAGGCAGAACTGGTTGCGATGGCAACCGATCTTGCC…	M	D	S	R	S	P	S	L	P	D	D	R	P	D	P	P	E	Q	H	L	D	A	R	A	G	A	T	L	R	G	T	A	G	P	R	G	V	R	R	I	L	P	F	L	G	P	A
A85V	CGGAGTGCGGCGCATCCTGCCGTTTCTCGGGCCGGCGGTCATCGCGTCTATCGCCTATATGGATCCCGGCAACTTTGCGACTAATATCGAGGGCGGTGCCCGTTACGGTTATTCCCTGCTTTGGGTGATTCTGGCCGCAAATCTTATGGTGATGGTGATTCAGAACCTCTCAGCAAATCTGGGAATC	ATGGATTCCCGTTCTCCCAGCCTGCCCGACGACCGCCCCGACCCGCCAGAACAGCATCTCGACGCGCGGGCCGGGGCGACGCTGCGCGGGACGGCGGGACCACGCGGAGTGCGGCGCATCCTGCCGTTTCTCGGGCCGGCGGTCATCGCGTCTATCGCCTATATGGATCCCGGCAACTTTGCGACTAATATCGAGGGCGGTGCCCGTTACGGTTATTCCCTGCTTTGGGTGATTCTGGCCGCAAATCTTATGGTGATGGTGATTCAGAACCTCTCAGCAAATCTGGGAATCGCCAGTGGGCGTAATCTGCCAGAATTAATCCGTGAGCGCTGGCCACGTCCACTTGTATGGTTTTACTGGATTCAGGCAGAACTGGTTGCGATGGCAACCGATCTTGCC…	M	D	S	R	S	P	S	L	P	D	D	R	P	D	P	P	E	Q	H	L	D	A	R	A	G	A	T	L	R	G	T	A	G	P	R	G	V	R	R	I	L	P	F	L	G	P	A
A85W	CGGAGTGCGGCGCATCCTGCCGTTTCTCGGGCCGGCGGTCATCGCGTCTATCGCCTATATGGATCCCGGCAACTTTGCGACTAATATCGAGGGCGGTGCCCGTTACGGTTATTCCCTGCTTTGGGTGATTCTGGCCGCAAATCTTATGTGGATGGTGATTCAGAACCTCTCAGCAAATCTGGGAATC	ATGGATTCCCGTTCTCCCAGCCTGCCCGACGACCGCCCCGACCCGCCAGAACAGCATCTCGACGCGCGGGCCGGGGCGACGCTGCGCGGGACGGCGGGACCACGCGGAGTGCGGCGCATCCTGCCGTTTCTCGGGCCGGCGGTCATCGCGTCTATCGCCTATATGGATCCCGGCAACTTTGCGACTAATATCGAGGGCGGTGCCCGTTACGGTTATTCCCTGCTTTGGGTGATTCTGGCCGCAAATCTTATGTGGATGGTGATTCAGAACCTCTCAGCAAATCTGGGAATCGCCAGTGGGCGTAATCTGCCAGAATTAATCCGTGAGCGCTGGCCACGTCCACTTGTATGGTTTTACTGGATTCAGGCAGAACTGGTTGCGATGGCAACCGATCTTGCC…	M	D	S	R	S	P	S	L	P	D	D	R	P	D	P	P	E	Q	H	L	D	A	R	A	G	A	T	L	R	G	T	A	G	P	R	G	V	R	R	I	L	P	F	L	G	P	A
A85Y	CGGAGTGCGGCGCATCCTGCCGTTTCTCGGGCCGGCGGTCATCGCGTCTATCGCCTATATGGATCCCGGCAACTTTGCGACTAATATCGAGGGCGGTGCCCGTTACGGTTATTCCCTGCTTTGGGTGATTCTGGCCGCAAATCTTATGTATATGGTGATTCAGAACCTCTCAGCAAATCTGGGAATC	ATGGATTCCCGTTCTCCCAGCCTGCCCGACGACCGCCCCGACCCGCCAGAACAGCATCTCGACGCGCGGGCCGGGGCGACGCTGCGCGGGACGGCGGGACCACGCGGAGTGCGGCGCATCCTGCCGTTTCTCGGGCCGGCGGTCATCGCGTCTATCGCCTATATGGATCCCGGCAACTTTGCGACTAATATCGAGGGCGGTGCCCGTTACGGTTATTCCCTGCTTTGGGTGATTCTGGCCGCAAATCTTATGTATATGGTGATTCAGAACCTCTCAGCAAATCTGGGAATCGCCAGTGGGCGTAATCTGCCAGAATTAATCCGTGAGCGCTGGCCACGTCCACTTGTATGGTTTTACTGGATTCAGGCAGAACTGGTTGCGATGGCAACCGATCTTGCC…	M	D	S	R	S	P	S	L	P	D	D	R	P	D	P	P	E	Q	H	L	D	A	R	A	G	A	T	L	R	G	T	A	G	P	R	G	V	R	R	I	L	P	F	L	G	P	A
A85A	CGGAGTGCGGCGCATCCTGCCGTTTCTCGGGCCGGCGGTCATCGCGTCTATCGCCTATATGGATCCCGGCAACTTTGCGACTAATATCGAGGGCGGTGCCCGTTACGGTTATTCCCTGCTTTGGGTGATTCTGGCCGCAAATCTTATGGCCATGGTGATTCAGAACCTCTCAGCAAATCTGGGAATC	ATGGATTCCCGTTCTCCCAGCCTGCCCGACGACCGCCCCGACCCGCCAGAACAGCATCTCGACGCGCGGGCCGGGGCGACGCTGCGCGGGACGGCGGGACCACGCGGAGTGCGGCGCATCCTGCCGTTTCTCGGGCCGGCGGTCATCGCGTCTATCGCCTATATGGATCCCGGCAACTTTGCGACTAATATCGAGGGCGGTGCCCGTTACGGTTATTCCCTGCTTTGGGTGATTCTGGCCGCAAATCTTATGGCCATGGTGATTCAGAACCTCTCAGCAAATCTGGGAATCGCCAGTGGGCGTAATCTGCCAGAATTAATCCGTGAGCGCTGGCCACGTCCACTTGTATGGTTTTACTGGATTCAGGCAGAACTGGTTGCGATGGCAACCGATCTTGCC…	M	D	S	R	S	P	S	L	P	D	D	R	P	D	P	P	E	Q	H	L	D	A	R	A	G	A	T	L	R	G	T	A	G	P	R	G	V	R	R	I	L	P	F	L	G	P	A
A85del	CGGAGTGCGGCGCATCCTGCCGTTTCTCGGGCCGGCGGTCATCGCGTCTATCGCCTATATGGATCCCGGCAACTTTGCGACTAATATCGAGGGCGGTGCCCGTTACGGTTATTCCCTGCTTTGGGTGATTCTGGCCGCAAATCTTATGATGGTGATTCAGAACCTCTCAGCAAATCTGGGAATCGC	ATGGATTCCCGTTCTCCCAGCCTGCCCGACGACCGCCCCGACCCGCCAGAACAGCATCTCGACGCGCGGGCCGGGGCGACGCTGCGCGGGACGGCGGGACCACGCGGAGTGCGGCGCATCCTGCCGTTTCTCGGGCCGGCGGTCATCGCGTCTATCGCCTATATGGATCCCGGCAACTTTGCGACTAATATCGAGGGCGGTGCCCGTTACGGTTATTCCCTGCTTTGGGTGATTCTGGCCGCAAATCTTATGATGGTGATTCAGAACCTCTCAGCAAATCTGGGAATCGCCAGTGGGCGTAATCTGCCAGAATTAATCCGTGAGCGCTGGCCACGTCCACTTGTATGGTTTTACTGGATTCAGGCAGAACTGGTTGCGATGGCAACCGATCTTGCCGAG…	M	D	S	R	S	P	S	L	P	D	D	R	P	D	P	P	E	Q	H	L	D	A	R	A	G	A	T	L	R	G	T	A	G	P	R	G	V	R	R	I	L	P	F	L	G	P	A
M86A	CGGAGTGCGGCGCATCCTGCCGTTTCTCGGGCCGGCGGTCATCGCGTCTATCGCCTATATGGATCCCGGCAACTTTGCGACTAATATCGAGGGCGGTGCCCGTTACGGTTATTCCCTGCTTTGGGTGATTCTGGCCGCAAATCTTATGGCGGCGGTGATTCAGAACCTCTCAGCAAATCTGGGAATC	ATGGATTCCCGTTCTCCCAGCCTGCCCGACGACCGCCCCGACCCGCCAGAACAGCATCTCGACGCGCGGGCCGGGGCGACGCTGCGCGGGACGGCGGGACCACGCGGAGTGCGGCGCATCCTGCCGTTTCTCGGGCCGGCGGTCATCGCGTCTATCGCCTATATGGATCCCGGCAACTTTGCGACTAATATCGAGGGCGGTGCCCGTTACGGTTATTCCCTGCTTTGGGTGATTCTGGCCGCAAATCTTATGGCGGCGGTGATTCAGAACCTCTCAGCAAATCTGGGAATCGCCAGTGGGCGTAATCTGCCAGAATTAATCCGTGAGCGCTGGCCACGTCCACTTGTATGGTTTTACTGGATTCAGGCAGAACTGGTTGCGATGGCAACCGATCTTGCC…	M	D	S	R	S	P	S	L	P	D	D	R	P	D	P	P	E	Q	H	L	D	A	R	A	G	A	T	L	R	G	T	A	G	P	R	G	V	R	R	I	L	P	F	L	G	P	A
M86C	CGGAGTGCGGCGCATCCTGCCGTTTCTCGGGCCGGCGGTCATCGCGTCTATCGCCTATATGGATCCCGGCAACTTTGCGACTAATATCGAGGGCGGTGCCCGTTACGGTTATTCCCTGCTTTGGGTGATTCTGGCCGCAAATCTTATGGCGTGCGTGATTCAGAACCTCTCAGCAAATCTGGGAATC	ATGGATTCCCGTTCTCCCAGCCTGCCCGACGACCGCCCCGACCCGCCAGAACAGCATCTCGACGCGCGGGCCGGGGCGACGCTGCGCGGGACGGCGGGACCACGCGGAGTGCGGCGCATCCTGCCGTTTCTCGGGCCGGCGGTCATCGCGTCTATCGCCTATATGGATCCCGGCAACTTTGCGACTAATATCGAGGGCGGTGCCCGTTACGGTTATTCCCTGCTTTGGGTGATTCTGGCCGCAAATCTTATGGCGTGCGTGATTCAGAACCTCTCAGCAAATCTGGGAATCGCCAGTGGGCGTAATCTGCCAGAATTAATCCGTGAGCGCTGGCCACGTCCACTTGTATGGTTTTACTGGATTCAGGCAGAACTGGTTGCGATGGCAACCGATCTTGCC…	M	D	S	R	S	P	S	L	P	D	D	R	P	D	P	P	E	Q	H	L	D	A	R	A	G	A	T	L	R	G	T	A	G	P	R	G	V	R	R	I	L	P	F	L	G	P	A
M86D	CGGAGTGCGGCGCATCCTGCCGTTTCTCGGGCCGGCGGTCATCGCGTCTATCGCCTATATGGATCCCGGCAACTTTGCGACTAATATCGAGGGCGGTGCCCGTTACGGTTATTCCCTGCTTTGGGTGATTCTGGCCGCAAATCTTATGGCGGATGTGATTCAGAACCTCTCAGCAAATCTGGGAATC	ATGGATTCCCGTTCTCCCAGCCTGCCCGACGACCGCCCCGACCCGCCAGAACAGCATCTCGACGCGCGGGCCGGGGCGACGCTGCGCGGGACGGCGGGACCACGCGGAGTGCGGCGCATCCTGCCGTTTCTCGGGCCGGCGGTCATCGCGTCTATCGCCTATATGGATCCCGGCAACTTTGCGACTAATATCGAGGGCGGTGCCCGTTACGGTTATTCCCTGCTTTGGGTGATTCTGGCCGCAAATCTTATGGCGGATGTGATTCAGAACCTCTCAGCAAATCTGGGAATCGCCAGTGGGCGTAATCTGCCAGAATTAATCCGTGAGCGCTGGCCACGTCCACTTGTATGGTTTTACTGGATTCAGGCAGAACTGGTTGCGATGGCAACCGATCTTGCC…	M	D	S	R	S	P	S	L	P	D	D	R	P	D	P	P	E	Q	H	L	D	A	R	A	G	A	T	L	R	G	T	A	G	P	R	G	V	R	R	I	L	P	F	L	G	P	A
M86E	CGGAGTGCGGCGCATCCTGCCGTTTCTCGGGCCGGCGGTCATCGCGTCTATCGCCTATATGGATCCCGGCAACTTTGCGACTAATATCGAGGGCGGTGCCCGTTACGGTTATTCCCTGCTTTGGGTGATTCTGGCCGCAAATCTTATGGCGGAAGTGATTCAGAACCTCTCAGCAAATCTGGGAATC	ATGGATTCCCGTTCTCCCAGCCTGCCCGACGACCGCCCCGACCCGCCAGAACAGCATCTCGACGCGCGGGCCGGGGCGACGCTGCGCGGGACGGCGGGACCACGCGGAGTGCGGCGCATCCTGCCGTTTCTCGGGCCGGCGGTCATCGCGTCTATCGCCTATATGGATCCCGGCAACTTTGCGACTAATATCGAGGGCGGTGCCCGTTACGGTTATTCCCTGCTTTGGGTGATTCTGGCCGCAAATCTTATGGCGGAAGTGATTCAGAACCTCTCAGCAAATCTGGGAATCGCCAGTGGGCGTAATCTGCCAGAATTAATCCGTGAGCGCTGGCCACGTCCACTTGTATGGTTTTACTGGATTCAGGCAGAACTGGTTGCGATGGCAACCGATCTTGCC…	M	D	S	R	S	P	S	L	P	D	D	R	P	D	P	P	E	Q	H	L	D	A	R	A	G	A	T	L	R	G	T	A	G	P	R	G	V	R	R	I	L	P	F	L	G	P	A
M86F	CGGAGTGCGGCGCATCCTGCCGTTTCTCGGGCCGGCGGTCATCGCGTCTATCGCCTATATGGATCCCGGCAACTTTGCGACTAATATCGAGGGCGGTGCCCGTTACGGTTATTCCCTGCTTTGGGTGATTCTGGCCGCAAATCTTATGGCGTTTGTGATTCAGAACCTCTCAGCAAATCTGGGAATC	ATGGATTCCCGTTCTCCCAGCCTGCCCGACGACCGCCCCGACCCGCCAGAACAGCATCTCGACGCGCGGGCCGGGGCGACGCTGCGCGGGACGGCGGGACCACGCGGAGTGCGGCGCATCCTGCCGTTTCTCGGGCCGGCGGTCATCGCGTCTATCGCCTATATGGATCCCGGCAACTTTGCGACTAATATCGAGGGCGGTGCCCGTTACGGTTATTCCCTGCTTTGGGTGATTCTGGCCGCAAATCTTATGGCGTTTGTGATTCAGAACCTCTCAGCAAATCTGGGAATCGCCAGTGGGCGTAATCTGCCAGAATTAATCCGTGAGCGCTGGCCACGTCCACTTGTATGGTTTTACTGGATTCAGGCAGAACTGGTTGCGATGGCAACCGATCTTGCC…	M	D	S	R	S	P	S	L	P	D	D	R	P	D	P	P	E	Q	H	L	D	A	R	A	G	A	T	L	R	G	T	A	G	P	R	G	V	R	R	I	L	P	F	L	G	P	A
M86G	CGGAGTGCGGCGCATCCTGCCGTTTCTCGGGCCGGCGGTCATCGCGTCTATCGCCTATATGGATCCCGGCAACTTTGCGACTAATATCGAGGGCGGTGCCCGTTACGGTTATTCCCTGCTTTGGGTGATTCTGGCCGCAAATCTTATGGCGGGCGTGATTCAGAACCTCTCAGCAAATCTGGGAATC	ATGGATTCCCGTTCTCCCAGCCTGCCCGACGACCGCCCCGACCCGCCAGAACAGCATCTCGACGCGCGGGCCGGGGCGACGCTGCGCGGGACGGCGGGACCACGCGGAGTGCGGCGCATCCTGCCGTTTCTCGGGCCGGCGGTCATCGCGTCTATCGCCTATATGGATCCCGGCAACTTTGCGACTAATATCGAGGGCGGTGCCCGTTACGGTTATTCCCTGCTTTGGGTGATTCTGGCCGCAAATCTTATGGCGGGCGTGATTCAGAACCTCTCAGCAAATCTGGGAATCGCCAGTGGGCGTAATCTGCCAGAATTAATCCGTGAGCGCTGGCCACGTCCACTTGTATGGTTTTACTGGATTCAGGCAGAACTGGTTGCGATGGCAACCGATCTTGCC…	M	D	S	R	S	P	S	L	P	D	D	R	P	D	P	P	E	Q	H	L	D	A	R	A	G	A	T	L	R	G	T	A	G	P	R	G	V	R	R	I	L	P	F	L	G	P	A
M86H	CGGAGTGCGGCGCATCCTGCCGTTTCTCGGGCCGGCGGTCATCGCGTCTATCGCCTATATGGATCCCGGCAACTTTGCGACTAATATCGAGGGCGGTGCCCGTTACGGTTATTCCCTGCTTTGGGTGATTCTGGCCGCAAATCTTATGGCGCATGTGATTCAGAACCTCTCAGCAAATCTGGGAATC	ATGGATTCCCGTTCTCCCAGCCTGCCCGACGACCGCCCCGACCCGCCAGAACAGCATCTCGACGCGCGGGCCGGGGCGACGCTGCGCGGGACGGCGGGACCACGCGGAGTGCGGCGCATCCTGCCGTTTCTCGGGCCGGCGGTCATCGCGTCTATCGCCTATATGGATCCCGGCAACTTTGCGACTAATATCGAGGGCGGTGCCCGTTACGGTTATTCCCTGCTTTGGGTGATTCTGGCCGCAAATCTTATGGCGCATGTGATTCAGAACCTCTCAGCAAATCTGGGAATCGCCAGTGGGCGTAATCTGCCAGAATTAATCCGTGAGCGCTGGCCACGTCCACTTGTATGGTTTTACTGGATTCAGGCAGAACTGGTTGCGATGGCAACCGATCTTGCC…	M	D	S	R	S	P	S	L	P	D	D	R	P	D	P	P	E	Q	H	L	D	A	R	A	G	A	T	L	R	G	T	A	G	P	R	G	V	R	R	I	L	P	F	L	G	P	A
M86I	CGGAGTGCGGCGCATCCTGCCGTTTCTCGGGCCGGCGGTCATCGCGTCTATCGCCTATATGGATCCCGGCAACTTTGCGACTAATATCGAGGGCGGTGCCCGTTACGGTTATTCCCTGCTTTGGGTGATTCTGGCCGCAAATCTTATGGCGATTGTGATTCAGAACCTCTCAGCAAATCTGGGAATC	ATGGATTCCCGTTCTCCCAGCCTGCCCGACGACCGCCCCGACCCGCCAGAACAGCATCTCGACGCGCGGGCCGGGGCGACGCTGCGCGGGACGGCGGGACCACGCGGAGTGCGGCGCATCCTGCCGTTTCTCGGGCCGGCGGTCATCGCGTCTATCGCCTATATGGATCCCGGCAACTTTGCGACTAATATCGAGGGCGGTGCCCGTTACGGTTATTCCCTGCTTTGGGTGATTCTGGCCGCAAATCTTATGGCGATTGTGATTCAGAACCTCTCAGCAAATCTGGGAATCGCCAGTGGGCGTAATCTGCCAGAATTAATCCGTGAGCGCTGGCCACGTCCACTTGTATGGTTTTACTGGATTCAGGCAGAACTGGTTGCGATGGCAACCGATCTTGCC…	M	D	S	R	S	P	S	L	P	D	D	R	P	D	P	P	E	Q	H	L	D	A	R	A	G	A	T	L	R	G	T	A	G	P	R	G	V	R	R	I	L	P	F	L	G	P	A
M86K	CGGAGTGCGGCGCATCCTGCCGTTTCTCGGGCCGGCGGTCATCGCGTCTATCGCCTATATGGATCCCGGCAACTTTGCGACTAATATCGAGGGCGGTGCCCGTTACGGTTATTCCCTGCTTTGGGTGATTCTGGCCGCAAATCTTATGGCGAAAGTGATTCAGAACCTCTCAGCAAATCTGGGAATC	ATGGATTCCCGTTCTCCCAGCCTGCCCGACGACCGCCCCGACCCGCCAGAACAGCATCTCGACGCGCGGGCCGGGGCGACGCTGCGCGGGACGGCGGGACCACGCGGAGTGCGGCGCATCCTGCCGTTTCTCGGGCCGGCGGTCATCGCGTCTATCGCCTATATGGATCCCGGCAACTTTGCGACTAATATCGAGGGCGGTGCCCGTTACGGTTATTCCCTGCTTTGGGTGATTCTGGCCGCAAATCTTATGGCGAAAGTGATTCAGAACCTCTCAGCAAATCTGGGAATCGCCAGTGGGCGTAATCTGCCAGAATTAATCCGTGAGCGCTGGCCACGTCCACTTGTATGGTTTTACTGGATTCAGGCAGAACTGGTTGCGATGGCAACCGATCTTGCC…	M	D	S	R	S	P	S	L	P	D	D	R	P	D	P	P	E	Q	H	L	D	A	R	A	G	A	T	L	R	G	T	A	G	P	R	G	V	R	R	I	L	P	F	L	G	P	A
M86L	CGGAGTGCGGCGCATCCTGCCGTTTCTCGGGCCGGCGGTCATCGCGTCTATCGCCTATATGGATCCCGGCAACTTTGCGACTAATATCGAGGGCGGTGCCCGTTACGGTTATTCCCTGCTTTGGGTGATTCTGGCCGCAAATCTTATGGCGCTGGTGATTCAGAACCTCTCAGCAAATCTGGGAATC	ATGGATTCCCGTTCTCCCAGCCTGCCCGACGACCGCCCCGACCCGCCAGAACAGCATCTCGACGCGCGGGCCGGGGCGACGCTGCGCGGGACGGCGGGACCACGCGGAGTGCGGCGCATCCTGCCGTTTCTCGGGCCGGCGGTCATCGCGTCTATCGCCTATATGGATCCCGGCAACTTTGCGACTAATATCGAGGGCGGTGCCCGTTACGGTTATTCCCTGCTTTGGGTGATTCTGGCCGCAAATCTTATGGCGCTGGTGATTCAGAACCTCTCAGCAAATCTGGGAATCGCCAGTGGGCGTAATCTGCCAGAATTAATCCGTGAGCGCTGGCCACGTCCACTTGTATGGTTTTACTGGATTCAGGCAGAACTGGTTGCGATGGCAACCGATCTTGCC…	M	D	S	R	S	P	S	L	P	D	D	R	P	D	P	P	E	Q	H	L	D	A	R	A	G	A	T	L	R	G	T	A	G	P	R	G	V	R	R	I	L	P	F	L	G	P	A
M86N	CGGAGTGCGGCGCATCCTGCCGTTTCTCGGGCCGGCGGTCATCGCGTCTATCGCCTATATGGATCCCGGCAACTTTGCGACTAATATCGAGGGCGGTGCCCGTTACGGTTATTCCCTGCTTTGGGTGATTCTGGCCGCAAATCTTATGGCGAACGTGATTCAGAACCTCTCAGCAAATCTGGGAATC	ATGGATTCCCGTTCTCCCAGCCTGCCCGACGACCGCCCCGACCCGCCAGAACAGCATCTCGACGCGCGGGCCGGGGCGACGCTGCGCGGGACGGCGGGACCACGCGGAGTGCGGCGCATCCTGCCGTTTCTCGGGCCGGCGGTCATCGCGTCTATCGCCTATATGGATCCCGGCAACTTTGCGACTAATATCGAGGGCGGTGCCCGTTACGGTTATTCCCTGCTTTGGGTGATTCTGGCCGCAAATCTTATGGCGAACGTGATTCAGAACCTCTCAGCAAATCTGGGAATCGCCAGTGGGCGTAATCTGCCAGAATTAATCCGTGAGCGCTGGCCACGTCCACTTGTATGGTTTTACTGGATTCAGGCAGAACTGGTTGCGATGGCAACCGATCTTGCC…	M	D	S	R	S	P	S	L	P	D	D	R	P	D	P	P	E	Q	H	L	D	A	R	A	G	A	T	L	R	G	T	A	G	P	R	G	V	R	R	I	L	P	F	L	G	P	A
M86P	CGGAGTGCGGCGCATCCTGCCGTTTCTCGGGCCGGCGGTCATCGCGTCTATCGCCTATATGGATCCCGGCAACTTTGCGACTAATATCGAGGGCGGTGCCCGTTACGGTTATTCCCTGCTTTGGGTGATTCTGGCCGCAAATCTTATGGCGCCGGTGATTCAGAACCTCTCAGCAAATCTGGGAATC	ATGGATTCCCGTTCTCCCAGCCTGCCCGACGACCGCCCCGACCCGCCAGAACAGCATCTCGACGCGCGGGCCGGGGCGACGCTGCGCGGGACGGCGGGACCACGCGGAGTGCGGCGCATCCTGCCGTTTCTCGGGCCGGCGGTCATCGCGTCTATCGCCTATATGGATCCCGGCAACTTTGCGACTAATATCGAGGGCGGTGCCCGTTACGGTTATTCCCTGCTTTGGGTGATTCTGGCCGCAAATCTTATGGCGCCGGTGATTCAGAACCTCTCAGCAAATCTGGGAATCGCCAGTGGGCGTAATCTGCCAGAATTAATCCGTGAGCGCTGGCCACGTCCACTTGTATGGTTTTACTGGATTCAGGCAGAACTGGTTGCGATGGCAACCGATCTTGCC…	M	D	S	R	S	P	S	L	P	D	D	R	P	D	P	P	E	Q	H	L	D	A	R	A	G	A	T	L	R	G	T	A	G	P	R	G	V	R	R	I	L	P	F	L	G	P	A
M86Q	CGGAGTGCGGCGCATCCTGCCGTTTCTCGGGCCGGCGGTCATCGCGTCTATCGCCTATATGGATCCCGGCAACTTTGCGACTAATATCGAGGGCGGTGCCCGTTACGGTTATTCCCTGCTTTGGGTGATTCTGGCCGCAAATCTTATGGCGCAGGTGATTCAGAACCTCTCAGCAAATCTGGGAATC	ATGGATTCCCGTTCTCCCAGCCTGCCCGACGACCGCCCCGACCCGCCAGAACAGCATCTCGACGCGCGGGCCGGGGCGACGCTGCGCGGGACGGCGGGACCACGCGGAGTGCGGCGCATCCTGCCGTTTCTCGGGCCGGCGGTCATCGCGTCTATCGCCTATATGGATCCCGGCAACTTTGCGACTAATATCGAGGGCGGTGCCCGTTACGGTTATTCCCTGCTTTGGGTGATTCTGGCCGCAAATCTTATGGCGCAGGTGATTCAGAACCTCTCAGCAAATCTGGGAATCGCCAGTGGGCGTAATCTGCCAGAATTAATCCGTGAGCGCTGGCCACGTCCACTTGTATGGTTTTACTGGATTCAGGCAGAACTGGTTGCGATGGCAACCGATCTTGCC…	M	D	S	R	S	P	S	L	P	D	D	R	P	D	P	P	E	Q	H	L	D	A	R	A	G	A	T	L	R	G	T	A	G	P	R	G	V	R	R	I	L	P	F	L	G	P	A
M86R	CGGAGTGCGGCGCATCCTGCCGTTTCTCGGGCCGGCGGTCATCGCGTCTATCGCCTATATGGATCCCGGCAACTTTGCGACTAATATCGAGGGCGGTGCCCGTTACGGTTATTCCCTGCTTTGGGTGATTCTGGCCGCAAATCTTATGGCGCGTGTGATTCAGAACCTCTCAGCAAATCTGGGAATC	ATGGATTCCCGTTCTCCCAGCCTGCCCGACGACCGCCCCGACCCGCCAGAACAGCATCTCGACGCGCGGGCCGGGGCGACGCTGCGCGGGACGGCGGGACCACGCGGAGTGCGGCGCATCCTGCCGTTTCTCGGGCCGGCGGTCATCGCGTCTATCGCCTATATGGATCCCGGCAACTTTGCGACTAATATCGAGGGCGGTGCCCGTTACGGTTATTCCCTGCTTTGGGTGATTCTGGCCGCAAATCTTATGGCGCGTGTGATTCAGAACCTCTCAGCAAATCTGGGAATCGCCAGTGGGCGTAATCTGCCAGAATTAATCCGTGAGCGCTGGCCACGTCCACTTGTATGGTTTTACTGGATTCAGGCAGAACTGGTTGCGATGGCAACCGATCTTGCC…	M	D	S	R	S	P	S	L	P	D	D	R	P	D	P	P	E	Q	H	L	D	A	R	A	G	A	T	L	R	G	T	A	G	P	R	G	V	R	R	I	L	P	F	L	G	P	A
M86S	CGGAGTGCGGCGCATCCTGCCGTTTCTCGGGCCGGCGGTCATCGCGTCTATCGCCTATATGGATCCCGGCAACTTTGCGACTAATATCGAGGGCGGTGCCCGTTACGGTTATTCCCTGCTTTGGGTGATTCTGGCCGCAAATCTTATGGCGAGCGTGATTCAGAACCTCTCAGCAAATCTGGGAATC	ATGGATTCCCGTTCTCCCAGCCTGCCCGACGACCGCCCCGACCCGCCAGAACAGCATCTCGACGCGCGGGCCGGGGCGACGCTGCGCGGGACGGCGGGACCACGCGGAGTGCGGCGCATCCTGCCGTTTCTCGGGCCGGCGGTCATCGCGTCTATCGCCTATATGGATCCCGGCAACTTTGCGACTAATATCGAGGGCGGTGCCCGTTACGGTTATTCCCTGCTTTGGGTGATTCTGGCCGCAAATCTTATGGCGAGCGTGATTCAGAACCTCTCAGCAAATCTGGGAATCGCCAGTGGGCGTAATCTGCCAGAATTAATCCGTGAGCGCTGGCCACGTCCACTTGTATGGTTTTACTGGATTCAGGCAGAACTGGTTGCGATGGCAACCGATCTTGCC…	M	D	S	R	S	P	S	L	P	D	D	R	P	D	P	P	E	Q	H	L	D	A	R	A	G	A	T	L	R	G	T	A	G	P	R	G	V	R	R	I	L	P	F	L	G	P	A
M86T	CGGAGTGCGGCGCATCCTGCCGTTTCTCGGGCCGGCGGTCATCGCGTCTATCGCCTATATGGATCCCGGCAACTTTGCGACTAATATCGAGGGCGGTGCCCGTTACGGTTATTCCCTGCTTTGGGTGATTCTGGCCGCAAATCTTATGGCGACCGTGATTCAGAACCTCTCAGCAAATCTGGGAATC	ATGGATTCCCGTTCTCCCAGCCTGCCCGACGACCGCCCCGACCCGCCAGAACAGCATCTCGACGCGCGGGCCGGGGCGACGCTGCGCGGGACGGCGGGACCACGCGGAGTGCGGCGCATCCTGCCGTTTCTCGGGCCGGCGGTCATCGCGTCTATCGCCTATATGGATCCCGGCAACTTTGCGACTAATATCGAGGGCGGTGCCCGTTACGGTTATTCCCTGCTTTGGGTGATTCTGGCCGCAAATCTTATGGCGACCGTGATTCAGAACCTCTCAGCAAATCTGGGAATCGCCAGTGGGCGTAATCTGCCAGAATTAATCCGTGAGCGCTGGCCACGTCCACTTGTATGGTTTTACTGGATTCAGGCAGAACTGGTTGCGATGGCAACCGATCTTGCC…	M	D	S	R	S	P	S	L	P	D	D	R	P	D	P	P	E	Q	H	L	D	A	R	A	G	A	T	L	R	G	T	A	G	P	R	G	V	R	R	I	L	P	F	L	G	P	A
M86V	CGGAGTGCGGCGCATCCTGCCGTTTCTCGGGCCGGCGGTCATCGCGTCTATCGCCTATATGGATCCCGGCAACTTTGCGACTAATATCGAGGGCGGTGCCCGTTACGGTTATTCCCTGCTTTGGGTGATTCTGGCCGCAAATCTTATGGCGGTGGTGATTCAGAACCTCTCAGCAAATCTGGGAATC	ATGGATTCCCGTTCTCCCAGCCTGCCCGACGACCGCCCCGACCCGCCAGAACAGCATCTCGACGCGCGGGCCGGGGCGACGCTGCGCGGGACGGCGGGACCACGCGGAGTGCGGCGCATCCTGCCGTTTCTCGGGCCGGCGGTCATCGCGTCTATCGCCTATATGGATCCCGGCAACTTTGCGACTAATATCGAGGGCGGTGCCCGTTACGGTTATTCCCTGCTTTGGGTGATTCTGGCCGCAAATCTTATGGCGGTGGTGATTCAGAACCTCTCAGCAAATCTGGGAATCGCCAGTGGGCGTAATCTGCCAGAATTAATCCGTGAGCGCTGGCCACGTCCACTTGTATGGTTTTACTGGATTCAGGCAGAACTGGTTGCGATGGCAACCGATCTTGCC…	M	D	S	R	S	P	S	L	P	D	D	R	P	D	P	P	E	Q	H	L	D	A	R	A	G	A	T	L	R	G	T	A	G	P	R	G	V	R	R	I	L	P	F	L	G	P	A
M86W	CGGAGTGCGGCGCATCCTGCCGTTTCTCGGGCCGGCGGTCATCGCGTCTATCGCCTATATGGATCCCGGCAACTTTGCGACTAATATCGAGGGCGGTGCCCGTTACGGTTATTCCCTGCTTTGGGTGATTCTGGCCGCAAATCTTATGGCGTGGGTGATTCAGAACCTCTCAGCAAATCTGGGAATC	ATGGATTCCCGTTCTCCCAGCCTGCCCGACGACCGCCCCGACCCGCCAGAACAGCATCTCGACGCGCGGGCCGGGGCGACGCTGCGCGGGACGGCGGGACCACGCGGAGTGCGGCGCATCCTGCCGTTTCTCGGGCCGGCGGTCATCGCGTCTATCGCCTATATGGATCCCGGCAACTTTGCGACTAATATCGAGGGCGGTGCCCGTTACGGTTATTCCCTGCTTTGGGTGATTCTGGCCGCAAATCTTATGGCGTGGGTGATTCAGAACCTCTCAGCAAATCTGGGAATCGCCAGTGGGCGTAATCTGCCAGAATTAATCCGTGAGCGCTGGCCACGTCCACTTGTATGGTTTTACTGGATTCAGGCAGAACTGGTTGCGATGGCAACCGATCTTGCC…	M	D	S	R	S	P	S	L	P	D	D	R	P	D	P	P	E	Q	H	L	D	A	R	A	G	A	T	L	R	G	T	A	G	P	R	G	V	R	R	I	L	P	F	L	G	P	A
M86Y	CGGAGTGCGGCGCATCCTGCCGTTTCTCGGGCCGGCGGTCATCGCGTCTATCGCCTATATGGATCCCGGCAACTTTGCGACTAATATCGAGGGCGGTGCCCGTTACGGTTATTCCCTGCTTTGGGTGATTCTGGCCGCAAATCTTATGGCGTATGTGATTCAGAACCTCTCAGCAAATCTGGGAATC	ATGGATTCCCGTTCTCCCAGCCTGCCCGACGACCGCCCCGACCCGCCAGAACAGCATCTCGACGCGCGGGCCGGGGCGACGCTGCGCGGGACGGCGGGACCACGCGGAGTGCGGCGCATCCTGCCGTTTCTCGGGCCGGCGGTCATCGCGTCTATCGCCTATATGGATCCCGGCAACTTTGCGACTAATATCGAGGGCGGTGCCCGTTACGGTTATTCCCTGCTTTGGGTGATTCTGGCCGCAAATCTTATGGCGTATGTGATTCAGAACCTCTCAGCAAATCTGGGAATCGCCAGTGGGCGTAATCTGCCAGAATTAATCCGTGAGCGCTGGCCACGTCCACTTGTATGGTTTTACTGGATTCAGGCAGAACTGGTTGCGATGGCAACCGATCTTGCC…	M	D	S	R	S	P	S	L	P	D	D	R	P	D	P	P	E	Q	H	L	D	A	R	A	G	A	T	L	R	G	T	A	G	P	R	G	V	R	R	I	L	P	F	L	G	P	A
M86del	CGGAGTGCGGCGCATCCTGCCGTTTCTCGGGCCGGCGGTCATCGCGTCTATCGCCTATATGGATCCCGGCAACTTTGCGACTAATATCGAGGGCGGTGCCCGTTACGGTTATTCCCTGCTTTGGGTGATTCTGGCCGCAAATCTTATGGCGGTGATTCAGAACCTCTCAGCAAATCTGGGAATCGC	ATGGATTCCCGTTCTCCCAGCCTGCCCGACGACCGCCCCGACCCGCCAGAACAGCATCTCGACGCGCGGGCCGGGGCGACGCTGCGCGGGACGGCGGGACCACGCGGAGTGCGGCGCATCCTGCCGTTTCTCGGGCCGGCGGTCATCGCGTCTATCGCCTATATGGATCCCGGCAACTTTGCGACTAATATCGAGGGCGGTGCCCGTTACGGTTATTCCCTGCTTTGGGTGATTCTGGCCGCAAATCTTATGGCGGTGATTCAGAACCTCTCAGCAAATCTGGGAATCGCCAGTGGGCGTAATCTGCCAGAATTAATCCGTGAGCGCTGGCCACGTCCACTTGTATGGTTTTACTGGATTCAGGCAGAACTGGTTGCGATGGCAACCGATCTTGCCGAG…	M	D	S	R	S	P	S	L	P	D	D	R	P	D	P	P	E	Q	H	L	D	A	R	A	G	A	T	L	R	G	T	A	G	P	R	G	V	R	R	I	L	P	F	L	G	P	A
Q89A	CGGAGTGCGGCGCATCCTGCCGTTTCTCGGGCCGGCGGTCATCGCGTCTATCGCCTATATGGATCCCGGCAACTTTGCGACTAATATCGAGGGCGGTGCCCGTTACGGTTATTCCCTGCTTTGGGTGATTCTGGCCGCAAATCTTATGGCGATGGTGATTGCGAACCTCTCAGCAAATCTGGGAATC	ATGGATTCCCGTTCTCCCAGCCTGCCCGACGACCGCCCCGACCCGCCAGAACAGCATCTCGACGCGCGGGCCGGGGCGACGCTGCGCGGGACGGCGGGACCACGCGGAGTGCGGCGCATCCTGCCGTTTCTCGGGCCGGCGGTCATCGCGTCTATCGCCTATATGGATCCCGGCAACTTTGCGACTAATATCGAGGGCGGTGCCCGTTACGGTTATTCCCTGCTTTGGGTGATTCTGGCCGCAAATCTTATGGCGATGGTGATTGCGAACCTCTCAGCAAATCTGGGAATCGCCAGTGGGCGTAATCTGCCAGAATTAATCCGTGAGCGCTGGCCACGTCCACTTGTATGGTTTTACTGGATTCAGGCAGAACTGGTTGCGATGGCAACCGATCTTGCC…	M	D	S	R	S	P	S	L	P	D	D	R	P	D	P	P	E	Q	H	L	D	A	R	A	G	A	T	L	R	G	T	A	G	P	R	G	V	R	R	I	L	P	F	L	G	P	A
Q89C	CGGAGTGCGGCGCATCCTGCCGTTTCTCGGGCCGGCGGTCATCGCGTCTATCGCCTATATGGATCCCGGCAACTTTGCGACTAATATCGAGGGCGGTGCCCGTTACGGTTATTCCCTGCTTTGGGTGATTCTGGCCGCAAATCTTATGGCGATGGTGATTTGCAACCTCTCAGCAAATCTGGGAATC	ATGGATTCCCGTTCTCCCAGCCTGCCCGACGACCGCCCCGACCCGCCAGAACAGCATCTCGACGCGCGGGCCGGGGCGACGCTGCGCGGGACGGCGGGACCACGCGGAGTGCGGCGCATCCTGCCGTTTCTCGGGCCGGCGGTCATCGCGTCTATCGCCTATATGGATCCCGGCAACTTTGCGACTAATATCGAGGGCGGTGCCCGTTACGGTTATTCCCTGCTTTGGGTGATTCTGGCCGCAAATCTTATGGCGATGGTGATTTGCAACCTCTCAGCAAATCTGGGAATCGCCAGTGGGCGTAATCTGCCAGAATTAATCCGTGAGCGCTGGCCACGTCCACTTGTATGGTTTTACTGGATTCAGGCAGAACTGGTTGCGATGGCAACCGATCTTGCC…	M	D	S	R	S	P	S	L	P	D	D	R	P	D	P	P	E	Q	H	L	D	A	R	A	G	A	T	L	R	G	T	A	G	P	R	G	V	R	R	I	L	P	F	L	G	P	A
Q89D	CGGAGTGCGGCGCATCCTGCCGTTTCTCGGGCCGGCGGTCATCGCGTCTATCGCCTATATGGATCCCGGCAACTTTGCGACTAATATCGAGGGCGGTGCCCGTTACGGTTATTCCCTGCTTTGGGTGATTCTGGCCGCAAATCTTATGGCGATGGTGATTGATAACCTCTCAGCAAATCTGGGAATC	ATGGATTCCCGTTCTCCCAGCCTGCCCGACGACCGCCCCGACCCGCCAGAACAGCATCTCGACGCGCGGGCCGGGGCGACGCTGCGCGGGACGGCGGGACCACGCGGAGTGCGGCGCATCCTGCCGTTTCTCGGGCCGGCGGTCATCGCGTCTATCGCCTATATGGATCCCGGCAACTTTGCGACTAATATCGAGGGCGGTGCCCGTTACGGTTATTCCCTGCTTTGGGTGATTCTGGCCGCAAATCTTATGGCGATGGTGATTGATAACCTCTCAGCAAATCTGGGAATCGCCAGTGGGCGTAATCTGCCAGAATTAATCCGTGAGCGCTGGCCACGTCCACTTGTATGGTTTTACTGGATTCAGGCAGAACTGGTTGCGATGGCAACCGATCTTGCC…	M	D	S	R	S	P	S	L	P	D	D	R	P	D	P	P	E	Q	H	L	D	A	R	A	G	A	T	L	R	G	T	A	G	P	R	G	V	R	R	I	L	P	F	L	G	P	A
Q89E	CGGAGTGCGGCGCATCCTGCCGTTTCTCGGGCCGGCGGTCATCGCGTCTATCGCCTATATGGATCCCGGCAACTTTGCGACTAATATCGAGGGCGGTGCCCGTTACGGTTATTCCCTGCTTTGGGTGATTCTGGCCGCAAATCTTATGGCGATGGTGATTGAAAACCTCTCAGCAAATCTGGGAATC	ATGGATTCCCGTTCTCCCAGCCTGCCCGACGACCGCCCCGACCCGCCAGAACAGCATCTCGACGCGCGGGCCGGGGCGACGCTGCGCGGGACGGCGGGACCACGCGGAGTGCGGCGCATCCTGCCGTTTCTCGGGCCGGCGGTCATCGCGTCTATCGCCTATATGGATCCCGGCAACTTTGCGACTAATATCGAGGGCGGTGCCCGTTACGGTTATTCCCTGCTTTGGGTGATTCTGGCCGCAAATCTTATGGCGATGGTGATTGAAAACCTCTCAGCAAATCTGGGAATCGCCAGTGGGCGTAATCTGCCAGAATTAATCCGTGAGCGCTGGCCACGTCCACTTGTATGGTTTTACTGGATTCAGGCAGAACTGGTTGCGATGGCAACCGATCTTGCC…	M	D	S	R	S	P	S	L	P	D	D	R	P	D	P	P	E	Q	H	L	D	A	R	A	G	A	T	L	R	G	T	A	G	P	R	G	V	R	R	I	L	P	F	L	G	P	A
Q89F	CGGAGTGCGGCGCATCCTGCCGTTTCTCGGGCCGGCGGTCATCGCGTCTATCGCCTATATGGATCCCGGCAACTTTGCGACTAATATCGAGGGCGGTGCCCGTTACGGTTATTCCCTGCTTTGGGTGATTCTGGCCGCAAATCTTATGGCGATGGTGATTTTTAACCTCTCAGCAAATCTGGGAATC	ATGGATTCCCGTTCTCCCAGCCTGCCCGACGACCGCCCCGACCCGCCAGAACAGCATCTCGACGCGCGGGCCGGGGCGACGCTGCGCGGGACGGCGGGACCACGCGGAGTGCGGCGCATCCTGCCGTTTCTCGGGCCGGCGGTCATCGCGTCTATCGCCTATATGGATCCCGGCAACTTTGCGACTAATATCGAGGGCGGTGCCCGTTACGGTTATTCCCTGCTTTGGGTGATTCTGGCCGCAAATCTTATGGCGATGGTGATTTTTAACCTCTCAGCAAATCTGGGAATCGCCAGTGGGCGTAATCTGCCAGAATTAATCCGTGAGCGCTGGCCACGTCCACTTGTATGGTTTTACTGGATTCAGGCAGAACTGGTTGCGATGGCAACCGATCTTGCC…	M	D	S	R	S	P	S	L	P	D	D	R	P	D	P	P	E	Q	H	L	D	A	R	A	G	A	T	L	R	G	T	A	G	P	R	G	V	R	R	I	L	P	F	L	G	P	A
Q89G	CGGAGTGCGGCGCATCCTGCCGTTTCTCGGGCCGGCGGTCATCGCGTCTATCGCCTATATGGATCCCGGCAACTTTGCGACTAATATCGAGGGCGGTGCCCGTTACGGTTATTCCCTGCTTTGGGTGATTCTGGCCGCAAATCTTATGGCGATGGTGATTGGCAACCTCTCAGCAAATCTGGGAATC	ATGGATTCCCGTTCTCCCAGCCTGCCCGACGACCGCCCCGACCCGCCAGAACAGCATCTCGACGCGCGGGCCGGGGCGACGCTGCGCGGGACGGCGGGACCACGCGGAGTGCGGCGCATCCTGCCGTTTCTCGGGCCGGCGGTCATCGCGTCTATCGCCTATATGGATCCCGGCAACTTTGCGACTAATATCGAGGGCGGTGCCCGTTACGGTTATTCCCTGCTTTGGGTGATTCTGGCCGCAAATCTTATGGCGATGGTGATTGGCAACCTCTCAGCAAATCTGGGAATCGCCAGTGGGCGTAATCTGCCAGAATTAATCCGTGAGCGCTGGCCACGTCCACTTGTATGGTTTTACTGGATTCAGGCAGAACTGGTTGCGATGGCAACCGATCTTGCC…	M	D	S	R	S	P	S	L	P	D	D	R	P	D	P	P	E	Q	H	L	D	A	R	A	G	A	T	L	R	G	T	A	G	P	R	G	V	R	R	I	L	P	F	L	G	P	A
Q89H	CGGAGTGCGGCGCATCCTGCCGTTTCTCGGGCCGGCGGTCATCGCGTCTATCGCCTATATGGATCCCGGCAACTTTGCGACTAATATCGAGGGCGGTGCCCGTTACGGTTATTCCCTGCTTTGGGTGATTCTGGCCGCAAATCTTATGGCGATGGTGATTCATAACCTCTCAGCAAATCTGGGAATC	ATGGATTCCCGTTCTCCCAGCCTGCCCGACGACCGCCCCGACCCGCCAGAACAGCATCTCGACGCGCGGGCCGGGGCGACGCTGCGCGGGACGGCGGGACCACGCGGAGTGCGGCGCATCCTGCCGTTTCTCGGGCCGGCGGTCATCGCGTCTATCGCCTATATGGATCCCGGCAACTTTGCGACTAATATCGAGGGCGGTGCCCGTTACGGTTATTCCCTGCTTTGGGTGATTCTGGCCGCAAATCTTATGGCGATGGTGATTCATAACCTCTCAGCAAATCTGGGAATCGCCAGTGGGCGTAATCTGCCAGAATTAATCCGTGAGCGCTGGCCACGTCCACTTGTATGGTTTTACTGGATTCAGGCAGAACTGGTTGCGATGGCAACCGATCTTGCC…	M	D	S	R	S	P	S	L	P	D	D	R	P	D	P	P	E	Q	H	L	D	A	R	A	G	A	T	L	R	G	T	A	G	P	R	G	V	R	R	I	L	P	F	L	G	P	A
Q89I	CGGAGTGCGGCGCATCCTGCCGTTTCTCGGGCCGGCGGTCATCGCGTCTATCGCCTATATGGATCCCGGCAACTTTGCGACTAATATCGAGGGCGGTGCCCGTTACGGTTATTCCCTGCTTTGGGTGATTCTGGCCGCAAATCTTATGGCGATGGTGATTATTAACCTCTCAGCAAATCTGGGAATC	ATGGATTCCCGTTCTCCCAGCCTGCCCGACGACCGCCCCGACCCGCCAGAACAGCATCTCGACGCGCGGGCCGGGGCGACGCTGCGCGGGACGGCGGGACCACGCGGAGTGCGGCGCATCCTGCCGTTTCTCGGGCCGGCGGTCATCGCGTCTATCGCCTATATGGATCCCGGCAACTTTGCGACTAATATCGAGGGCGGTGCCCGTTACGGTTATTCCCTGCTTTGGGTGATTCTGGCCGCAAATCTTATGGCGATGGTGATTATTAACCTCTCAGCAAATCTGGGAATCGCCAGTGGGCGTAATCTGCCAGAATTAATCCGTGAGCGCTGGCCACGTCCACTTGTATGGTTTTACTGGATTCAGGCAGAACTGGTTGCGATGGCAACCGATCTTGCC…	M	D	S	R	S	P	S	L	P	D	D	R	P	D	P	P	E	Q	H	L	D	A	R	A	G	A	T	L	R	G	T	A	G	P	R	G	V	R	R	I	L	P	F	L	G	P	A
Q89K	CGGAGTGCGGCGCATCCTGCCGTTTCTCGGGCCGGCGGTCATCGCGTCTATCGCCTATATGGATCCCGGCAACTTTGCGACTAATATCGAGGGCGGTGCCCGTTACGGTTATTCCCTGCTTTGGGTGATTCTGGCCGCAAATCTTATGGCGATGGTGATTAAAAACCTCTCAGCAAATCTGGGAATC	ATGGATTCCCGTTCTCCCAGCCTGCCCGACGACCGCCCCGACCCGCCAGAACAGCATCTCGACGCGCGGGCCGGGGCGACGCTGCGCGGGACGGCGGGACCACGCGGAGTGCGGCGCATCCTGCCGTTTCTCGGGCCGGCGGTCATCGCGTCTATCGCCTATATGGATCCCGGCAACTTTGCGACTAATATCGAGGGCGGTGCCCGTTACGGTTATTCCCTGCTTTGGGTGATTCTGGCCGCAAATCTTATGGCGATGGTGATTAAAAACCTCTCAGCAAATCTGGGAATCGCCAGTGGGCGTAATCTGCCAGAATTAATCCGTGAGCGCTGGCCACGTCCACTTGTATGGTTTTACTGGATTCAGGCAGAACTGGTTGCGATGGCAACCGATCTTGCC…	M	D	S	R	S	P	S	L	P	D	D	R	P	D	P	P	E	Q	H	L	D	A	R	A	G	A	T	L	R	G	T	A	G	P	R	G	V	R	R	I	L	P	F	L	G	P	A
Q89L	CGGAGTGCGGCGCATCCTGCCGTTTCTCGGGCCGGCGGTCATCGCGTCTATCGCCTATATGGATCCCGGCAACTTTGCGACTAATATCGAGGGCGGTGCCCGTTACGGTTATTCCCTGCTTTGGGTGATTCTGGCCGCAAATCTTATGGCGATGGTGATTCTGAACCTCTCAGCAAATCTGGGAATC	ATGGATTCCCGTTCTCCCAGCCTGCCCGACGACCGCCCCGACCCGCCAGAACAGCATCTCGACGCGCGGGCCGGGGCGACGCTGCGCGGGACGGCGGGACCACGCGGAGTGCGGCGCATCCTGCCGTTTCTCGGGCCGGCGGTCATCGCGTCTATCGCCTATATGGATCCCGGCAACTTTGCGACTAATATCGAGGGCGGTGCCCGTTACGGTTATTCCCTGCTTTGGGTGATTCTGGCCGCAAATCTTATGGCGATGGTGATTCTGAACCTCTCAGCAAATCTGGGAATCGCCAGTGGGCGTAATCTGCCAGAATTAATCCGTGAGCGCTGGCCACGTCCACTTGTATGGTTTTACTGGATTCAGGCAGAACTGGTTGCGATGGCAACCGATCTTGCC…	M	D	S	R	S	P	S	L	P	D	D	R	P	D	P	P	E	Q	H	L	D	A	R	A	G	A	T	L	R	G	T	A	G	P	R	G	V	R	R	I	L	P	F	L	G	P	A
Q89M	CGGAGTGCGGCGCATCCTGCCGTTTCTCGGGCCGGCGGTCATCGCGTCTATCGCCTATATGGATCCCGGCAACTTTGCGACTAATATCGAGGGCGGTGCCCGTTACGGTTATTCCCTGCTTTGGGTGATTCTGGCCGCAAATCTTATGGCGATGGTGATTATGAACCTCTCAGCAAATCTGGGAATC	ATGGATTCCCGTTCTCCCAGCCTGCCCGACGACCGCCCCGACCCGCCAGAACAGCATCTCGACGCGCGGGCCGGGGCGACGCTGCGCGGGACGGCGGGACCACGCGGAGTGCGGCGCATCCTGCCGTTTCTCGGGCCGGCGGTCATCGCGTCTATCGCCTATATGGATCCCGGCAACTTTGCGACTAATATCGAGGGCGGTGCCCGTTACGGTTATTCCCTGCTTTGGGTGATTCTGGCCGCAAATCTTATGGCGATGGTGATTATGAACCTCTCAGCAAATCTGGGAATCGCCAGTGGGCGTAATCTGCCAGAATTAATCCGTGAGCGCTGGCCACGTCCACTTGTATGGTTTTACTGGATTCAGGCAGAACTGGTTGCGATGGCAACCGATCTTGCC…	M	D	S	R	S	P	S	L	P	D	D	R	P	D	P	P	E	Q	H	L	D	A	R	A	G	A	T	L	R	G	T	A	G	P	R	G	V	R	R	I	L	P	F	L	G	P	A
Q89N	CGGAGTGCGGCGCATCCTGCCGTTTCTCGGGCCGGCGGTCATCGCGTCTATCGCCTATATGGATCCCGGCAACTTTGCGACTAATATCGAGGGCGGTGCCCGTTACGGTTATTCCCTGCTTTGGGTGATTCTGGCCGCAAATCTTATGGCGATGGTGATTAACAACCTCTCAGCAAATCTGGGAATC	ATGGATTCCCGTTCTCCCAGCCTGCCCGACGACCGCCCCGACCCGCCAGAACAGCATCTCGACGCGCGGGCCGGGGCGACGCTGCGCGGGACGGCGGGACCACGCGGAGTGCGGCGCATCCTGCCGTTTCTCGGGCCGGCGGTCATCGCGTCTATCGCCTATATGGATCCCGGCAACTTTGCGACTAATATCGAGGGCGGTGCCCGTTACGGTTATTCCCTGCTTTGGGTGATTCTGGCCGCAAATCTTATGGCGATGGTGATTAACAACCTCTCAGCAAATCTGGGAATCGCCAGTGGGCGTAATCTGCCAGAATTAATCCGTGAGCGCTGGCCACGTCCACTTGTATGGTTTTACTGGATTCAGGCAGAACTGGTTGCGATGGCAACCGATCTTGCC…	M	D	S	R	S	P	S	L	P	D	D	R	P	D	P	P	E	Q	H	L	D	A	R	A	G	A	T	L	R	G	T	A	G	P	R	G	V	R	R	I	L	P	F	L	G	P	A
Q89P	CGGAGTGCGGCGCATCCTGCCGTTTCTCGGGCCGGCGGTCATCGCGTCTATCGCCTATATGGATCCCGGCAACTTTGCGACTAATATCGAGGGCGGTGCCCGTTACGGTTATTCCCTGCTTTGGGTGATTCTGGCCGCAAATCTTATGGCGATGGTGATTCCGAACCTCTCAGCAAATCTGGGAATC	ATGGATTCCCGTTCTCCCAGCCTGCCCGACGACCGCCCCGACCCGCCAGAACAGCATCTCGACGCGCGGGCCGGGGCGACGCTGCGCGGGACGGCGGGACCACGCGGAGTGCGGCGCATCCTGCCGTTTCTCGGGCCGGCGGTCATCGCGTCTATCGCCTATATGGATCCCGGCAACTTTGCGACTAATATCGAGGGCGGTGCCCGTTACGGTTATTCCCTGCTTTGGGTGATTCTGGCCGCAAATCTTATGGCGATGGTGATTCCGAACCTCTCAGCAAATCTGGGAATCGCCAGTGGGCGTAATCTGCCAGAATTAATCCGTGAGCGCTGGCCACGTCCACTTGTATGGTTTTACTGGATTCAGGCAGAACTGGTTGCGATGGCAACCGATCTTGCC…	M	D	S	R	S	P	S	L	P	D	D	R	P	D	P	P	E	Q	H	L	D	A	R	A	G	A	T	L	R	G	T	A	G	P	R	G	V	R	R	I	L	P	F	L	G	P	A
Q89R	CGGAGTGCGGCGCATCCTGCCGTTTCTCGGGCCGGCGGTCATCGCGTCTATCGCCTATATGGATCCCGGCAACTTTGCGACTAATATCGAGGGCGGTGCCCGTTACGGTTATTCCCTGCTTTGGGTGATTCTGGCCGCAAATCTTATGGCGATGGTGATTCGTAACCTCTCAGCAAATCTGGGAATC	ATGGATTCCCGTTCTCCCAGCCTGCCCGACGACCGCCCCGACCCGCCAGAACAGCATCTCGACGCGCGGGCCGGGGCGACGCTGCGCGGGACGGCGGGACCACGCGGAGTGCGGCGCATCCTGCCGTTTCTCGGGCCGGCGGTCATCGCGTCTATCGCCTATATGGATCCCGGCAACTTTGCGACTAATATCGAGGGCGGTGCCCGTTACGGTTATTCCCTGCTTTGGGTGATTCTGGCCGCAAATCTTATGGCGATGGTGATTCGTAACCTCTCAGCAAATCTGGGAATCGCCAGTGGGCGTAATCTGCCAGAATTAATCCGTGAGCGCTGGCCACGTCCACTTGTATGGTTTTACTGGATTCAGGCAGAACTGGTTGCGATGGCAACCGATCTTGCC…	M	D	S	R	S	P	S	L	P	D	D	R	P	D	P	P	E	Q	H	L	D	A	R	A	G	A	T	L	R	G	T	A	G	P	R	G	V	R	R	I	L	P	F	L	G	P	A
Q89S	CGGAGTGCGGCGCATCCTGCCGTTTCTCGGGCCGGCGGTCATCGCGTCTATCGCCTATATGGATCCCGGCAACTTTGCGACTAATATCGAGGGCGGTGCCCGTTACGGTTATTCCCTGCTTTGGGTGATTCTGGCCGCAAATCTTATGGCGATGGTGATTAGCAACCTCTCAGCAAATCTGGGAATC	ATGGATTCCCGTTCTCCCAGCCTGCCCGACGACCGCCCCGACCCGCCAGAACAGCATCTCGACGCGCGGGCCGGGGCGACGCTGCGCGGGACGGCGGGACCACGCGGAGTGCGGCGCATCCTGCCGTTTCTCGGGCCGGCGGTCATCGCGTCTATCGCCTATATGGATCCCGGCAACTTTGCGACTAATATCGAGGGCGGTGCCCGTTACGGTTATTCCCTGCTTTGGGTGATTCTGGCCGCAAATCTTATGGCGATGGTGATTAGCAACCTCTCAGCAAATCTGGGAATCGCCAGTGGGCGTAATCTGCCAGAATTAATCCGTGAGCGCTGGCCACGTCCACTTGTATGGTTTTACTGGATTCAGGCAGAACTGGTTGCGATGGCAACCGATCTTGCC…	M	D	S	R	S	P	S	L	P	D	D	R	P	D	P	P	E	Q	H	L	D	A	R	A	G	A	T	L	R	G	T	A	G	P	R	G	V	R	R	I	L	P	F	L	G	P	A
Q89T	CGGAGTGCGGCGCATCCTGCCGTTTCTCGGGCCGGCGGTCATCGCGTCTATCGCCTATATGGATCCCGGCAACTTTGCGACTAATATCGAGGGCGGTGCCCGTTACGGTTATTCCCTGCTTTGGGTGATTCTGGCCGCAAATCTTATGGCGATGGTGATTACCAACCTCTCAGCAAATCTGGGAATC	ATGGATTCCCGTTCTCCCAGCCTGCCCGACGACCGCCCCGACCCGCCAGAACAGCATCTCGACGCGCGGGCCGGGGCGACGCTGCGCGGGACGGCGGGACCACGCGGAGTGCGGCGCATCCTGCCGTTTCTCGGGCCGGCGGTCATCGCGTCTATCGCCTATATGGATCCCGGCAACTTTGCGACTAATATCGAGGGCGGTGCCCGTTACGGTTATTCCCTGCTTTGGGTGATTCTGGCCGCAAATCTTATGGCGATGGTGATTACCAACCTCTCAGCAAATCTGGGAATCGCCAGTGGGCGTAATCTGCCAGAATTAATCCGTGAGCGCTGGCCACGTCCACTTGTATGGTTTTACTGGATTCAGGCAGAACTGGTTGCGATGGCAACCGATCTTGCC…	M	D	S	R	S	P	S	L	P	D	D	R	P	D	P	P	E	Q	H	L	D	A	R	A	G	A	T	L	R	G	T	A	G	P	R	G	V	R	R	I	L	P	F	L	G	P	A
Q89V	CGGAGTGCGGCGCATCCTGCCGTTTCTCGGGCCGGCGGTCATCGCGTCTATCGCCTATATGGATCCCGGCAACTTTGCGACTAATATCGAGGGCGGTGCCCGTTACGGTTATTCCCTGCTTTGGGTGATTCTGGCCGCAAATCTTATGGCGATGGTGATTGTGAACCTCTCAGCAAATCTGGGAATC	ATGGATTCCCGTTCTCCCAGCCTGCCCGACGACCGCCCCGACCCGCCAGAACAGCATCTCGACGCGCGGGCCGGGGCGACGCTGCGCGGGACGGCGGGACCACGCGGAGTGCGGCGCATCCTGCCGTTTCTCGGGCCGGCGGTCATCGCGTCTATCGCCTATATGGATCCCGGCAACTTTGCGACTAATATCGAGGGCGGTGCCCGTTACGGTTATTCCCTGCTTTGGGTGATTCTGGCCGCAAATCTTATGGCGATGGTGATTGTGAACCTCTCAGCAAATCTGGGAATCGCCAGTGGGCGTAATCTGCCAGAATTAATCCGTGAGCGCTGGCCACGTCCACTTGTATGGTTTTACTGGATTCAGGCAGAACTGGTTGCGATGGCAACCGATCTTGCC…	M	D	S	R	S	P	S	L	P	D	D	R	P	D	P	P	E	Q	H	L	D	A	R	A	G	A	T	L	R	G	T	A	G	P	R	G	V	R	R	I	L	P	F	L	G	P	A
Q89W	CGGAGTGCGGCGCATCCTGCCGTTTCTCGGGCCGGCGGTCATCGCGTCTATCGCCTATATGGATCCCGGCAACTTTGCGACTAATATCGAGGGCGGTGCCCGTTACGGTTATTCCCTGCTTTGGGTGATTCTGGCCGCAAATCTTATGGCGATGGTGATTTGGAACCTCTCAGCAAATCTGGGAATC	ATGGATTCCCGTTCTCCCAGCCTGCCCGACGACCGCCCCGACCCGCCAGAACAGCATCTCGACGCGCGGGCCGGGGCGACGCTGCGCGGGACGGCGGGACCACGCGGAGTGCGGCGCATCCTGCCGTTTCTCGGGCCGGCGGTCATCGCGTCTATCGCCTATATGGATCCCGGCAACTTTGCGACTAATATCGAGGGCGGTGCCCGTTACGGTTATTCCCTGCTTTGGGTGATTCTGGCCGCAAATCTTATGGCGATGGTGATTTGGAACCTCTCAGCAAATCTGGGAATCGCCAGTGGGCGTAATCTGCCAGAATTAATCCGTGAGCGCTGGCCACGTCCACTTGTATGGTTTTACTGGATTCAGGCAGAACTGGTTGCGATGGCAACCGATCTTGCC…	M	D	S	R	S	P	S	L	P	D	D	R	P	D	P	P	E	Q	H	L	D	A	R	A	G	A	T	L	R	G	T	A	G	P	R	G	V	R	R	I	L	P	F	L	G	P	A
Q89Y	CGGAGTGCGGCGCATCCTGCCGTTTCTCGGGCCGGCGGTCATCGCGTCTATCGCCTATATGGATCCCGGCAACTTTGCGACTAATATCGAGGGCGGTGCCCGTTACGGTTATTCCCTGCTTTGGGTGATTCTGGCCGCAAATCTTATGGCGATGGTGATTTATAACCTCTCAGCAAATCTGGGAATC	ATGGATTCCCGTTCTCCCAGCCTGCCCGACGACCGCCCCGACCCGCCAGAACAGCATCTCGACGCGCGGGCCGGGGCGACGCTGCGCGGGACGGCGGGACCACGCGGAGTGCGGCGCATCCTGCCGTTTCTCGGGCCGGCGGTCATCGCGTCTATCGCCTATATGGATCCCGGCAACTTTGCGACTAATATCGAGGGCGGTGCCCGTTACGGTTATTCCCTGCTTTGGGTGATTCTGGCCGCAAATCTTATGGCGATGGTGATTTATAACCTCTCAGCAAATCTGGGAATCGCCAGTGGGCGTAATCTGCCAGAATTAATCCGTGAGCGCTGGCCACGTCCACTTGTATGGTTTTACTGGATTCAGGCAGAACTGGTTGCGATGGCAACCGATCTTGCC…	M	D	S	R	S	P	S	L	P	D	D	R	P	D	P	P	E	Q	H	L	D	A	R	A	G	A	T	L	R	G	T	A	G	P	R	G	V	R	R	I	L	P	F	L	G	P	A
Q89Q	CGGAGTGCGGCGCATCCTGCCGTTTCTCGGGCCGGCGGTCATCGCGTCTATCGCCTATATGGATCCCGGCAACTTTGCGACTAATATCGAGGGCGGTGCCCGTTACGGTTATTCCCTGCTTTGGGTGATTCTGGCCGCAAATCTTATGGCGATGGTGATTCAAAACCTCTCAGCAAATCTGGGAATC	ATGGATTCCCGTTCTCCCAGCCTGCCCGACGACCGCCCCGACCCGCCAGAACAGCATCTCGACGCGCGGGCCGGGGCGACGCTGCGCGGGACGGCGGGACCACGCGGAGTGCGGCGCATCCTGCCGTTTCTCGGGCCGGCGGTCATCGCGTCTATCGCCTATATGGATCCCGGCAACTTTGCGACTAATATCGAGGGCGGTGCCCGTTACGGTTATTCCCTGCTTTGGGTGATTCTGGCCGCAAATCTTATGGCGATGGTGATTCAAAACCTCTCAGCAAATCTGGGAATCGCCAGTGGGCGTAATCTGCCAGAATTAATCCGTGAGCGCTGGCCACGTCCACTTGTATGGTTTTACTGGATTCAGGCAGAACTGGTTGCGATGGCAACCGATCTTGCC…	M	D	S	R	S	P	S	L	P	D	D	R	P	D	P	P	E	Q	H	L	D	A	R	A	G	A	T	L	R	G	T	A	G	P	R	G	V	R	R	I	L	P	F	L	G	P	A
Q89del	CGGAGTGCGGCGCATCCTGCCGTTTCTCGGGCCGGCGGTCATCGCGTCTATCGCCTATATGGATCCCGGCAACTTTGCGACTAATATCGAGGGCGGTGCCCGTTACGGTTATTCCCTGCTTTGGGTGATTCTGGCCGCAAATCTTATGGCGATGGTGATTAACCTCTCAGCAAATCTGGGAATCGC	ATGGATTCCCGTTCTCCCAGCCTGCCCGACGACCGCCCCGACCCGCCAGAACAGCATCTCGACGCGCGGGCCGGGGCGACGCTGCGCGGGACGGCGGGACCACGCGGAGTGCGGCGCATCCTGCCGTTTCTCGGGCCGGCGGTCATCGCGTCTATCGCCTATATGGATCCCGGCAACTTTGCGACTAATATCGAGGGCGGTGCCCGTTACGGTTATTCCCTGCTTTGGGTGATTCTGGCCGCAAATCTTATGGCGATGGTGATTAACCTCTCAGCAAATCTGGGAATCGCCAGTGGGCGTAATCTGCCAGAATTAATCCGTGAGCGCTGGCCACGTCCACTTGTATGGTTTTACTGGATTCAGGCAGAACTGGTTGCGATGGCAACCGATCTTGCCGAG…	M	D	S	R	S	P	S	L	P	D	D	R	P	D	P	P	E	Q	H	L	D	A	R	A	G	A	T	L	R	G	T	A	G	P	R	G	V	R	R	I	L	P	F	L	G	P	A
E124A	GTTGCGATGGCAACCGATCTTGCCGAGTTTCTGGGTGCCGCACTTGCCATTCAACTGTTGACAGGCCTGCCGATGTTTTGGGGAGCGGTGGTCACGGGAGTTGTAACATTCTGGTTGTTAAACCTGCAAAAACGAGGCACACGTCCGCTGGAATTAGCAGTGGGAGCCTTCGTGCTGATGATAGGTGTTGCTTATCTTG	ATGGATTCCCGTTCTCCCAGCCTGCCCGACGACCGCCCCGACCCGCCAGAACAGCATCTCGACGCGCGGGCCGGGGCGACGCTGCGCGGGACGGCGGGACCACGCGGAGTGCGGCGCATCCTGCCGTTTCTCGGGCCGGCGGTCATCGCGTCTATCGCCTATATGGATCCCGGCAACTTTGCGACTAATATCGAGGGCGGTGCCCGTTACGGTTATTCCCTGCTTTGGGTGATTCTGGCCGCAAATCTTATGGCGATGGTGATTCAGAACCTCTCAGCAAATCTGGGAATCGCCAGTGGGCGTAATCTGCCAGAATTAATCCGTGAGCGCTGGCCACGTCCACTTGTATGGTTTTACTGGATTCAGGCAGCGCTGGTTGCGATGGCAACCGATCTTGCC…	M	D	S	R	S	P	S	L	P	D	D	R	P	D	P	P	E	Q	H	L	D	A	R	A	G	A	T	L	R	G	T	A	G	P	R	G	V	R	R	I	L	P	F	L	G	P	A
E124C	GTTGCGATGGCAACCGATCTTGCCGAGTTTCTGGGTGCCGCACTTGCCATTCAACTGTTGACAGGCCTGCCGATGTTTTGGGGAGCGGTGGTCACGGGAGTTGTAACATTCTGGTTGTTAAACCTGCAAAAACGAGGCACACGTCCGCTGGAATTAGCAGTGGGAGCCTTCGTGCTGATGATAGGTGTTGCTTATCTTG	ATGGATTCCCGTTCTCCCAGCCTGCCCGACGACCGCCCCGACCCGCCAGAACAGCATCTCGACGCGCGGGCCGGGGCGACGCTGCGCGGGACGGCGGGACCACGCGGAGTGCGGCGCATCCTGCCGTTTCTCGGGCCGGCGGTCATCGCGTCTATCGCCTATATGGATCCCGGCAACTTTGCGACTAATATCGAGGGCGGTGCCCGTTACGGTTATTCCCTGCTTTGGGTGATTCTGGCCGCAAATCTTATGGCGATGGTGATTCAGAACCTCTCAGCAAATCTGGGAATCGCCAGTGGGCGTAATCTGCCAGAATTAATCCGTGAGCGCTGGCCACGTCCACTTGTATGGTTTTACTGGATTCAGGCATGCCTGGTTGCGATGGCAACCGATCTTGCC…	M	D	S	R	S	P	S	L	P	D	D	R	P	D	P	P	E	Q	H	L	D	A	R	A	G	A	T	L	R	G	T	A	G	P	R	G	V	R	R	I	L	P	F	L	G	P	A
E124D	GTTGCGATGGCAACCGATCTTGCCGAGTTTCTGGGTGCCGCACTTGCCATTCAACTGTTGACAGGCCTGCCGATGTTTTGGGGAGCGGTGGTCACGGGAGTTGTAACATTCTGGTTGTTAAACCTGCAAAAACGAGGCACACGTCCGCTGGAATTAGCAGTGGGAGCCTTCGTGCTGATGATAGGTGTTGCTTATCTTG	ATGGATTCCCGTTCTCCCAGCCTGCCCGACGACCGCCCCGACCCGCCAGAACAGCATCTCGACGCGCGGGCCGGGGCGACGCTGCGCGGGACGGCGGGACCACGCGGAGTGCGGCGCATCCTGCCGTTTCTCGGGCCGGCGGTCATCGCGTCTATCGCCTATATGGATCCCGGCAACTTTGCGACTAATATCGAGGGCGGTGCCCGTTACGGTTATTCCCTGCTTTGGGTGATTCTGGCCGCAAATCTTATGGCGATGGTGATTCAGAACCTCTCAGCAAATCTGGGAATCGCCAGTGGGCGTAATCTGCCAGAATTAATCCGTGAGCGCTGGCCACGTCCACTTGTATGGTTTTACTGGATTCAGGCAGATCTGGTTGCGATGGCAACCGATCTTGCC…	M	D	S	R	S	P	S	L	P	D	D	R	P	D	P	P	E	Q	H	L	D	A	R	A	G	A	T	L	R	G	T	A	G	P	R	G	V	R	R	I	L	P	F	L	G	P	A
E124F	GTTGCGATGGCAACCGATCTTGCCGAGTTTCTGGGTGCCGCACTTGCCATTCAACTGTTGACAGGCCTGCCGATGTTTTGGGGAGCGGTGGTCACGGGAGTTGTAACATTCTGGTTGTTAAACCTGCAAAAACGAGGCACACGTCCGCTGGAATTAGCAGTGGGAGCCTTCGTGCTGATGATAGGTGTTGCTTATCTTG	ATGGATTCCCGTTCTCCCAGCCTGCCCGACGACCGCCCCGACCCGCCAGAACAGCATCTCGACGCGCGGGCCGGGGCGACGCTGCGCGGGACGGCGGGACCACGCGGAGTGCGGCGCATCCTGCCGTTTCTCGGGCCGGCGGTCATCGCGTCTATCGCCTATATGGATCCCGGCAACTTTGCGACTAATATCGAGGGCGGTGCCCGTTACGGTTATTCCCTGCTTTGGGTGATTCTGGCCGCAAATCTTATGGCGATGGTGATTCAGAACCTCTCAGCAAATCTGGGAATCGCCAGTGGGCGTAATCTGCCAGAATTAATCCGTGAGCGCTGGCCACGTCCACTTGTATGGTTTTACTGGATTCAGGCATTTCTGGTTGCGATGGCAACCGATCTTGCC…	M	D	S	R	S	P	S	L	P	D	D	R	P	D	P	P	E	Q	H	L	D	A	R	A	G	A	T	L	R	G	T	A	G	P	R	G	V	R	R	I	L	P	F	L	G	P	A
E124G	GTTGCGATGGCAACCGATCTTGCCGAGTTTCTGGGTGCCGCACTTGCCATTCAACTGTTGACAGGCCTGCCGATGTTTTGGGGAGCGGTGGTCACGGGAGTTGTAACATTCTGGTTGTTAAACCTGCAAAAACGAGGCACACGTCCGCTGGAATTAGCAGTGGGAGCCTTCGTGCTGATGATAGGTGTTGCTTATCTTG	ATGGATTCCCGTTCTCCCAGCCTGCCCGACGACCGCCCCGACCCGCCAGAACAGCATCTCGACGCGCGGGCCGGGGCGACGCTGCGCGGGACGGCGGGACCACGCGGAGTGCGGCGCATCCTGCCGTTTCTCGGGCCGGCGGTCATCGCGTCTATCGCCTATATGGATCCCGGCAACTTTGCGACTAATATCGAGGGCGGTGCCCGTTACGGTTATTCCCTGCTTTGGGTGATTCTGGCCGCAAATCTTATGGCGATGGTGATTCAGAACCTCTCAGCAAATCTGGGAATCGCCAGTGGGCGTAATCTGCCAGAATTAATCCGTGAGCGCTGGCCACGTCCACTTGTATGGTTTTACTGGATTCAGGCAGGCCTGGTTGCGATGGCAACCGATCTTGCC…	M	D	S	R	S	P	S	L	P	D	D	R	P	D	P	P	E	Q	H	L	D	A	R	A	G	A	T	L	R	G	T	A	G	P	R	G	V	R	R	I	L	P	F	L	G	P	A
E124H	GTTGCGATGGCAACCGATCTTGCCGAGTTTCTGGGTGCCGCACTTGCCATTCAACTGTTGACAGGCCTGCCGATGTTTTGGGGAGCGGTGGTCACGGGAGTTGTAACATTCTGGTTGTTAAACCTGCAAAAACGAGGCACACGTCCGCTGGAATTAGCAGTGGGAGCCTTCGTGCTGATGATAGGTGTTGCTTATCTTG	ATGGATTCCCGTTCTCCCAGCCTGCCCGACGACCGCCCCGACCCGCCAGAACAGCATCTCGACGCGCGGGCCGGGGCGACGCTGCGCGGGACGGCGGGACCACGCGGAGTGCGGCGCATCCTGCCGTTTCTCGGGCCGGCGGTCATCGCGTCTATCGCCTATATGGATCCCGGCAACTTTGCGACTAATATCGAGGGCGGTGCCCGTTACGGTTATTCCCTGCTTTGGGTGATTCTGGCCGCAAATCTTATGGCGATGGTGATTCAGAACCTCTCAGCAAATCTGGGAATCGCCAGTGGGCGTAATCTGCCAGAATTAATCCGTGAGCGCTGGCCACGTCCACTTGTATGGTTTTACTGGATTCAGGCACATCTGGTTGCGATGGCAACCGATCTTGCC…	M	D	S	R	S	P	S	L	P	D	D	R	P	D	P	P	E	Q	H	L	D	A	R	A	G	A	T	L	R	G	T	A	G	P	R	G	V	R	R	I	L	P	F	L	G	P	A
E124I	GTTGCGATGGCAACCGATCTTGCCGAGTTTCTGGGTGCCGCACTTGCCATTCAACTGTTGACAGGCCTGCCGATGTTTTGGGGAGCGGTGGTCACGGGAGTTGTAACATTCTGGTTGTTAAACCTGCAAAAACGAGGCACACGTCCGCTGGAATTAGCAGTGGGAGCCTTCGTGCTGATGATAGGTGTTGCTTATCTTG	ATGGATTCCCGTTCTCCCAGCCTGCCCGACGACCGCCCCGACCCGCCAGAACAGCATCTCGACGCGCGGGCCGGGGCGACGCTGCGCGGGACGGCGGGACCACGCGGAGTGCGGCGCATCCTGCCGTTTCTCGGGCCGGCGGTCATCGCGTCTATCGCCTATATGGATCCCGGCAACTTTGCGACTAATATCGAGGGCGGTGCCCGTTACGGTTATTCCCTGCTTTGGGTGATTCTGGCCGCAAATCTTATGGCGATGGTGATTCAGAACCTCTCAGCAAATCTGGGAATCGCCAGTGGGCGTAATCTGCCAGAATTAATCCGTGAGCGCTGGCCACGTCCACTTGTATGGTTTTACTGGATTCAGGCAATTCTGGTTGCGATGGCAACCGATCTTGCC…	M	D	S	R	S	P	S	L	P	D	D	R	P	D	P	P	E	Q	H	L	D	A	R	A	G	A	T	L	R	G	T	A	G	P	R	G	V	R	R	I	L	P	F	L	G	P	A
E124K	GTTGCGATGGCAACCGATCTTGCCGAGTTTCTGGGTGCCGCACTTGCCATTCAACTGTTGACAGGCCTGCCGATGTTTTGGGGAGCGGTGGTCACGGGAGTTGTAACATTCTGGTTGTTAAACCTGCAAAAACGAGGCACACGTCCGCTGGAATTAGCAGTGGGAGCCTTCGTGCTGATGATAGGTGTTGCTTATCTTG	ATGGATTCCCGTTCTCCCAGCCTGCCCGACGACCGCCCCGACCCGCCAGAACAGCATCTCGACGCGCGGGCCGGGGCGACGCTGCGCGGGACGGCGGGACCACGCGGAGTGCGGCGCATCCTGCCGTTTCTCGGGCCGGCGGTCATCGCGTCTATCGCCTATATGGATCCCGGCAACTTTGCGACTAATATCGAGGGCGGTGCCCGTTACGGTTATTCCCTGCTTTGGGTGATTCTGGCCGCAAATCTTATGGCGATGGTGATTCAGAACCTCTCAGCAAATCTGGGAATCGCCAGTGGGCGTAATCTGCCAGAATTAATCCGTGAGCGCTGGCCACGTCCACTTGTATGGTTTTACTGGATTCAGGCAAAACTGGTTGCGATGGCAACCGATCTTGCC…	M	D	S	R	S	P	S	L	P	D	D	R	P	D	P	P	E	Q	H	L	D	A	R	A	G	A	T	L	R	G	T	A	G	P	R	G	V	R	R	I	L	P	F	L	G	P	A
E124L	GTTGCGATGGCAACCGATCTTGCCGAGTTTCTGGGTGCCGCACTTGCCATTCAACTGTTGACAGGCCTGCCGATGTTTTGGGGAGCGGTGGTCACGGGAGTTGTAACATTCTGGTTGTTAAACCTGCAAAAACGAGGCACACGTCCGCTGGAATTAGCAGTGGGAGCCTTCGTGCTGATGATAGGTGTTGCTTATCTTG	ATGGATTCCCGTTCTCCCAGCCTGCCCGACGACCGCCCCGACCCGCCAGAACAGCATCTCGACGCGCGGGCCGGGGCGACGCTGCGCGGGACGGCGGGACCACGCGGAGTGCGGCGCATCCTGCCGTTTCTCGGGCCGGCGGTCATCGCGTCTATCGCCTATATGGATCCCGGCAACTTTGCGACTAATATCGAGGGCGGTGCCCGTTACGGTTATTCCCTGCTTTGGGTGATTCTGGCCGCAAATCTTATGGCGATGGTGATTCAGAACCTCTCAGCAAATCTGGGAATCGCCAGTGGGCGTAATCTGCCAGAATTAATCCGTGAGCGCTGGCCACGTCCACTTGTATGGTTTTACTGGATTCAGGCACTGCTGGTTGCGATGGCAACCGATCTTGCC…	M	D	S	R	S	P	S	L	P	D	D	R	P	D	P	P	E	Q	H	L	D	A	R	A	G	A	T	L	R	G	T	A	G	P	R	G	V	R	R	I	L	P	F	L	G	P	A
E124M	GTTGCGATGGCAACCGATCTTGCCGAGTTTCTGGGTGCCGCACTTGCCATTCAACTGTTGACAGGCCTGCCGATGTTTTGGGGAGCGGTGGTCACGGGAGTTGTAACATTCTGGTTGTTAAACCTGCAAAAACGAGGCACACGTCCGCTGGAATTAGCAGTGGGAGCCTTCGTGCTGATGATAGGTGTTGCTTATCTTG	ATGGATTCCCGTTCTCCCAGCCTGCCCGACGACCGCCCCGACCCGCCAGAACAGCATCTCGACGCGCGGGCCGGGGCGACGCTGCGCGGGACGGCGGGACCACGCGGAGTGCGGCGCATCCTGCCGTTTCTCGGGCCGGCGGTCATCGCGTCTATCGCCTATATGGATCCCGGCAACTTTGCGACTAATATCGAGGGCGGTGCCCGTTACGGTTATTCCCTGCTTTGGGTGATTCTGGCCGCAAATCTTATGGCGATGGTGATTCAGAACCTCTCAGCAAATCTGGGAATCGCCAGTGGGCGTAATCTGCCAGAATTAATCCGTGAGCGCTGGCCACGTCCACTTGTATGGTTTTACTGGATTCAGGCAATGCTGGTTGCGATGGCAACCGATCTTGCC…	M	D	S	R	S	P	S	L	P	D	D	R	P	D	P	P	E	Q	H	L	D	A	R	A	G	A	T	L	R	G	T	A	G	P	R	G	V	R	R	I	L	P	F	L	G	P	A
E124N	GTTGCGATGGCAACCGATCTTGCCGAGTTTCTGGGTGCCGCACTTGCCATTCAACTGTTGACAGGCCTGCCGATGTTTTGGGGAGCGGTGGTCACGGGAGTTGTAACATTCTGGTTGTTAAACCTGCAAAAACGAGGCACACGTCCGCTGGAATTAGCAGTGGGAGCCTTCGTGCTGATGATAGGTGTTGCTTATCTTG	ATGGATTCCCGTTCTCCCAGCCTGCCCGACGACCGCCCCGACCCGCCAGAACAGCATCTCGACGCGCGGGCCGGGGCGACGCTGCGCGGGACGGCGGGACCACGCGGAGTGCGGCGCATCCTGCCGTTTCTCGGGCCGGCGGTCATCGCGTCTATCGCCTATATGGATCCCGGCAACTTTGCGACTAATATCGAGGGCGGTGCCCGTTACGGTTATTCCCTGCTTTGGGTGATTCTGGCCGCAAATCTTATGGCGATGGTGATTCAGAACCTCTCAGCAAATCTGGGAATCGCCAGTGGGCGTAATCTGCCAGAATTAATCCGTGAGCGCTGGCCACGTCCACTTGTATGGTTTTACTGGATTCAGGCAAACCTGGTTGCGATGGCAACCGATCTTGCC…	M	D	S	R	S	P	S	L	P	D	D	R	P	D	P	P	E	Q	H	L	D	A	R	A	G	A	T	L	R	G	T	A	G	P	R	G	V	R	R	I	L	P	F	L	G	P	A
E124P	GTTGCGATGGCAACCGATCTTGCCGAGTTTCTGGGTGCCGCACTTGCCATTCAACTGTTGACAGGCCTGCCGATGTTTTGGGGAGCGGTGGTCACGGGAGTTGTAACATTCTGGTTGTTAAACCTGCAAAAACGAGGCACACGTCCGCTGGAATTAGCAGTGGGAGCCTTCGTGCTGATGATAGGTGTTGCTTATCTTG	ATGGATTCCCGTTCTCCCAGCCTGCCCGACGACCGCCCCGACCCGCCAGAACAGCATCTCGACGCGCGGGCCGGGGCGACGCTGCGCGGGACGGCGGGACCACGCGGAGTGCGGCGCATCCTGCCGTTTCTCGGGCCGGCGGTCATCGCGTCTATCGCCTATATGGATCCCGGCAACTTTGCGACTAATATCGAGGGCGGTGCCCGTTACGGTTATTCCCTGCTTTGGGTGATTCTGGCCGCAAATCTTATGGCGATGGTGATTCAGAACCTCTCAGCAAATCTGGGAATCGCCAGTGGGCGTAATCTGCCAGAATTAATCCGTGAGCGCTGGCCACGTCCACTTGTATGGTTTTACTGGATTCAGGCACCGCTGGTTGCGATGGCAACCGATCTTGCC…	M	D	S	R	S	P	S	L	P	D	D	R	P	D	P	P	E	Q	H	L	D	A	R	A	G	A	T	L	R	G	T	A	G	P	R	G	V	R	R	I	L	P	F	L	G	P	A
E124Q	GTTGCGATGGCAACCGATCTTGCCGAGTTTCTGGGTGCCGCACTTGCCATTCAACTGTTGACAGGCCTGCCGATGTTTTGGGGAGCGGTGGTCACGGGAGTTGTAACATTCTGGTTGTTAAACCTGCAAAAACGAGGCACACGTCCGCTGGAATTAGCAGTGGGAGCCTTCGTGCTGATGATAGGTGTTGCTTATCTTG	ATGGATTCCCGTTCTCCCAGCCTGCCCGACGACCGCCCCGACCCGCCAGAACAGCATCTCGACGCGCGGGCCGGGGCGACGCTGCGCGGGACGGCGGGACCACGCGGAGTGCGGCGCATCCTGCCGTTTCTCGGGCCGGCGGTCATCGCGTCTATCGCCTATATGGATCCCGGCAACTTTGCGACTAATATCGAGGGCGGTGCCCGTTACGGTTATTCCCTGCTTTGGGTGATTCTGGCCGCAAATCTTATGGCGATGGTGATTCAGAACCTCTCAGCAAATCTGGGAATCGCCAGTGGGCGTAATCTGCCAGAATTAATCCGTGAGCGCTGGCCACGTCCACTTGTATGGTTTTACTGGATTCAGGCACAGCTGGTTGCGATGGCAACCGATCTTGCC…	M	D	S	R	S	P	S	L	P	D	D	R	P	D	P	P	E	Q	H	L	D	A	R	A	G	A	T	L	R	G	T	A	G	P	R	G	V	R	R	I	L	P	F	L	G	P	A
E124R	GTTGCGATGGCAACCGATCTTGCCGAGTTTCTGGGTGCCGCACTTGCCATTCAACTGTTGACAGGCCTGCCGATGTTTTGGGGAGCGGTGGTCACGGGAGTTGTAACATTCTGGTTGTTAAACCTGCAAAAACGAGGCACACGTCCGCTGGAATTAGCAGTGGGAGCCTTCGTGCTGATGATAGGTGTTGCTTATCTTG	ATGGATTCCCGTTCTCCCAGCCTGCCCGACGACCGCCCCGACCCGCCAGAACAGCATCTCGACGCGCGGGCCGGGGCGACGCTGCGCGGGACGGCGGGACCACGCGGAGTGCGGCGCATCCTGCCGTTTCTCGGGCCGGCGGTCATCGCGTCTATCGCCTATATGGATCCCGGCAACTTTGCGACTAATATCGAGGGCGGTGCCCGTTACGGTTATTCCCTGCTTTGGGTGATTCTGGCCGCAAATCTTATGGCGATGGTGATTCAGAACCTCTCAGCAAATCTGGGAATCGCCAGTGGGCGTAATCTGCCAGAATTAATCCGTGAGCGCTGGCCACGTCCACTTGTATGGTTTTACTGGATTCAGGCACGTCTGGTTGCGATGGCAACCGATCTTGCC…	M	D	S	R	S	P	S	L	P	D	D	R	P	D	P	P	E	Q	H	L	D	A	R	A	G	A	T	L	R	G	T	A	G	P	R	G	V	R	R	I	L	P	F	L	G	P	A
E124S	GTTGCGATGGCAACCGATCTTGCCGAGTTTCTGGGTGCCGCACTTGCCATTCAACTGTTGACAGGCCTGCCGATGTTTTGGGGAGCGGTGGTCACGGGAGTTGTAACATTCTGGTTGTTAAACCTGCAAAAACGAGGCACACGTCCGCTGGAATTAGCAGTGGGAGCCTTCGTGCTGATGATAGGTGTTGCTTATCTTG	ATGGATTCCCGTTCTCCCAGCCTGCCCGACGACCGCCCCGACCCGCCAGAACAGCATCTCGACGCGCGGGCCGGGGCGACGCTGCGCGGGACGGCGGGACCACGCGGAGTGCGGCGCATCCTGCCGTTTCTCGGGCCGGCGGTCATCGCGTCTATCGCCTATATGGATCCCGGCAACTTTGCGACTAATATCGAGGGCGGTGCCCGTTACGGTTATTCCCTGCTTTGGGTGATTCTGGCCGCAAATCTTATGGCGATGGTGATTCAGAACCTCTCAGCAAATCTGGGAATCGCCAGTGGGCGTAATCTGCCAGAATTAATCCGTGAGCGCTGGCCACGTCCACTTGTATGGTTTTACTGGATTCAGGCAAGCCTGGTTGCGATGGCAACCGATCTTGCC…	M	D	S	R	S	P	S	L	P	D	D	R	P	D	P	P	E	Q	H	L	D	A	R	A	G	A	T	L	R	G	T	A	G	P	R	G	V	R	R	I	L	P	F	L	G	P	A
E124T	GTTGCGATGGCAACCGATCTTGCCGAGTTTCTGGGTGCCGCACTTGCCATTCAACTGTTGACAGGCCTGCCGATGTTTTGGGGAGCGGTGGTCACGGGAGTTGTAACATTCTGGTTGTTAAACCTGCAAAAACGAGGCACACGTCCGCTGGAATTAGCAGTGGGAGCCTTCGTGCTGATGATAGGTGTTGCTTATCTTG	ATGGATTCCCGTTCTCCCAGCCTGCCCGACGACCGCCCCGACCCGCCAGAACAGCATCTCGACGCGCGGGCCGGGGCGACGCTGCGCGGGACGGCGGGACCACGCGGAGTGCGGCGCATCCTGCCGTTTCTCGGGCCGGCGGTCATCGCGTCTATCGCCTATATGGATCCCGGCAACTTTGCGACTAATATCGAGGGCGGTGCCCGTTACGGTTATTCCCTGCTTTGGGTGATTCTGGCCGCAAATCTTATGGCGATGGTGATTCAGAACCTCTCAGCAAATCTGGGAATCGCCAGTGGGCGTAATCTGCCAGAATTAATCCGTGAGCGCTGGCCACGTCCACTTGTATGGTTTTACTGGATTCAGGCAACCCTGGTTGCGATGGCAACCGATCTTGCC…	M	D	S	R	S	P	S	L	P	D	D	R	P	D	P	P	E	Q	H	L	D	A	R	A	G	A	T	L	R	G	T	A	G	P	R	G	V	R	R	I	L	P	F	L	G	P	A
E124V	GTTGCGATGGCAACCGATCTTGCCGAGTTTCTGGGTGCCGCACTTGCCATTCAACTGTTGACAGGCCTGCCGATGTTTTGGGGAGCGGTGGTCACGGGAGTTGTAACATTCTGGTTGTTAAACCTGCAAAAACGAGGCACACGTCCGCTGGAATTAGCAGTGGGAGCCTTCGTGCTGATGATAGGTGTTGCTTATCTTG	ATGGATTCCCGTTCTCCCAGCCTGCCCGACGACCGCCCCGACCCGCCAGAACAGCATCTCGACGCGCGGGCCGGGGCGACGCTGCGCGGGACGGCGGGACCACGCGGAGTGCGGCGCATCCTGCCGTTTCTCGGGCCGGCGGTCATCGCGTCTATCGCCTATATGGATCCCGGCAACTTTGCGACTAATATCGAGGGCGGTGCCCGTTACGGTTATTCCCTGCTTTGGGTGATTCTGGCCGCAAATCTTATGGCGATGGTGATTCAGAACCTCTCAGCAAATCTGGGAATCGCCAGTGGGCGTAATCTGCCAGAATTAATCCGTGAGCGCTGGCCACGTCCACTTGTATGGTTTTACTGGATTCAGGCAGTGCTGGTTGCGATGGCAACCGATCTTGCC…	M	D	S	R	S	P	S	L	P	D	D	R	P	D	P	P	E	Q	H	L	D	A	R	A	G	A	T	L	R	G	T	A	G	P	R	G	V	R	R	I	L	P	F	L	G	P	A
E124W	GTTGCGATGGCAACCGATCTTGCCGAGTTTCTGGGTGCCGCACTTGCCATTCAACTGTTGACAGGCCTGCCGATGTTTTGGGGAGCGGTGGTCACGGGAGTTGTAACATTCTGGTTGTTAAACCTGCAAAAACGAGGCACACGTCCGCTGGAATTAGCAGTGGGAGCCTTCGTGCTGATGATAGGTGTTGCTTATCTTG	ATGGATTCCCGTTCTCCCAGCCTGCCCGACGACCGCCCCGACCCGCCAGAACAGCATCTCGACGCGCGGGCCGGGGCGACGCTGCGCGGGACGGCGGGACCACGCGGAGTGCGGCGCATCCTGCCGTTTCTCGGGCCGGCGGTCATCGCGTCTATCGCCTATATGGATCCCGGCAACTTTGCGACTAATATCGAGGGCGGTGCCCGTTACGGTTATTCCCTGCTTTGGGTGATTCTGGCCGCAAATCTTATGGCGATGGTGATTCAGAACCTCTCAGCAAATCTGGGAATCGCCAGTGGGCGTAATCTGCCAGAATTAATCCGTGAGCGCTGGCCACGTCCACTTGTATGGTTTTACTGGATTCAGGCATGGCTGGTTGCGATGGCAACCGATCTTGCC…	M	D	S	R	S	P	S	L	P	D	D	R	P	D	P	P	E	Q	H	L	D	A	R	A	G	A	T	L	R	G	T	A	G	P	R	G	V	R	R	I	L	P	F	L	G	P	A
E124Y	GTTGCGATGGCAACCGATCTTGCCGAGTTTCTGGGTGCCGCACTTGCCATTCAACTGTTGACAGGCCTGCCGATGTTTTGGGGAGCGGTGGTCACGGGAGTTGTAACATTCTGGTTGTTAAACCTGCAAAAACGAGGCACACGTCCGCTGGAATTAGCAGTGGGAGCCTTCGTGCTGATGATAGGTGTTGCTTATCTTG	ATGGATTCCCGTTCTCCCAGCCTGCCCGACGACCGCCCCGACCCGCCAGAACAGCATCTCGACGCGCGGGCCGGGGCGACGCTGCGCGGGACGGCGGGACCACGCGGAGTGCGGCGCATCCTGCCGTTTCTCGGGCCGGCGGTCATCGCGTCTATCGCCTATATGGATCCCGGCAACTTTGCGACTAATATCGAGGGCGGTGCCCGTTACGGTTATTCCCTGCTTTGGGTGATTCTGGCCGCAAATCTTATGGCGATGGTGATTCAGAACCTCTCAGCAAATCTGGGAATCGCCAGTGGGCGTAATCTGCCAGAATTAATCCGTGAGCGCTGGCCACGTCCACTTGTATGGTTTTACTGGATTCAGGCATATCTGGTTGCGATGGCAACCGATCTTGCC…	M	D	S	R	S	P	S	L	P	D	D	R	P	D	P	P	E	Q	H	L	D	A	R	A	G	A	T	L	R	G	T	A	G	P	R	G	V	R	R	I	L	P	F	L	G	P	A
E124E	GTTGCGATGGCAACCGATCTTGCCGAGTTTCTGGGTGCCGCACTTGCCATTCAACTGTTGACAGGCCTGCCGATGTTTTGGGGAGCGGTGGTCACGGGAGTTGTAACATTCTGGTTGTTAAACCTGCAAAAACGAGGCACACGTCCGCTGGAATTAGCAGTGGGAGCCTTCGTGCTGATGATAGGTGTTGCTTATCTTG	ATGGATTCCCGTTCTCCCAGCCTGCCCGACGACCGCCCCGACCCGCCAGAACAGCATCTCGACGCGCGGGCCGGGGCGACGCTGCGCGGGACGGCGGGACCACGCGGAGTGCGGCGCATCCTGCCGTTTCTCGGGCCGGCGGTCATCGCGTCTATCGCCTATATGGATCCCGGCAACTTTGCGACTAATATCGAGGGCGGTGCCCGTTACGGTTATTCCCTGCTTTGGGTGATTCTGGCCGCAAATCTTATGGCGATGGTGATTCAGAACCTCTCAGCAAATCTGGGAATCGCCAGTGGGCGTAATCTGCCAGAATTAATCCGTGAGCGCTGGCCACGTCCACTTGTATGGTTTTACTGGATTCAGGCAGAGCTGGTTGCGATGGCAACCGATCTTGCC…	M	D	S	R	S	P	S	L	P	D	D	R	P	D	P	P	E	Q	H	L	D	A	R	A	G	A	T	L	R	G	T	A	G	P	R	G	V	R	R	I	L	P	F	L	G	P	A
E124del	GCGATGGCAACCGATCTTGCCGAGTTTCTGGGTGCCGCACTTGCCATTCAACTGTTGACAGGCCTGCCGATGTTTTGGGGAGCGGTGGTCACGGGAGTTGTAACATTCTGGTTGTTAAACCTGCAAAAACGAGGCACACGTCCGCTGGAATTAGCAGTGGGAGCCTTCGTGCTGATGATAGGTGTTGCTTATCTTGTG	ATGGATTCCCGTTCTCCCAGCCTGCCCGACGACCGCCCCGACCCGCCAGAACAGCATCTCGACGCGCGGGCCGGGGCGACGCTGCGCGGGACGGCGGGACCACGCGGAGTGCGGCGCATCCTGCCGTTTCTCGGGCCGGCGGTCATCGCGTCTATCGCCTATATGGATCCCGGCAACTTTGCGACTAATATCGAGGGCGGTGCCCGTTACGGTTATTCCCTGCTTTGGGTGATTCTGGCCGCAAATCTTATGGCGATGGTGATTCAGAACCTCTCAGCAAATCTGGGAATCGCCAGTGGGCGTAATCTGCCAGAATTAATCCGTGAGCGCTGGCCACGTCCACTTGTATGGTTTTACTGGATTCAGGCACTGGTTGCGATGGCAACCGATCTTGCCGAG…	M	D	S	R	S	P	S	L	P	D	D	R	P	D	P	P	E	Q	H	L	D	A	R	A	G	A	T	L	R	G	T	A	G	P	R	G	V	R	R	I	L	P	F	L	G	P	A
V126A	GCGGCGATGGCAACCGATCTTGCCGAGTTTCTGGGTGCCGCACTTGCCATTCAACTGTTGACAGGCCTGCCGATGTTTTGGGGAGCGGTGGTCACGGGAGTTGTAACATTCTGGTTGTTAAACCTGCAAAAACGAGGCACACGTCCGCTGGAATTAGCAGTGGGAGCCTTCGTGCTGATGATAGGTGTTGCTTATCTTG	ATGGATTCCCGTTCTCCCAGCCTGCCCGACGACCGCCCCGACCCGCCAGAACAGCATCTCGACGCGCGGGCCGGGGCGACGCTGCGCGGGACGGCGGGACCACGCGGAGTGCGGCGCATCCTGCCGTTTCTCGGGCCGGCGGTCATCGCGTCTATCGCCTATATGGATCCCGGCAACTTTGCGACTAATATCGAGGGCGGTGCCCGTTACGGTTATTCCCTGCTTTGGGTGATTCTGGCCGCAAATCTTATGGCGATGGTGATTCAGAACCTCTCAGCAAATCTGGGAATCGCCAGTGGGCGTAATCTGCCAGAATTAATCCGTGAGCGCTGGCCACGTCCACTTGTATGGTTTTACTGGATTCAGGCAGAACTGGCGGCGATGGCAACCGATCTTGCC…	M	D	S	R	S	P	S	L	P	D	D	R	P	D	P	P	E	Q	H	L	D	A	R	A	G	A	T	L	R	G	T	A	G	P	R	G	V	R	R	I	L	P	F	L	G	P	A
V126C	TGCGCGATGGCAACCGATCTTGCCGAGTTTCTGGGTGCCGCACTTGCCATTCAACTGTTGACAGGCCTGCCGATGTTTTGGGGAGCGGTGGTCACGGGAGTTGTAACATTCTGGTTGTTAAACCTGCAAAAACGAGGCACACGTCCGCTGGAATTAGCAGTGGGAGCCTTCGTGCTGATGATAGGTGTTGCTTATCTTG	ATGGATTCCCGTTCTCCCAGCCTGCCCGACGACCGCCCCGACCCGCCAGAACAGCATCTCGACGCGCGGGCCGGGGCGACGCTGCGCGGGACGGCGGGACCACGCGGAGTGCGGCGCATCCTGCCGTTTCTCGGGCCGGCGGTCATCGCGTCTATCGCCTATATGGATCCCGGCAACTTTGCGACTAATATCGAGGGCGGTGCCCGTTACGGTTATTCCCTGCTTTGGGTGATTCTGGCCGCAAATCTTATGGCGATGGTGATTCAGAACCTCTCAGCAAATCTGGGAATCGCCAGTGGGCGTAATCTGCCAGAATTAATCCGTGAGCGCTGGCCACGTCCACTTGTATGGTTTTACTGGATTCAGGCAGAACTGTGCGCGATGGCAACCGATCTTGCC…	M	D	S	R	S	P	S	L	P	D	D	R	P	D	P	P	E	Q	H	L	D	A	R	A	G	A	T	L	R	G	T	A	G	P	R	G	V	R	R	I	L	P	F	L	G	P	A
V126D	GATGCGATGGCAACCGATCTTGCCGAGTTTCTGGGTGCCGCACTTGCCATTCAACTGTTGACAGGCCTGCCGATGTTTTGGGGAGCGGTGGTCACGGGAGTTGTAACATTCTGGTTGTTAAACCTGCAAAAACGAGGCACACGTCCGCTGGAATTAGCAGTGGGAGCCTTCGTGCTGATGATAGGTGTTGCTTATCTTG	ATGGATTCCCGTTCTCCCAGCCTGCCCGACGACCGCCCCGACCCGCCAGAACAGCATCTCGACGCGCGGGCCGGGGCGACGCTGCGCGGGACGGCGGGACCACGCGGAGTGCGGCGCATCCTGCCGTTTCTCGGGCCGGCGGTCATCGCGTCTATCGCCTATATGGATCCCGGCAACTTTGCGACTAATATCGAGGGCGGTGCCCGTTACGGTTATTCCCTGCTTTGGGTGATTCTGGCCGCAAATCTTATGGCGATGGTGATTCAGAACCTCTCAGCAAATCTGGGAATCGCCAGTGGGCGTAATCTGCCAGAATTAATCCGTGAGCGCTGGCCACGTCCACTTGTATGGTTTTACTGGATTCAGGCAGAACTGGATGCGATGGCAACCGATCTTGCC…	M	D	S	R	S	P	S	L	P	D	D	R	P	D	P	P	E	Q	H	L	D	A	R	A	G	A	T	L	R	G	T	A	G	P	R	G	V	R	R	I	L	P	F	L	G	P	A
V126E	GAAGCGATGGCAACCGATCTTGCCGAGTTTCTGGGTGCCGCACTTGCCATTCAACTGTTGACAGGCCTGCCGATGTTTTGGGGAGCGGTGGTCACGGGAGTTGTAACATTCTGGTTGTTAAACCTGCAAAAACGAGGCACACGTCCGCTGGAATTAGCAGTGGGAGCCTTCGTGCTGATGATAGGTGTTGCTTATCTTG	ATGGATTCCCGTTCTCCCAGCCTGCCCGACGACCGCCCCGACCCGCCAGAACAGCATCTCGACGCGCGGGCCGGGGCGACGCTGCGCGGGACGGCGGGACCACGCGGAGTGCGGCGCATCCTGCCGTTTCTCGGGCCGGCGGTCATCGCGTCTATCGCCTATATGGATCCCGGCAACTTTGCGACTAATATCGAGGGCGGTGCCCGTTACGGTTATTCCCTGCTTTGGGTGATTCTGGCCGCAAATCTTATGGCGATGGTGATTCAGAACCTCTCAGCAAATCTGGGAATCGCCAGTGGGCGTAATCTGCCAGAATTAATCCGTGAGCGCTGGCCACGTCCACTTGTATGGTTTTACTGGATTCAGGCAGAACTGGAAGCGATGGCAACCGATCTTGCC…	M	D	S	R	S	P	S	L	P	D	D	R	P	D	P	P	E	Q	H	L	D	A	R	A	G	A	T	L	R	G	T	A	G	P	R	G	V	R	R	I	L	P	F	L	G	P	A
V126F	TTTGCGATGGCAACCGATCTTGCCGAGTTTCTGGGTGCCGCACTTGCCATTCAACTGTTGACAGGCCTGCCGATGTTTTGGGGAGCGGTGGTCACGGGAGTTGTAACATTCTGGTTGTTAAACCTGCAAAAACGAGGCACACGTCCGCTGGAATTAGCAGTGGGAGCCTTCGTGCTGATGATAGGTGTTGCTTATCTTG	ATGGATTCCCGTTCTCCCAGCCTGCCCGACGACCGCCCCGACCCGCCAGAACAGCATCTCGACGCGCGGGCCGGGGCGACGCTGCGCGGGACGGCGGGACCACGCGGAGTGCGGCGCATCCTGCCGTTTCTCGGGCCGGCGGTCATCGCGTCTATCGCCTATATGGATCCCGGCAACTTTGCGACTAATATCGAGGGCGGTGCCCGTTACGGTTATTCCCTGCTTTGGGTGATTCTGGCCGCAAATCTTATGGCGATGGTGATTCAGAACCTCTCAGCAAATCTGGGAATCGCCAGTGGGCGTAATCTGCCAGAATTAATCCGTGAGCGCTGGCCACGTCCACTTGTATGGTTTTACTGGATTCAGGCAGAACTGTTTGCGATGGCAACCGATCTTGCC…	M	D	S	R	S	P	S	L	P	D	D	R	P	D	P	P	E	Q	H	L	D	A	R	A	G	A	T	L	R	G	T	A	G	P	R	G	V	R	R	I	L	P	F	L	G	P	A
V126G	GGCGCGATGGCAACCGATCTTGCCGAGTTTCTGGGTGCCGCACTTGCCATTCAACTGTTGACAGGCCTGCCGATGTTTTGGGGAGCGGTGGTCACGGGAGTTGTAACATTCTGGTTGTTAAACCTGCAAAAACGAGGCACACGTCCGCTGGAATTAGCAGTGGGAGCCTTCGTGCTGATGATAGGTGTTGCTTATCTTG	ATGGATTCCCGTTCTCCCAGCCTGCCCGACGACCGCCCCGACCCGCCAGAACAGCATCTCGACGCGCGGGCCGGGGCGACGCTGCGCGGGACGGCGGGACCACGCGGAGTGCGGCGCATCCTGCCGTTTCTCGGGCCGGCGGTCATCGCGTCTATCGCCTATATGGATCCCGGCAACTTTGCGACTAATATCGAGGGCGGTGCCCGTTACGGTTATTCCCTGCTTTGGGTGATTCTGGCCGCAAATCTTATGGCGATGGTGATTCAGAACCTCTCAGCAAATCTGGGAATCGCCAGTGGGCGTAATCTGCCAGAATTAATCCGTGAGCGCTGGCCACGTCCACTTGTATGGTTTTACTGGATTCAGGCAGAACTGGGCGCGATGGCAACCGATCTTGCC…	M	D	S	R	S	P	S	L	P	D	D	R	P	D	P	P	E	Q	H	L	D	A	R	A	G	A	T	L	R	G	T	A	G	P	R	G	V	R	R	I	L	P	F	L	G	P	A
V126H	CATGCGATGGCAACCGATCTTGCCGAGTTTCTGGGTGCCGCACTTGCCATTCAACTGTTGACAGGCCTGCCGATGTTTTGGGGAGCGGTGGTCACGGGAGTTGTAACATTCTGGTTGTTAAACCTGCAAAAACGAGGCACACGTCCGCTGGAATTAGCAGTGGGAGCCTTCGTGCTGATGATAGGTGTTGCTTATCTTG	ATGGATTCCCGTTCTCCCAGCCTGCCCGACGACCGCCCCGACCCGCCAGAACAGCATCTCGACGCGCGGGCCGGGGCGACGCTGCGCGGGACGGCGGGACCACGCGGAGTGCGGCGCATCCTGCCGTTTCTCGGGCCGGCGGTCATCGCGTCTATCGCCTATATGGATCCCGGCAACTTTGCGACTAATATCGAGGGCGGTGCCCGTTACGGTTATTCCCTGCTTTGGGTGATTCTGGCCGCAAATCTTATGGCGATGGTGATTCAGAACCTCTCAGCAAATCTGGGAATCGCCAGTGGGCGTAATCTGCCAGAATTAATCCGTGAGCGCTGGCCACGTCCACTTGTATGGTTTTACTGGATTCAGGCAGAACTGCATGCGATGGCAACCGATCTTGCC…	M	D	S	R	S	P	S	L	P	D	D	R	P	D	P	P	E	Q	H	L	D	A	R	A	G	A	T	L	R	G	T	A	G	P	R	G	V	R	R	I	L	P	F	L	G	P	A
V126I	ATTGCGATGGCAACCGATCTTGCCGAGTTTCTGGGTGCCGCACTTGCCATTCAACTGTTGACAGGCCTGCCGATGTTTTGGGGAGCGGTGGTCACGGGAGTTGTAACATTCTGGTTGTTAAACCTGCAAAAACGAGGCACACGTCCGCTGGAATTAGCAGTGGGAGCCTTCGTGCTGATGATAGGTGTTGCTTATCTTG	ATGGATTCCCGTTCTCCCAGCCTGCCCGACGACCGCCCCGACCCGCCAGAACAGCATCTCGACGCGCGGGCCGGGGCGACGCTGCGCGGGACGGCGGGACCACGCGGAGTGCGGCGCATCCTGCCGTTTCTCGGGCCGGCGGTCATCGCGTCTATCGCCTATATGGATCCCGGCAACTTTGCGACTAATATCGAGGGCGGTGCCCGTTACGGTTATTCCCTGCTTTGGGTGATTCTGGCCGCAAATCTTATGGCGATGGTGATTCAGAACCTCTCAGCAAATCTGGGAATCGCCAGTGGGCGTAATCTGCCAGAATTAATCCGTGAGCGCTGGCCACGTCCACTTGTATGGTTTTACTGGATTCAGGCAGAACTGATTGCGATGGCAACCGATCTTGCC…	M	D	S	R	S	P	S	L	P	D	D	R	P	D	P	P	E	Q	H	L	D	A	R	A	G	A	T	L	R	G	T	A	G	P	R	G	V	R	R	I	L	P	F	L	G	P	A
V126K	AAAGCGATGGCAACCGATCTTGCCGAGTTTCTGGGTGCCGCACTTGCCATTCAACTGTTGACAGGCCTGCCGATGTTTTGGGGAGCGGTGGTCACGGGAGTTGTAACATTCTGGTTGTTAAACCTGCAAAAACGAGGCACACGTCCGCTGGAATTAGCAGTGGGAGCCTTCGTGCTGATGATAGGTGTTGCTTATCTTG	ATGGATTCCCGTTCTCCCAGCCTGCCCGACGACCGCCCCGACCCGCCAGAACAGCATCTCGACGCGCGGGCCGGGGCGACGCTGCGCGGGACGGCGGGACCACGCGGAGTGCGGCGCATCCTGCCGTTTCTCGGGCCGGCGGTCATCGCGTCTATCGCCTATATGGATCCCGGCAACTTTGCGACTAATATCGAGGGCGGTGCCCGTTACGGTTATTCCCTGCTTTGGGTGATTCTGGCCGCAAATCTTATGGCGATGGTGATTCAGAACCTCTCAGCAAATCTGGGAATCGCCAGTGGGCGTAATCTGCCAGAATTAATCCGTGAGCGCTGGCCACGTCCACTTGTATGGTTTTACTGGATTCAGGCAGAACTGAAAGCGATGGCAACCGATCTTGCC…	M	D	S	R	S	P	S	L	P	D	D	R	P	D	P	P	E	Q	H	L	D	A	R	A	G	A	T	L	R	G	T	A	G	P	R	G	V	R	R	I	L	P	F	L	G	P	A
V126L	CTGGCGATGGCAACCGATCTTGCCGAGTTTCTGGGTGCCGCACTTGCCATTCAACTGTTGACAGGCCTGCCGATGTTTTGGGGAGCGGTGGTCACGGGAGTTGTAACATTCTGGTTGTTAAACCTGCAAAAACGAGGCACACGTCCGCTGGAATTAGCAGTGGGAGCCTTCGTGCTGATGATAGGTGTTGCTTATCTTG	ATGGATTCCCGTTCTCCCAGCCTGCCCGACGACCGCCCCGACCCGCCAGAACAGCATCTCGACGCGCGGGCCGGGGCGACGCTGCGCGGGACGGCGGGACCACGCGGAGTGCGGCGCATCCTGCCGTTTCTCGGGCCGGCGGTCATCGCGTCTATCGCCTATATGGATCCCGGCAACTTTGCGACTAATATCGAGGGCGGTGCCCGTTACGGTTATTCCCTGCTTTGGGTGATTCTGGCCGCAAATCTTATGGCGATGGTGATTCAGAACCTCTCAGCAAATCTGGGAATCGCCAGTGGGCGTAATCTGCCAGAATTAATCCGTGAGCGCTGGCCACGTCCACTTGTATGGTTTTACTGGATTCAGGCAGAACTGCTGGCGATGGCAACCGATCTTGCC…	M	D	S	R	S	P	S	L	P	D	D	R	P	D	P	P	E	Q	H	L	D	A	R	A	G	A	T	L	R	G	T	A	G	P	R	G	V	R	R	I	L	P	F	L	G	P	A
V126M	ATGGCGATGGCAACCGATCTTGCCGAGTTTCTGGGTGCCGCACTTGCCATTCAACTGTTGACAGGCCTGCCGATGTTTTGGGGAGCGGTGGTCACGGGAGTTGTAACATTCTGGTTGTTAAACCTGCAAAAACGAGGCACACGTCCGCTGGAATTAGCAGTGGGAGCCTTCGTGCTGATGATAGGTGTTGCTTATCTTG	ATGGATTCCCGTTCTCCCAGCCTGCCCGACGACCGCCCCGACCCGCCAGAACAGCATCTCGACGCGCGGGCCGGGGCGACGCTGCGCGGGACGGCGGGACCACGCGGAGTGCGGCGCATCCTGCCGTTTCTCGGGCCGGCGGTCATCGCGTCTATCGCCTATATGGATCCCGGCAACTTTGCGACTAATATCGAGGGCGGTGCCCGTTACGGTTATTCCCTGCTTTGGGTGATTCTGGCCGCAAATCTTATGGCGATGGTGATTCAGAACCTCTCAGCAAATCTGGGAATCGCCAGTGGGCGTAATCTGCCAGAATTAATCCGTGAGCGCTGGCCACGTCCACTTGTATGGTTTTACTGGATTCAGGCAGAACTGATGGCGATGGCAACCGATCTTGCC…	M	D	S	R	S	P	S	L	P	D	D	R	P	D	P	P	E	Q	H	L	D	A	R	A	G	A	T	L	R	G	T	A	G	P	R	G	V	R	R	I	L	P	F	L	G	P	A
V126N	AACGCGATGGCAACCGATCTTGCCGAGTTTCTGGGTGCCGCACTTGCCATTCAACTGTTGACAGGCCTGCCGATGTTTTGGGGAGCGGTGGTCACGGGAGTTGTAACATTCTGGTTGTTAAACCTGCAAAAACGAGGCACACGTCCGCTGGAATTAGCAGTGGGAGCCTTCGTGCTGATGATAGGTGTTGCTTATCTTG	ATGGATTCCCGTTCTCCCAGCCTGCCCGACGACCGCCCCGACCCGCCAGAACAGCATCTCGACGCGCGGGCCGGGGCGACGCTGCGCGGGACGGCGGGACCACGCGGAGTGCGGCGCATCCTGCCGTTTCTCGGGCCGGCGGTCATCGCGTCTATCGCCTATATGGATCCCGGCAACTTTGCGACTAATATCGAGGGCGGTGCCCGTTACGGTTATTCCCTGCTTTGGGTGATTCTGGCCGCAAATCTTATGGCGATGGTGATTCAGAACCTCTCAGCAAATCTGGGAATCGCCAGTGGGCGTAATCTGCCAGAATTAATCCGTGAGCGCTGGCCACGTCCACTTGTATGGTTTTACTGGATTCAGGCAGAACTGAACGCGATGGCAACCGATCTTGCC…	M	D	S	R	S	P	S	L	P	D	D	R	P	D	P	P	E	Q	H	L	D	A	R	A	G	A	T	L	R	G	T	A	G	P	R	G	V	R	R	I	L	P	F	L	G	P	A
V126P	CCGGCGATGGCAACCGATCTTGCCGAGTTTCTGGGTGCCGCACTTGCCATTCAACTGTTGACAGGCCTGCCGATGTTTTGGGGAGCGGTGGTCACGGGAGTTGTAACATTCTGGTTGTTAAACCTGCAAAAACGAGGCACACGTCCGCTGGAATTAGCAGTGGGAGCCTTCGTGCTGATGATAGGTGTTGCTTATCTTG	ATGGATTCCCGTTCTCCCAGCCTGCCCGACGACCGCCCCGACCCGCCAGAACAGCATCTCGACGCGCGGGCCGGGGCGACGCTGCGCGGGACGGCGGGACCACGCGGAGTGCGGCGCATCCTGCCGTTTCTCGGGCCGGCGGTCATCGCGTCTATCGCCTATATGGATCCCGGCAACTTTGCGACTAATATCGAGGGCGGTGCCCGTTACGGTTATTCCCTGCTTTGGGTGATTCTGGCCGCAAATCTTATGGCGATGGTGATTCAGAACCTCTCAGCAAATCTGGGAATCGCCAGTGGGCGTAATCTGCCAGAATTAATCCGTGAGCGCTGGCCACGTCCACTTGTATGGTTTTACTGGATTCAGGCAGAACTGCCGGCGATGGCAACCGATCTTGCC…	M	D	S	R	S	P	S	L	P	D	D	R	P	D	P	P	E	Q	H	L	D	A	R	A	G	A	T	L	R	G	T	A	G	P	R	G	V	R	R	I	L	P	F	L	G	P	A
V126Q	CAGGCGATGGCAACCGATCTTGCCGAGTTTCTGGGTGCCGCACTTGCCATTCAACTGTTGACAGGCCTGCCGATGTTTTGGGGAGCGGTGGTCACGGGAGTTGTAACATTCTGGTTGTTAAACCTGCAAAAACGAGGCACACGTCCGCTGGAATTAGCAGTGGGAGCCTTCGTGCTGATGATAGGTGTTGCTTATCTTG	ATGGATTCCCGTTCTCCCAGCCTGCCCGACGACCGCCCCGACCCGCCAGAACAGCATCTCGACGCGCGGGCCGGGGCGACGCTGCGCGGGACGGCGGGACCACGCGGAGTGCGGCGCATCCTGCCGTTTCTCGGGCCGGCGGTCATCGCGTCTATCGCCTATATGGATCCCGGCAACTTTGCGACTAATATCGAGGGCGGTGCCCGTTACGGTTATTCCCTGCTTTGGGTGATTCTGGCCGCAAATCTTATGGCGATGGTGATTCAGAACCTCTCAGCAAATCTGGGAATCGCCAGTGGGCGTAATCTGCCAGAATTAATCCGTGAGCGCTGGCCACGTCCACTTGTATGGTTTTACTGGATTCAGGCAGAACTGCAGGCGATGGCAACCGATCTTGCC…	M	D	S	R	S	P	S	L	P	D	D	R	P	D	P	P	E	Q	H	L	D	A	R	A	G	A	T	L	R	G	T	A	G	P	R	G	V	R	R	I	L	P	F	L	G	P	A
V126R	CGTGCGATGGCAACCGATCTTGCCGAGTTTCTGGGTGCCGCACTTGCCATTCAACTGTTGACAGGCCTGCCGATGTTTTGGGGAGCGGTGGTCACGGGAGTTGTAACATTCTGGTTGTTAAACCTGCAAAAACGAGGCACACGTCCGCTGGAATTAGCAGTGGGAGCCTTCGTGCTGATGATAGGTGTTGCTTATCTTG	ATGGATTCCCGTTCTCCCAGCCTGCCCGACGACCGCCCCGACCCGCCAGAACAGCATCTCGACGCGCGGGCCGGGGCGACGCTGCGCGGGACGGCGGGACCACGCGGAGTGCGGCGCATCCTGCCGTTTCTCGGGCCGGCGGTCATCGCGTCTATCGCCTATATGGATCCCGGCAACTTTGCGACTAATATCGAGGGCGGTGCCCGTTACGGTTATTCCCTGCTTTGGGTGATTCTGGCCGCAAATCTTATGGCGATGGTGATTCAGAACCTCTCAGCAAATCTGGGAATCGCCAGTGGGCGTAATCTGCCAGAATTAATCCGTGAGCGCTGGCCACGTCCACTTGTATGGTTTTACTGGATTCAGGCAGAACTGCGTGCGATGGCAACCGATCTTGCC…	M	D	S	R	S	P	S	L	P	D	D	R	P	D	P	P	E	Q	H	L	D	A	R	A	G	A	T	L	R	G	T	A	G	P	R	G	V	R	R	I	L	P	F	L	G	P	A
V126S	AGCGCGATGGCAACCGATCTTGCCGAGTTTCTGGGTGCCGCACTTGCCATTCAACTGTTGACAGGCCTGCCGATGTTTTGGGGAGCGGTGGTCACGGGAGTTGTAACATTCTGGTTGTTAAACCTGCAAAAACGAGGCACACGTCCGCTGGAATTAGCAGTGGGAGCCTTCGTGCTGATGATAGGTGTTGCTTATCTTG	ATGGATTCCCGTTCTCCCAGCCTGCCCGACGACCGCCCCGACCCGCCAGAACAGCATCTCGACGCGCGGGCCGGGGCGACGCTGCGCGGGACGGCGGGACCACGCGGAGTGCGGCGCATCCTGCCGTTTCTCGGGCCGGCGGTCATCGCGTCTATCGCCTATATGGATCCCGGCAACTTTGCGACTAATATCGAGGGCGGTGCCCGTTACGGTTATTCCCTGCTTTGGGTGATTCTGGCCGCAAATCTTATGGCGATGGTGATTCAGAACCTCTCAGCAAATCTGGGAATCGCCAGTGGGCGTAATCTGCCAGAATTAATCCGTGAGCGCTGGCCACGTCCACTTGTATGGTTTTACTGGATTCAGGCAGAACTGAGCGCGATGGCAACCGATCTTGCC…	M	D	S	R	S	P	S	L	P	D	D	R	P	D	P	P	E	Q	H	L	D	A	R	A	G	A	T	L	R	G	T	A	G	P	R	G	V	R	R	I	L	P	F	L	G	P	A
V126T	ACCGCGATGGCAACCGATCTTGCCGAGTTTCTGGGTGCCGCACTTGCCATTCAACTGTTGACAGGCCTGCCGATGTTTTGGGGAGCGGTGGTCACGGGAGTTGTAACATTCTGGTTGTTAAACCTGCAAAAACGAGGCACACGTCCGCTGGAATTAGCAGTGGGAGCCTTCGTGCTGATGATAGGTGTTGCTTATCTTG	ATGGATTCCCGTTCTCCCAGCCTGCCCGACGACCGCCCCGACCCGCCAGAACAGCATCTCGACGCGCGGGCCGGGGCGACGCTGCGCGGGACGGCGGGACCACGCGGAGTGCGGCGCATCCTGCCGTTTCTCGGGCCGGCGGTCATCGCGTCTATCGCCTATATGGATCCCGGCAACTTTGCGACTAATATCGAGGGCGGTGCCCGTTACGGTTATTCCCTGCTTTGGGTGATTCTGGCCGCAAATCTTATGGCGATGGTGATTCAGAACCTCTCAGCAAATCTGGGAATCGCCAGTGGGCGTAATCTGCCAGAATTAATCCGTGAGCGCTGGCCACGTCCACTTGTATGGTTTTACTGGATTCAGGCAGAACTGACCGCGATGGCAACCGATCTTGCC…	M	D	S	R	S	P	S	L	P	D	D	R	P	D	P	P	E	Q	H	L	D	A	R	A	G	A	T	L	R	G	T	A	G	P	R	G	V	R	R	I	L	P	F	L	G	P	A
V126W	TGGGCGATGGCAACCGATCTTGCCGAGTTTCTGGGTGCCGCACTTGCCATTCAACTGTTGACAGGCCTGCCGATGTTTTGGGGAGCGGTGGTCACGGGAGTTGTAACATTCTGGTTGTTAAACCTGCAAAAACGAGGCACACGTCCGCTGGAATTAGCAGTGGGAGCCTTCGTGCTGATGATAGGTGTTGCTTATCTTG	ATGGATTCCCGTTCTCCCAGCCTGCCCGACGACCGCCCCGACCCGCCAGAACAGCATCTCGACGCGCGGGCCGGGGCGACGCTGCGCGGGACGGCGGGACCACGCGGAGTGCGGCGCATCCTGCCGTTTCTCGGGCCGGCGGTCATCGCGTCTATCGCCTATATGGATCCCGGCAACTTTGCGACTAATATCGAGGGCGGTGCCCGTTACGGTTATTCCCTGCTTTGGGTGATTCTGGCCGCAAATCTTATGGCGATGGTGATTCAGAACCTCTCAGCAAATCTGGGAATCGCCAGTGGGCGTAATCTGCCAGAATTAATCCGTGAGCGCTGGCCACGTCCACTTGTATGGTTTTACTGGATTCAGGCAGAACTGTGGGCGATGGCAACCGATCTTGCC…	M	D	S	R	S	P	S	L	P	D	D	R	P	D	P	P	E	Q	H	L	D	A	R	A	G	A	T	L	R	G	T	A	G	P	R	G	V	R	R	I	L	P	F	L	G	P	A
V126Y	TATGCGATGGCAACCGATCTTGCCGAGTTTCTGGGTGCCGCACTTGCCATTCAACTGTTGACAGGCCTGCCGATGTTTTGGGGAGCGGTGGTCACGGGAGTTGTAACATTCTGGTTGTTAAACCTGCAAAAACGAGGCACACGTCCGCTGGAATTAGCAGTGGGAGCCTTCGTGCTGATGATAGGTGTTGCTTATCTTG	ATGGATTCCCGTTCTCCCAGCCTGCCCGACGACCGCCCCGACCCGCCAGAACAGCATCTCGACGCGCGGGCCGGGGCGACGCTGCGCGGGACGGCGGGACCACGCGGAGTGCGGCGCATCCTGCCGTTTCTCGGGCCGGCGGTCATCGCGTCTATCGCCTATATGGATCCCGGCAACTTTGCGACTAATATCGAGGGCGGTGCCCGTTACGGTTATTCCCTGCTTTGGGTGATTCTGGCCGCAAATCTTATGGCGATGGTGATTCAGAACCTCTCAGCAAATCTGGGAATCGCCAGTGGGCGTAATCTGCCAGAATTAATCCGTGAGCGCTGGCCACGTCCACTTGTATGGTTTTACTGGATTCAGGCAGAACTGTATGCGATGGCAACCGATCTTGCC…	M	D	S	R	S	P	S	L	P	D	D	R	P	D	P	P	E	Q	H	L	D	A	R	A	G	A	T	L	R	G	T	A	G	P	R	G	V	R	R	I	L	P	F	L	G	P	A
V126V	GTGGCGATGGCAACCGATCTTGCCGAGTTTCTGGGTGCCGCACTTGCCATTCAACTGTTGACAGGCCTGCCGATGTTTTGGGGAGCGGTGGTCACGGGAGTTGTAACATTCTGGTTGTTAAACCTGCAAAAACGAGGCACACGTCCGCTGGAATTAGCAGTGGGAGCCTTCGTGCTGATGATAGGTGTTGCTTATCTTG	ATGGATTCCCGTTCTCCCAGCCTGCCCGACGACCGCCCCGACCCGCCAGAACAGCATCTCGACGCGCGGGCCGGGGCGACGCTGCGCGGGACGGCGGGACCACGCGGAGTGCGGCGCATCCTGCCGTTTCTCGGGCCGGCGGTCATCGCGTCTATCGCCTATATGGATCCCGGCAACTTTGCGACTAATATCGAGGGCGGTGCCCGTTACGGTTATTCCCTGCTTTGGGTGATTCTGGCCGCAAATCTTATGGCGATGGTGATTCAGAACCTCTCAGCAAATCTGGGAATCGCCAGTGGGCGTAATCTGCCAGAATTAATCCGTGAGCGCTGGCCACGTCCACTTGTATGGTTTTACTGGATTCAGGCAGAACTGGTGGCGATGGCAACCGATCTTGCC…	M	D	S	R	S	P	S	L	P	D	D	R	P	D	P	P	E	Q	H	L	D	A	R	A	G	A	T	L	R	G	T	A	G	P	R	G	V	R	R	I	L	P	F	L	G	P	A
V126del	GCGATGGCAACCGATCTTGCCGAGTTTCTGGGTGCCGCACTTGCCATTCAACTGTTGACAGGCCTGCCGATGTTTTGGGGAGCGGTGGTCACGGGAGTTGTAACATTCTGGTTGTTAAACCTGCAAAAACGAGGCACACGTCCGCTGGAATTAGCAGTGGGAGCCTTCGTGCTGATGATAGGTGTTGCTTATCTTGTG	ATGGATTCCCGTTCTCCCAGCCTGCCCGACGACCGCCCCGACCCGCCAGAACAGCATCTCGACGCGCGGGCCGGGGCGACGCTGCGCGGGACGGCGGGACCACGCGGAGTGCGGCGCATCCTGCCGTTTCTCGGGCCGGCGGTCATCGCGTCTATCGCCTATATGGATCCCGGCAACTTTGCGACTAATATCGAGGGCGGTGCCCGTTACGGTTATTCCCTGCTTTGGGTGATTCTGGCCGCAAATCTTATGGCGATGGTGATTCAGAACCTCTCAGCAAATCTGGGAATCGCCAGTGGGCGTAATCTGCCAGAATTAATCCGTGAGCGCTGGCCACGTCCACTTGTATGGTTTTACTGGATTCAGGCAGAACTGGCGATGGCAACCGATCTTGCCGAG…	M	D	S	R	S	P	S	L	P	D	D	R	P	D	P	P	E	Q	H	L	D	A	R	A	G	A	T	L	R	G	T	A	G	P	R	G	V	R	R	I	L	P	F	L	G	P	A
A127C	GTTTGCATGGCAACCGATCTTGCCGAGTTTCTGGGTGCCGCACTTGCCATTCAACTGTTGACAGGCCTGCCGATGTTTTGGGGAGCGGTGGTCACGGGAGTTGTAACATTCTGGTTGTTAAACCTGCAAAAACGAGGCACACGTCCGCTGGAATTAGCAGTGGGAGCCTTCGTGCTGATGATAGGTGTTGCTTATCTTG	ATGGATTCCCGTTCTCCCAGCCTGCCCGACGACCGCCCCGACCCGCCAGAACAGCATCTCGACGCGCGGGCCGGGGCGACGCTGCGCGGGACGGCGGGACCACGCGGAGTGCGGCGCATCCTGCCGTTTCTCGGGCCGGCGGTCATCGCGTCTATCGCCTATATGGATCCCGGCAACTTTGCGACTAATATCGAGGGCGGTGCCCGTTACGGTTATTCCCTGCTTTGGGTGATTCTGGCCGCAAATCTTATGGCGATGGTGATTCAGAACCTCTCAGCAAATCTGGGAATCGCCAGTGGGCGTAATCTGCCAGAATTAATCCGTGAGCGCTGGCCACGTCCACTTGTATGGTTTTACTGGATTCAGGCAGAACTGGTTTGCATGGCAACCGATCTTGCC…	M	D	S	R	S	P	S	L	P	D	D	R	P	D	P	P	E	Q	H	L	D	A	R	A	G	A	T	L	R	G	T	A	G	P	R	G	V	R	R	I	L	P	F	L	G	P	A
A127D	GTTGATATGGCAACCGATCTTGCCGAGTTTCTGGGTGCCGCACTTGCCATTCAACTGTTGACAGGCCTGCCGATGTTTTGGGGAGCGGTGGTCACGGGAGTTGTAACATTCTGGTTGTTAAACCTGCAAAAACGAGGCACACGTCCGCTGGAATTAGCAGTGGGAGCCTTCGTGCTGATGATAGGTGTTGCTTATCTTG	ATGGATTCCCGTTCTCCCAGCCTGCCCGACGACCGCCCCGACCCGCCAGAACAGCATCTCGACGCGCGGGCCGGGGCGACGCTGCGCGGGACGGCGGGACCACGCGGAGTGCGGCGCATCCTGCCGTTTCTCGGGCCGGCGGTCATCGCGTCTATCGCCTATATGGATCCCGGCAACTTTGCGACTAATATCGAGGGCGGTGCCCGTTACGGTTATTCCCTGCTTTGGGTGATTCTGGCCGCAAATCTTATGGCGATGGTGATTCAGAACCTCTCAGCAAATCTGGGAATCGCCAGTGGGCGTAATCTGCCAGAATTAATCCGTGAGCGCTGGCCACGTCCACTTGTATGGTTTTACTGGATTCAGGCAGAACTGGTTGATATGGCAACCGATCTTGCC…	M	D	S	R	S	P	S	L	P	D	D	R	P	D	P	P	E	Q	H	L	D	A	R	A	G	A	T	L	R	G	T	A	G	P	R	G	V	R	R	I	L	P	F	L	G	P	A
A127E	GTTGAAATGGCAACCGATCTTGCCGAGTTTCTGGGTGCCGCACTTGCCATTCAACTGTTGACAGGCCTGCCGATGTTTTGGGGAGCGGTGGTCACGGGAGTTGTAACATTCTGGTTGTTAAACCTGCAAAAACGAGGCACACGTCCGCTGGAATTAGCAGTGGGAGCCTTCGTGCTGATGATAGGTGTTGCTTATCTTG	ATGGATTCCCGTTCTCCCAGCCTGCCCGACGACCGCCCCGACCCGCCAGAACAGCATCTCGACGCGCGGGCCGGGGCGACGCTGCGCGGGACGGCGGGACCACGCGGAGTGCGGCGCATCCTGCCGTTTCTCGGGCCGGCGGTCATCGCGTCTATCGCCTATATGGATCCCGGCAACTTTGCGACTAATATCGAGGGCGGTGCCCGTTACGGTTATTCCCTGCTTTGGGTGATTCTGGCCGCAAATCTTATGGCGATGGTGATTCAGAACCTCTCAGCAAATCTGGGAATCGCCAGTGGGCGTAATCTGCCAGAATTAATCCGTGAGCGCTGGCCACGTCCACTTGTATGGTTTTACTGGATTCAGGCAGAACTGGTTGAAATGGCAACCGATCTTGCC…	M	D	S	R	S	P	S	L	P	D	D	R	P	D	P	P	E	Q	H	L	D	A	R	A	G	A	T	L	R	G	T	A	G	P	R	G	V	R	R	I	L	P	F	L	G	P	A
A127F	GTTTTTATGGCAACCGATCTTGCCGAGTTTCTGGGTGCCGCACTTGCCATTCAACTGTTGACAGGCCTGCCGATGTTTTGGGGAGCGGTGGTCACGGGAGTTGTAACATTCTGGTTGTTAAACCTGCAAAAACGAGGCACACGTCCGCTGGAATTAGCAGTGGGAGCCTTCGTGCTGATGATAGGTGTTGCTTATCTTG	ATGGATTCCCGTTCTCCCAGCCTGCCCGACGACCGCCCCGACCCGCCAGAACAGCATCTCGACGCGCGGGCCGGGGCGACGCTGCGCGGGACGGCGGGACCACGCGGAGTGCGGCGCATCCTGCCGTTTCTCGGGCCGGCGGTCATCGCGTCTATCGCCTATATGGATCCCGGCAACTTTGCGACTAATATCGAGGGCGGTGCCCGTTACGGTTATTCCCTGCTTTGGGTGATTCTGGCCGCAAATCTTATGGCGATGGTGATTCAGAACCTCTCAGCAAATCTGGGAATCGCCAGTGGGCGTAATCTGCCAGAATTAATCCGTGAGCGCTGGCCACGTCCACTTGTATGGTTTTACTGGATTCAGGCAGAACTGGTTTTTATGGCAACCGATCTTGCC…	M	D	S	R	S	P	S	L	P	D	D	R	P	D	P	P	E	Q	H	L	D	A	R	A	G	A	T	L	R	G	T	A	G	P	R	G	V	R	R	I	L	P	F	L	G	P	A
A127G	GTTGGCATGGCAACCGATCTTGCCGAGTTTCTGGGTGCCGCACTTGCCATTCAACTGTTGACAGGCCTGCCGATGTTTTGGGGAGCGGTGGTCACGGGAGTTGTAACATTCTGGTTGTTAAACCTGCAAAAACGAGGCACACGTCCGCTGGAATTAGCAGTGGGAGCCTTCGTGCTGATGATAGGTGTTGCTTATCTTG	ATGGATTCCCGTTCTCCCAGCCTGCCCGACGACCGCCCCGACCCGCCAGAACAGCATCTCGACGCGCGGGCCGGGGCGACGCTGCGCGGGACGGCGGGACCACGCGGAGTGCGGCGCATCCTGCCGTTTCTCGGGCCGGCGGTCATCGCGTCTATCGCCTATATGGATCCCGGCAACTTTGCGACTAATATCGAGGGCGGTGCCCGTTACGGTTATTCCCTGCTTTGGGTGATTCTGGCCGCAAATCTTATGGCGATGGTGATTCAGAACCTCTCAGCAAATCTGGGAATCGCCAGTGGGCGTAATCTGCCAGAATTAATCCGTGAGCGCTGGCCACGTCCACTTGTATGGTTTTACTGGATTCAGGCAGAACTGGTTGGCATGGCAACCGATCTTGCC…	M	D	S	R	S	P	S	L	P	D	D	R	P	D	P	P	E	Q	H	L	D	A	R	A	G	A	T	L	R	G	T	A	G	P	R	G	V	R	R	I	L	P	F	L	G	P	A
A127H	GTTCATATGGCAACCGATCTTGCCGAGTTTCTGGGTGCCGCACTTGCCATTCAACTGTTGACAGGCCTGCCGATGTTTTGGGGAGCGGTGGTCACGGGAGTTGTAACATTCTGGTTGTTAAACCTGCAAAAACGAGGCACACGTCCGCTGGAATTAGCAGTGGGAGCCTTCGTGCTGATGATAGGTGTTGCTTATCTTG	ATGGATTCCCGTTCTCCCAGCCTGCCCGACGACCGCCCCGACCCGCCAGAACAGCATCTCGACGCGCGGGCCGGGGCGACGCTGCGCGGGACGGCGGGACCACGCGGAGTGCGGCGCATCCTGCCGTTTCTCGGGCCGGCGGTCATCGCGTCTATCGCCTATATGGATCCCGGCAACTTTGCGACTAATATCGAGGGCGGTGCCCGTTACGGTTATTCCCTGCTTTGGGTGATTCTGGCCGCAAATCTTATGGCGATGGTGATTCAGAACCTCTCAGCAAATCTGGGAATCGCCAGTGGGCGTAATCTGCCAGAATTAATCCGTGAGCGCTGGCCACGTCCACTTGTATGGTTTTACTGGATTCAGGCAGAACTGGTTCATATGGCAACCGATCTTGCC…	M	D	S	R	S	P	S	L	P	D	D	R	P	D	P	P	E	Q	H	L	D	A	R	A	G	A	T	L	R	G	T	A	G	P	R	G	V	R	R	I	L	P	F	L	G	P	A
A127I	GTTATTATGGCAACCGATCTTGCCGAGTTTCTGGGTGCCGCACTTGCCATTCAACTGTTGACAGGCCTGCCGATGTTTTGGGGAGCGGTGGTCACGGGAGTTGTAACATTCTGGTTGTTAAACCTGCAAAAACGAGGCACACGTCCGCTGGAATTAGCAGTGGGAGCCTTCGTGCTGATGATAGGTGTTGCTTATCTTG	ATGGATTCCCGTTCTCCCAGCCTGCCCGACGACCGCCCCGACCCGCCAGAACAGCATCTCGACGCGCGGGCCGGGGCGACGCTGCGCGGGACGGCGGGACCACGCGGAGTGCGGCGCATCCTGCCGTTTCTCGGGCCGGCGGTCATCGCGTCTATCGCCTATATGGATCCCGGCAACTTTGCGACTAATATCGAGGGCGGTGCCCGTTACGGTTATTCCCTGCTTTGGGTGATTCTGGCCGCAAATCTTATGGCGATGGTGATTCAGAACCTCTCAGCAAATCTGGGAATCGCCAGTGGGCGTAATCTGCCAGAATTAATCCGTGAGCGCTGGCCACGTCCACTTGTATGGTTTTACTGGATTCAGGCAGAACTGGTTATTATGGCAACCGATCTTGCC…	M	D	S	R	S	P	S	L	P	D	D	R	P	D	P	P	E	Q	H	L	D	A	R	A	G	A	T	L	R	G	T	A	G	P	R	G	V	R	R	I	L	P	F	L	G	P	A
A127K	GTTAAAATGGCAACCGATCTTGCCGAGTTTCTGGGTGCCGCACTTGCCATTCAACTGTTGACAGGCCTGCCGATGTTTTGGGGAGCGGTGGTCACGGGAGTTGTAACATTCTGGTTGTTAAACCTGCAAAAACGAGGCACACGTCCGCTGGAATTAGCAGTGGGAGCCTTCGTGCTGATGATAGGTGTTGCTTATCTTG	ATGGATTCCCGTTCTCCCAGCCTGCCCGACGACCGCCCCGACCCGCCAGAACAGCATCTCGACGCGCGGGCCGGGGCGACGCTGCGCGGGACGGCGGGACCACGCGGAGTGCGGCGCATCCTGCCGTTTCTCGGGCCGGCGGTCATCGCGTCTATCGCCTATATGGATCCCGGCAACTTTGCGACTAATATCGAGGGCGGTGCCCGTTACGGTTATTCCCTGCTTTGGGTGATTCTGGCCGCAAATCTTATGGCGATGGTGATTCAGAACCTCTCAGCAAATCTGGGAATCGCCAGTGGGCGTAATCTGCCAGAATTAATCCGTGAGCGCTGGCCACGTCCACTTGTATGGTTTTACTGGATTCAGGCAGAACTGGTTAAAATGGCAACCGATCTTGCC…	M	D	S	R	S	P	S	L	P	D	D	R	P	D	P	P	E	Q	H	L	D	A	R	A	G	A	T	L	R	G	T	A	G	P	R	G	V	R	R	I	L	P	F	L	G	P	A
A127L	GTTCTGATGGCAACCGATCTTGCCGAGTTTCTGGGTGCCGCACTTGCCATTCAACTGTTGACAGGCCTGCCGATGTTTTGGGGAGCGGTGGTCACGGGAGTTGTAACATTCTGGTTGTTAAACCTGCAAAAACGAGGCACACGTCCGCTGGAATTAGCAGTGGGAGCCTTCGTGCTGATGATAGGTGTTGCTTATCTTG	ATGGATTCCCGTTCTCCCAGCCTGCCCGACGACCGCCCCGACCCGCCAGAACAGCATCTCGACGCGCGGGCCGGGGCGACGCTGCGCGGGACGGCGGGACCACGCGGAGTGCGGCGCATCCTGCCGTTTCTCGGGCCGGCGGTCATCGCGTCTATCGCCTATATGGATCCCGGCAACTTTGCGACTAATATCGAGGGCGGTGCCCGTTACGGTTATTCCCTGCTTTGGGTGATTCTGGCCGCAAATCTTATGGCGATGGTGATTCAGAACCTCTCAGCAAATCTGGGAATCGCCAGTGGGCGTAATCTGCCAGAATTAATCCGTGAGCGCTGGCCACGTCCACTTGTATGGTTTTACTGGATTCAGGCAGAACTGGTTCTGATGGCAACCGATCTTGCC…	M	D	S	R	S	P	S	L	P	D	D	R	P	D	P	P	E	Q	H	L	D	A	R	A	G	A	T	L	R	G	T	A	G	P	R	G	V	R	R	I	L	P	F	L	G	P	A
A127M	GTTATGATGGCAACCGATCTTGCCGAGTTTCTGGGTGCCGCACTTGCCATTCAACTGTTGACAGGCCTGCCGATGTTTTGGGGAGCGGTGGTCACGGGAGTTGTAACATTCTGGTTGTTAAACCTGCAAAAACGAGGCACACGTCCGCTGGAATTAGCAGTGGGAGCCTTCGTGCTGATGATAGGTGTTGCTTATCTTG	ATGGATTCCCGTTCTCCCAGCCTGCCCGACGACCGCCCCGACCCGCCAGAACAGCATCTCGACGCGCGGGCCGGGGCGACGCTGCGCGGGACGGCGGGACCACGCGGAGTGCGGCGCATCCTGCCGTTTCTCGGGCCGGCGGTCATCGCGTCTATCGCCTATATGGATCCCGGCAACTTTGCGACTAATATCGAGGGCGGTGCCCGTTACGGTTATTCCCTGCTTTGGGTGATTCTGGCCGCAAATCTTATGGCGATGGTGATTCAGAACCTCTCAGCAAATCTGGGAATCGCCAGTGGGCGTAATCTGCCAGAATTAATCCGTGAGCGCTGGCCACGTCCACTTGTATGGTTTTACTGGATTCAGGCAGAACTGGTTATGATGGCAACCGATCTTGCC…	M	D	S	R	S	P	S	L	P	D	D	R	P	D	P	P	E	Q	H	L	D	A	R	A	G	A	T	L	R	G	T	A	G	P	R	G	V	R	R	I	L	P	F	L	G	P	A
A127N	GTTAACATGGCAACCGATCTTGCCGAGTTTCTGGGTGCCGCACTTGCCATTCAACTGTTGACAGGCCTGCCGATGTTTTGGGGAGCGGTGGTCACGGGAGTTGTAACATTCTGGTTGTTAAACCTGCAAAAACGAGGCACACGTCCGCTGGAATTAGCAGTGGGAGCCTTCGTGCTGATGATAGGTGTTGCTTATCTTG	ATGGATTCCCGTTCTCCCAGCCTGCCCGACGACCGCCCCGACCCGCCAGAACAGCATCTCGACGCGCGGGCCGGGGCGACGCTGCGCGGGACGGCGGGACCACGCGGAGTGCGGCGCATCCTGCCGTTTCTCGGGCCGGCGGTCATCGCGTCTATCGCCTATATGGATCCCGGCAACTTTGCGACTAATATCGAGGGCGGTGCCCGTTACGGTTATTCCCTGCTTTGGGTGATTCTGGCCGCAAATCTTATGGCGATGGTGATTCAGAACCTCTCAGCAAATCTGGGAATCGCCAGTGGGCGTAATCTGCCAGAATTAATCCGTGAGCGCTGGCCACGTCCACTTGTATGGTTTTACTGGATTCAGGCAGAACTGGTTAACATGGCAACCGATCTTGCC…	M	D	S	R	S	P	S	L	P	D	D	R	P	D	P	P	E	Q	H	L	D	A	R	A	G	A	T	L	R	G	T	A	G	P	R	G	V	R	R	I	L	P	F	L	G	P	A
A127P	GTTCCGATGGCAACCGATCTTGCCGAGTTTCTGGGTGCCGCACTTGCCATTCAACTGTTGACAGGCCTGCCGATGTTTTGGGGAGCGGTGGTCACGGGAGTTGTAACATTCTGGTTGTTAAACCTGCAAAAACGAGGCACACGTCCGCTGGAATTAGCAGTGGGAGCCTTCGTGCTGATGATAGGTGTTGCTTATCTTG	ATGGATTCCCGTTCTCCCAGCCTGCCCGACGACCGCCCCGACCCGCCAGAACAGCATCTCGACGCGCGGGCCGGGGCGACGCTGCGCGGGACGGCGGGACCACGCGGAGTGCGGCGCATCCTGCCGTTTCTCGGGCCGGCGGTCATCGCGTCTATCGCCTATATGGATCCCGGCAACTTTGCGACTAATATCGAGGGCGGTGCCCGTTACGGTTATTCCCTGCTTTGGGTGATTCTGGCCGCAAATCTTATGGCGATGGTGATTCAGAACCTCTCAGCAAATCTGGGAATCGCCAGTGGGCGTAATCTGCCAGAATTAATCCGTGAGCGCTGGCCACGTCCACTTGTATGGTTTTACTGGATTCAGGCAGAACTGGTTCCGATGGCAACCGATCTTGCC…	M	D	S	R	S	P	S	L	P	D	D	R	P	D	P	P	E	Q	H	L	D	A	R	A	G	A	T	L	R	G	T	A	G	P	R	G	V	R	R	I	L	P	F	L	G	P	A
A127Q	GTTCAGATGGCAACCGATCTTGCCGAGTTTCTGGGTGCCGCACTTGCCATTCAACTGTTGACAGGCCTGCCGATGTTTTGGGGAGCGGTGGTCACGGGAGTTGTAACATTCTGGTTGTTAAACCTGCAAAAACGAGGCACACGTCCGCTGGAATTAGCAGTGGGAGCCTTCGTGCTGATGATAGGTGTTGCTTATCTTG	ATGGATTCCCGTTCTCCCAGCCTGCCCGACGACCGCCCCGACCCGCCAGAACAGCATCTCGACGCGCGGGCCGGGGCGACGCTGCGCGGGACGGCGGGACCACGCGGAGTGCGGCGCATCCTGCCGTTTCTCGGGCCGGCGGTCATCGCGTCTATCGCCTATATGGATCCCGGCAACTTTGCGACTAATATCGAGGGCGGTGCCCGTTACGGTTATTCCCTGCTTTGGGTGATTCTGGCCGCAAATCTTATGGCGATGGTGATTCAGAACCTCTCAGCAAATCTGGGAATCGCCAGTGGGCGTAATCTGCCAGAATTAATCCGTGAGCGCTGGCCACGTCCACTTGTATGGTTTTACTGGATTCAGGCAGAACTGGTTCAGATGGCAACCGATCTTGCC…	M	D	S	R	S	P	S	L	P	D	D	R	P	D	P	P	E	Q	H	L	D	A	R	A	G	A	T	L	R	G	T	A	G	P	R	G	V	R	R	I	L	P	F	L	G	P	A
A127R	GTTCGTATGGCAACCGATCTTGCCGAGTTTCTGGGTGCCGCACTTGCCATTCAACTGTTGACAGGCCTGCCGATGTTTTGGGGAGCGGTGGTCACGGGAGTTGTAACATTCTGGTTGTTAAACCTGCAAAAACGAGGCACACGTCCGCTGGAATTAGCAGTGGGAGCCTTCGTGCTGATGATAGGTGTTGCTTATCTTG	ATGGATTCCCGTTCTCCCAGCCTGCCCGACGACCGCCCCGACCCGCCAGAACAGCATCTCGACGCGCGGGCCGGGGCGACGCTGCGCGGGACGGCGGGACCACGCGGAGTGCGGCGCATCCTGCCGTTTCTCGGGCCGGCGGTCATCGCGTCTATCGCCTATATGGATCCCGGCAACTTTGCGACTAATATCGAGGGCGGTGCCCGTTACGGTTATTCCCTGCTTTGGGTGATTCTGGCCGCAAATCTTATGGCGATGGTGATTCAGAACCTCTCAGCAAATCTGGGAATCGCCAGTGGGCGTAATCTGCCAGAATTAATCCGTGAGCGCTGGCCACGTCCACTTGTATGGTTTTACTGGATTCAGGCAGAACTGGTTCGTATGGCAACCGATCTTGCC…	M	D	S	R	S	P	S	L	P	D	D	R	P	D	P	P	E	Q	H	L	D	A	R	A	G	A	T	L	R	G	T	A	G	P	R	G	V	R	R	I	L	P	F	L	G	P	A
A127S	GTTAGCATGGCAACCGATCTTGCCGAGTTTCTGGGTGCCGCACTTGCCATTCAACTGTTGACAGGCCTGCCGATGTTTTGGGGAGCGGTGGTCACGGGAGTTGTAACATTCTGGTTGTTAAACCTGCAAAAACGAGGCACACGTCCGCTGGAATTAGCAGTGGGAGCCTTCGTGCTGATGATAGGTGTTGCTTATCTTG	ATGGATTCCCGTTCTCCCAGCCTGCCCGACGACCGCCCCGACCCGCCAGAACAGCATCTCGACGCGCGGGCCGGGGCGACGCTGCGCGGGACGGCGGGACCACGCGGAGTGCGGCGCATCCTGCCGTTTCTCGGGCCGGCGGTCATCGCGTCTATCGCCTATATGGATCCCGGCAACTTTGCGACTAATATCGAGGGCGGTGCCCGTTACGGTTATTCCCTGCTTTGGGTGATTCTGGCCGCAAATCTTATGGCGATGGTGATTCAGAACCTCTCAGCAAATCTGGGAATCGCCAGTGGGCGTAATCTGCCAGAATTAATCCGTGAGCGCTGGCCACGTCCACTTGTATGGTTTTACTGGATTCAGGCAGAACTGGTTAGCATGGCAACCGATCTTGCC…	M	D	S	R	S	P	S	L	P	D	D	R	P	D	P	P	E	Q	H	L	D	A	R	A	G	A	T	L	R	G	T	A	G	P	R	G	V	R	R	I	L	P	F	L	G	P	A
A127T	GTTACCATGGCAACCGATCTTGCCGAGTTTCTGGGTGCCGCACTTGCCATTCAACTGTTGACAGGCCTGCCGATGTTTTGGGGAGCGGTGGTCACGGGAGTTGTAACATTCTGGTTGTTAAACCTGCAAAAACGAGGCACACGTCCGCTGGAATTAGCAGTGGGAGCCTTCGTGCTGATGATAGGTGTTGCTTATCTTG	ATGGATTCCCGTTCTCCCAGCCTGCCCGACGACCGCCCCGACCCGCCAGAACAGCATCTCGACGCGCGGGCCGGGGCGACGCTGCGCGGGACGGCGGGACCACGCGGAGTGCGGCGCATCCTGCCGTTTCTCGGGCCGGCGGTCATCGCGTCTATCGCCTATATGGATCCCGGCAACTTTGCGACTAATATCGAGGGCGGTGCCCGTTACGGTTATTCCCTGCTTTGGGTGATTCTGGCCGCAAATCTTATGGCGATGGTGATTCAGAACCTCTCAGCAAATCTGGGAATCGCCAGTGGGCGTAATCTGCCAGAATTAATCCGTGAGCGCTGGCCACGTCCACTTGTATGGTTTTACTGGATTCAGGCAGAACTGGTTACCATGGCAACCGATCTTGCC…	M	D	S	R	S	P	S	L	P	D	D	R	P	D	P	P	E	Q	H	L	D	A	R	A	G	A	T	L	R	G	T	A	G	P	R	G	V	R	R	I	L	P	F	L	G	P	A
A127V	GTTGTGATGGCAACCGATCTTGCCGAGTTTCTGGGTGCCGCACTTGCCATTCAACTGTTGACAGGCCTGCCGATGTTTTGGGGAGCGGTGGTCACGGGAGTTGTAACATTCTGGTTGTTAAACCTGCAAAAACGAGGCACACGTCCGCTGGAATTAGCAGTGGGAGCCTTCGTGCTGATGATAGGTGTTGCTTATCTTG	ATGGATTCCCGTTCTCCCAGCCTGCCCGACGACCGCCCCGACCCGCCAGAACAGCATCTCGACGCGCGGGCCGGGGCGACGCTGCGCGGGACGGCGGGACCACGCGGAGTGCGGCGCATCCTGCCGTTTCTCGGGCCGGCGGTCATCGCGTCTATCGCCTATATGGATCCCGGCAACTTTGCGACTAATATCGAGGGCGGTGCCCGTTACGGTTATTCCCTGCTTTGGGTGATTCTGGCCGCAAATCTTATGGCGATGGTGATTCAGAACCTCTCAGCAAATCTGGGAATCGCCAGTGGGCGTAATCTGCCAGAATTAATCCGTGAGCGCTGGCCACGTCCACTTGTATGGTTTTACTGGATTCAGGCAGAACTGGTTGTGATGGCAACCGATCTTGCC…	M	D	S	R	S	P	S	L	P	D	D	R	P	D	P	P	E	Q	H	L	D	A	R	A	G	A	T	L	R	G	T	A	G	P	R	G	V	R	R	I	L	P	F	L	G	P	A
A127W	GTTTGGATGGCAACCGATCTTGCCGAGTTTCTGGGTGCCGCACTTGCCATTCAACTGTTGACAGGCCTGCCGATGTTTTGGGGAGCGGTGGTCACGGGAGTTGTAACATTCTGGTTGTTAAACCTGCAAAAACGAGGCACACGTCCGCTGGAATTAGCAGTGGGAGCCTTCGTGCTGATGATAGGTGTTGCTTATCTTG	ATGGATTCCCGTTCTCCCAGCCTGCCCGACGACCGCCCCGACCCGCCAGAACAGCATCTCGACGCGCGGGCCGGGGCGACGCTGCGCGGGACGGCGGGACCACGCGGAGTGCGGCGCATCCTGCCGTTTCTCGGGCCGGCGGTCATCGCGTCTATCGCCTATATGGATCCCGGCAACTTTGCGACTAATATCGAGGGCGGTGCCCGTTACGGTTATTCCCTGCTTTGGGTGATTCTGGCCGCAAATCTTATGGCGATGGTGATTCAGAACCTCTCAGCAAATCTGGGAATCGCCAGTGGGCGTAATCTGCCAGAATTAATCCGTGAGCGCTGGCCACGTCCACTTGTATGGTTTTACTGGATTCAGGCAGAACTGGTTTGGATGGCAACCGATCTTGCC…	M	D	S	R	S	P	S	L	P	D	D	R	P	D	P	P	E	Q	H	L	D	A	R	A	G	A	T	L	R	G	T	A	G	P	R	G	V	R	R	I	L	P	F	L	G	P	A
A127Y	GTTTATATGGCAACCGATCTTGCCGAGTTTCTGGGTGCCGCACTTGCCATTCAACTGTTGACAGGCCTGCCGATGTTTTGGGGAGCGGTGGTCACGGGAGTTGTAACATTCTGGTTGTTAAACCTGCAAAAACGAGGCACACGTCCGCTGGAATTAGCAGTGGGAGCCTTCGTGCTGATGATAGGTGTTGCTTATCTTG	ATGGATTCCCGTTCTCCCAGCCTGCCCGACGACCGCCCCGACCCGCCAGAACAGCATCTCGACGCGCGGGCCGGGGCGACGCTGCGCGGGACGGCGGGACCACGCGGAGTGCGGCGCATCCTGCCGTTTCTCGGGCCGGCGGTCATCGCGTCTATCGCCTATATGGATCCCGGCAACTTTGCGACTAATATCGAGGGCGGTGCCCGTTACGGTTATTCCCTGCTTTGGGTGATTCTGGCCGCAAATCTTATGGCGATGGTGATTCAGAACCTCTCAGCAAATCTGGGAATCGCCAGTGGGCGTAATCTGCCAGAATTAATCCGTGAGCGCTGGCCACGTCCACTTGTATGGTTTTACTGGATTCAGGCAGAACTGGTTTATATGGCAACCGATCTTGCC…	M	D	S	R	S	P	S	L	P	D	D	R	P	D	P	P	E	Q	H	L	D	A	R	A	G	A	T	L	R	G	T	A	G	P	R	G	V	R	R	I	L	P	F	L	G	P	A
A127A	GTTGCCATGGCAACCGATCTTGCCGAGTTTCTGGGTGCCGCACTTGCCATTCAACTGTTGACAGGCCTGCCGATGTTTTGGGGAGCGGTGGTCACGGGAGTTGTAACATTCTGGTTGTTAAACCTGCAAAAACGAGGCACACGTCCGCTGGAATTAGCAGTGGGAGCCTTCGTGCTGATGATAGGTGTTGCTTATCTTG	ATGGATTCCCGTTCTCCCAGCCTGCCCGACGACCGCCCCGACCCGCCAGAACAGCATCTCGACGCGCGGGCCGGGGCGACGCTGCGCGGGACGGCGGGACCACGCGGAGTGCGGCGCATCCTGCCGTTTCTCGGGCCGGCGGTCATCGCGTCTATCGCCTATATGGATCCCGGCAACTTTGCGACTAATATCGAGGGCGGTGCCCGTTACGGTTATTCCCTGCTTTGGGTGATTCTGGCCGCAAATCTTATGGCGATGGTGATTCAGAACCTCTCAGCAAATCTGGGAATCGCCAGTGGGCGTAATCTGCCAGAATTAATCCGTGAGCGCTGGCCACGTCCACTTGTATGGTTTTACTGGATTCAGGCAGAACTGGTTGCCATGGCAACCGATCTTGCC…	M	D	S	R	S	P	S	L	P	D	D	R	P	D	P	P	E	Q	H	L	D	A	R	A	G	A	T	L	R	G	T	A	G	P	R	G	V	R	R	I	L	P	F	L	G	P	A
A127del	GTTATGGCAACCGATCTTGCCGAGTTTCTGGGTGCCGCACTTGCCATTCAACTGTTGACAGGCCTGCCGATGTTTTGGGGAGCGGTGGTCACGGGAGTTGTAACATTCTGGTTGTTAAACCTGCAAAAACGAGGCACACGTCCGCTGGAATTAGCAGTGGGAGCCTTCGTGCTGATGATAGGTGTTGCTTATCTTGTG	ATGGATTCCCGTTCTCCCAGCCTGCCCGACGACCGCCCCGACCCGCCAGAACAGCATCTCGACGCGCGGGCCGGGGCGACGCTGCGCGGGACGGCGGGACCACGCGGAGTGCGGCGCATCCTGCCGTTTCTCGGGCCGGCGGTCATCGCGTCTATCGCCTATATGGATCCCGGCAACTTTGCGACTAATATCGAGGGCGGTGCCCGTTACGGTTATTCCCTGCTTTGGGTGATTCTGGCCGCAAATCTTATGGCGATGGTGATTCAGAACCTCTCAGCAAATCTGGGAATCGCCAGTGGGCGTAATCTGCCAGAATTAATCCGTGAGCGCTGGCCACGTCCACTTGTATGGTTTTACTGGATTCAGGCAGAACTGGTTATGGCAACCGATCTTGCCGAG…	M	D	S	R	S	P	S	L	P	D	D	R	P	D	P	P	E	Q	H	L	D	A	R	A	G	A	T	L	R	G	T	A	G	P	R	G	V	R	R	I	L	P	F	L	G	P	A
A129C	GTTGCGATGTGCACCGATCTTGCCGAGTTTCTGGGTGCCGCACTTGCCATTCAACTGTTGACAGGCCTGCCGATGTTTTGGGGAGCGGTGGTCACGGGAGTTGTAACATTCTGGTTGTTAAACCTGCAAAAACGAGGCACACGTCCGCTGGAATTAGCAGTGGGAGCCTTCGTGCTGATGATAGGTGTTGCTTATCTTG	ATGGATTCCCGTTCTCCCAGCCTGCCCGACGACCGCCCCGACCCGCCAGAACAGCATCTCGACGCGCGGGCCGGGGCGACGCTGCGCGGGACGGCGGGACCACGCGGAGTGCGGCGCATCCTGCCGTTTCTCGGGCCGGCGGTCATCGCGTCTATCGCCTATATGGATCCCGGCAACTTTGCGACTAATATCGAGGGCGGTGCCCGTTACGGTTATTCCCTGCTTTGGGTGATTCTGGCCGCAAATCTTATGGCGATGGTGATTCAGAACCTCTCAGCAAATCTGGGAATCGCCAGTGGGCGTAATCTGCCAGAATTAATCCGTGAGCGCTGGCCACGTCCACTTGTATGGTTTTACTGGATTCAGGCAGAACTGGTTGCGATGTGCACCGATCTTGCC…	M	D	S	R	S	P	S	L	P	D	D	R	P	D	P	P	E	Q	H	L	D	A	R	A	G	A	T	L	R	G	T	A	G	P	R	G	V	R	R	I	L	P	F	L	G	P	A
A129D	GTTGCGATGGATACCGATCTTGCCGAGTTTCTGGGTGCCGCACTTGCCATTCAACTGTTGACAGGCCTGCCGATGTTTTGGGGAGCGGTGGTCACGGGAGTTGTAACATTCTGGTTGTTAAACCTGCAAAAACGAGGCACACGTCCGCTGGAATTAGCAGTGGGAGCCTTCGTGCTGATGATAGGTGTTGCTTATCTTG	ATGGATTCCCGTTCTCCCAGCCTGCCCGACGACCGCCCCGACCCGCCAGAACAGCATCTCGACGCGCGGGCCGGGGCGACGCTGCGCGGGACGGCGGGACCACGCGGAGTGCGGCGCATCCTGCCGTTTCTCGGGCCGGCGGTCATCGCGTCTATCGCCTATATGGATCCCGGCAACTTTGCGACTAATATCGAGGGCGGTGCCCGTTACGGTTATTCCCTGCTTTGGGTGATTCTGGCCGCAAATCTTATGGCGATGGTGATTCAGAACCTCTCAGCAAATCTGGGAATCGCCAGTGGGCGTAATCTGCCAGAATTAATCCGTGAGCGCTGGCCACGTCCACTTGTATGGTTTTACTGGATTCAGGCAGAACTGGTTGCGATGGATACCGATCTTGCC…	M	D	S	R	S	P	S	L	P	D	D	R	P	D	P	P	E	Q	H	L	D	A	R	A	G	A	T	L	R	G	T	A	G	P	R	G	V	R	R	I	L	P	F	L	G	P	A
A129E	GTTGCGATGGAAACCGATCTTGCCGAGTTTCTGGGTGCCGCACTTGCCATTCAACTGTTGACAGGCCTGCCGATGTTTTGGGGAGCGGTGGTCACGGGAGTTGTAACATTCTGGTTGTTAAACCTGCAAAAACGAGGCACACGTCCGCTGGAATTAGCAGTGGGAGCCTTCGTGCTGATGATAGGTGTTGCTTATCTTG	ATGGATTCCCGTTCTCCCAGCCTGCCCGACGACCGCCCCGACCCGCCAGAACAGCATCTCGACGCGCGGGCCGGGGCGACGCTGCGCGGGACGGCGGGACCACGCGGAGTGCGGCGCATCCTGCCGTTTCTCGGGCCGGCGGTCATCGCGTCTATCGCCTATATGGATCCCGGCAACTTTGCGACTAATATCGAGGGCGGTGCCCGTTACGGTTATTCCCTGCTTTGGGTGATTCTGGCCGCAAATCTTATGGCGATGGTGATTCAGAACCTCTCAGCAAATCTGGGAATCGCCAGTGGGCGTAATCTGCCAGAATTAATCCGTGAGCGCTGGCCACGTCCACTTGTATGGTTTTACTGGATTCAGGCAGAACTGGTTGCGATGGAAACCGATCTTGCC…	M	D	S	R	S	P	S	L	P	D	D	R	P	D	P	P	E	Q	H	L	D	A	R	A	G	A	T	L	R	G	T	A	G	P	R	G	V	R	R	I	L	P	F	L	G	P	A
A129F	GTTGCGATGTTTACCGATCTTGCCGAGTTTCTGGGTGCCGCACTTGCCATTCAACTGTTGACAGGCCTGCCGATGTTTTGGGGAGCGGTGGTCACGGGAGTTGTAACATTCTGGTTGTTAAACCTGCAAAAACGAGGCACACGTCCGCTGGAATTAGCAGTGGGAGCCTTCGTGCTGATGATAGGTGTTGCTTATCTTG	ATGGATTCCCGTTCTCCCAGCCTGCCCGACGACCGCCCCGACCCGCCAGAACAGCATCTCGACGCGCGGGCCGGGGCGACGCTGCGCGGGACGGCGGGACCACGCGGAGTGCGGCGCATCCTGCCGTTTCTCGGGCCGGCGGTCATCGCGTCTATCGCCTATATGGATCCCGGCAACTTTGCGACTAATATCGAGGGCGGTGCCCGTTACGGTTATTCCCTGCTTTGGGTGATTCTGGCCGCAAATCTTATGGCGATGGTGATTCAGAACCTCTCAGCAAATCTGGGAATCGCCAGTGGGCGTAATCTGCCAGAATTAATCCGTGAGCGCTGGCCACGTCCACTTGTATGGTTTTACTGGATTCAGGCAGAACTGGTTGCGATGTTTACCGATCTTGCC…	M	D	S	R	S	P	S	L	P	D	D	R	P	D	P	P	E	Q	H	L	D	A	R	A	G	A	T	L	R	G	T	A	G	P	R	G	V	R	R	I	L	P	F	L	G	P	A
A129G	GTTGCGATGGGCACCGATCTTGCCGAGTTTCTGGGTGCCGCACTTGCCATTCAACTGTTGACAGGCCTGCCGATGTTTTGGGGAGCGGTGGTCACGGGAGTTGTAACATTCTGGTTGTTAAACCTGCAAAAACGAGGCACACGTCCGCTGGAATTAGCAGTGGGAGCCTTCGTGCTGATGATAGGTGTTGCTTATCTTG	ATGGATTCCCGTTCTCCCAGCCTGCCCGACGACCGCCCCGACCCGCCAGAACAGCATCTCGACGCGCGGGCCGGGGCGACGCTGCGCGGGACGGCGGGACCACGCGGAGTGCGGCGCATCCTGCCGTTTCTCGGGCCGGCGGTCATCGCGTCTATCGCCTATATGGATCCCGGCAACTTTGCGACTAATATCGAGGGCGGTGCCCGTTACGGTTATTCCCTGCTTTGGGTGATTCTGGCCGCAAATCTTATGGCGATGGTGATTCAGAACCTCTCAGCAAATCTGGGAATCGCCAGTGGGCGTAATCTGCCAGAATTAATCCGTGAGCGCTGGCCACGTCCACTTGTATGGTTTTACTGGATTCAGGCAGAACTGGTTGCGATGGGCACCGATCTTGCC…	M	D	S	R	S	P	S	L	P	D	D	R	P	D	P	P	E	Q	H	L	D	A	R	A	G	A	T	L	R	G	T	A	G	P	R	G	V	R	R	I	L	P	F	L	G	P	A
A129H	GTTGCGATGCATACCGATCTTGCCGAGTTTCTGGGTGCCGCACTTGCCATTCAACTGTTGACAGGCCTGCCGATGTTTTGGGGAGCGGTGGTCACGGGAGTTGTAACATTCTGGTTGTTAAACCTGCAAAAACGAGGCACACGTCCGCTGGAATTAGCAGTGGGAGCCTTCGTGCTGATGATAGGTGTTGCTTATCTTG	ATGGATTCCCGTTCTCCCAGCCTGCCCGACGACCGCCCCGACCCGCCAGAACAGCATCTCGACGCGCGGGCCGGGGCGACGCTGCGCGGGACGGCGGGACCACGCGGAGTGCGGCGCATCCTGCCGTTTCTCGGGCCGGCGGTCATCGCGTCTATCGCCTATATGGATCCCGGCAACTTTGCGACTAATATCGAGGGCGGTGCCCGTTACGGTTATTCCCTGCTTTGGGTGATTCTGGCCGCAAATCTTATGGCGATGGTGATTCAGAACCTCTCAGCAAATCTGGGAATCGCCAGTGGGCGTAATCTGCCAGAATTAATCCGTGAGCGCTGGCCACGTCCACTTGTATGGTTTTACTGGATTCAGGCAGAACTGGTTGCGATGCATACCGATCTTGCC…	M	D	S	R	S	P	S	L	P	D	D	R	P	D	P	P	E	Q	H	L	D	A	R	A	G	A	T	L	R	G	T	A	G	P	R	G	V	R	R	I	L	P	F	L	G	P	A
A129I	GTTGCGATGATTACCGATCTTGCCGAGTTTCTGGGTGCCGCACTTGCCATTCAACTGTTGACAGGCCTGCCGATGTTTTGGGGAGCGGTGGTCACGGGAGTTGTAACATTCTGGTTGTTAAACCTGCAAAAACGAGGCACACGTCCGCTGGAATTAGCAGTGGGAGCCTTCGTGCTGATGATAGGTGTTGCTTATCTTG	ATGGATTCCCGTTCTCCCAGCCTGCCCGACGACCGCCCCGACCCGCCAGAACAGCATCTCGACGCGCGGGCCGGGGCGACGCTGCGCGGGACGGCGGGACCACGCGGAGTGCGGCGCATCCTGCCGTTTCTCGGGCCGGCGGTCATCGCGTCTATCGCCTATATGGATCCCGGCAACTTTGCGACTAATATCGAGGGCGGTGCCCGTTACGGTTATTCCCTGCTTTGGGTGATTCTGGCCGCAAATCTTATGGCGATGGTGATTCAGAACCTCTCAGCAAATCTGGGAATCGCCAGTGGGCGTAATCTGCCAGAATTAATCCGTGAGCGCTGGCCACGTCCACTTGTATGGTTTTACTGGATTCAGGCAGAACTGGTTGCGATGATTACCGATCTTGCC…	M	D	S	R	S	P	S	L	P	D	D	R	P	D	P	P	E	Q	H	L	D	A	R	A	G	A	T	L	R	G	T	A	G	P	R	G	V	R	R	I	L	P	F	L	G	P	A
A129K	GTTGCGATGAAAACCGATCTTGCCGAGTTTCTGGGTGCCGCACTTGCCATTCAACTGTTGACAGGCCTGCCGATGTTTTGGGGAGCGGTGGTCACGGGAGTTGTAACATTCTGGTTGTTAAACCTGCAAAAACGAGGCACACGTCCGCTGGAATTAGCAGTGGGAGCCTTCGTGCTGATGATAGGTGTTGCTTATCTTG	ATGGATTCCCGTTCTCCCAGCCTGCCCGACGACCGCCCCGACCCGCCAGAACAGCATCTCGACGCGCGGGCCGGGGCGACGCTGCGCGGGACGGCGGGACCACGCGGAGTGCGGCGCATCCTGCCGTTTCTCGGGCCGGCGGTCATCGCGTCTATCGCCTATATGGATCCCGGCAACTTTGCGACTAATATCGAGGGCGGTGCCCGTTACGGTTATTCCCTGCTTTGGGTGATTCTGGCCGCAAATCTTATGGCGATGGTGATTCAGAACCTCTCAGCAAATCTGGGAATCGCCAGTGGGCGTAATCTGCCAGAATTAATCCGTGAGCGCTGGCCACGTCCACTTGTATGGTTTTACTGGATTCAGGCAGAACTGGTTGCGATGAAAACCGATCTTGCC…	M	D	S	R	S	P	S	L	P	D	D	R	P	D	P	P	E	Q	H	L	D	A	R	A	G	A	T	L	R	G	T	A	G	P	R	G	V	R	R	I	L	P	F	L	G	P	A
A129L	GTTGCGATGCTGACCGATCTTGCCGAGTTTCTGGGTGCCGCACTTGCCATTCAACTGTTGACAGGCCTGCCGATGTTTTGGGGAGCGGTGGTCACGGGAGTTGTAACATTCTGGTTGTTAAACCTGCAAAAACGAGGCACACGTCCGCTGGAATTAGCAGTGGGAGCCTTCGTGCTGATGATAGGTGTTGCTTATCTTG	ATGGATTCCCGTTCTCCCAGCCTGCCCGACGACCGCCCCGACCCGCCAGAACAGCATCTCGACGCGCGGGCCGGGGCGACGCTGCGCGGGACGGCGGGACCACGCGGAGTGCGGCGCATCCTGCCGTTTCTCGGGCCGGCGGTCATCGCGTCTATCGCCTATATGGATCCCGGCAACTTTGCGACTAATATCGAGGGCGGTGCCCGTTACGGTTATTCCCTGCTTTGGGTGATTCTGGCCGCAAATCTTATGGCGATGGTGATTCAGAACCTCTCAGCAAATCTGGGAATCGCCAGTGGGCGTAATCTGCCAGAATTAATCCGTGAGCGCTGGCCACGTCCACTTGTATGGTTTTACTGGATTCAGGCAGAACTGGTTGCGATGCTGACCGATCTTGCC…	M	D	S	R	S	P	S	L	P	D	D	R	P	D	P	P	E	Q	H	L	D	A	R	A	G	A	T	L	R	G	T	A	G	P	R	G	V	R	R	I	L	P	F	L	G	P	A
A129M	GTTGCGATGATGACCGATCTTGCCGAGTTTCTGGGTGCCGCACTTGCCATTCAACTGTTGACAGGCCTGCCGATGTTTTGGGGAGCGGTGGTCACGGGAGTTGTAACATTCTGGTTGTTAAACCTGCAAAAACGAGGCACACGTCCGCTGGAATTAGCAGTGGGAGCCTTCGTGCTGATGATAGGTGTTGCTTATCTTG	ATGGATTCCCGTTCTCCCAGCCTGCCCGACGACCGCCCCGACCCGCCAGAACAGCATCTCGACGCGCGGGCCGGGGCGACGCTGCGCGGGACGGCGGGACCACGCGGAGTGCGGCGCATCCTGCCGTTTCTCGGGCCGGCGGTCATCGCGTCTATCGCCTATATGGATCCCGGCAACTTTGCGACTAATATCGAGGGCGGTGCCCGTTACGGTTATTCCCTGCTTTGGGTGATTCTGGCCGCAAATCTTATGGCGATGGTGATTCAGAACCTCTCAGCAAATCTGGGAATCGCCAGTGGGCGTAATCTGCCAGAATTAATCCGTGAGCGCTGGCCACGTCCACTTGTATGGTTTTACTGGATTCAGGCAGAACTGGTTGCGATGATGACCGATCTTGCC…	M	D	S	R	S	P	S	L	P	D	D	R	P	D	P	P	E	Q	H	L	D	A	R	A	G	A	T	L	R	G	T	A	G	P	R	G	V	R	R	I	L	P	F	L	G	P	A
A129N	GTTGCGATGAACACCGATCTTGCCGAGTTTCTGGGTGCCGCACTTGCCATTCAACTGTTGACAGGCCTGCCGATGTTTTGGGGAGCGGTGGTCACGGGAGTTGTAACATTCTGGTTGTTAAACCTGCAAAAACGAGGCACACGTCCGCTGGAATTAGCAGTGGGAGCCTTCGTGCTGATGATAGGTGTTGCTTATCTTG	ATGGATTCCCGTTCTCCCAGCCTGCCCGACGACCGCCCCGACCCGCCAGAACAGCATCTCGACGCGCGGGCCGGGGCGACGCTGCGCGGGACGGCGGGACCACGCGGAGTGCGGCGCATCCTGCCGTTTCTCGGGCCGGCGGTCATCGCGTCTATCGCCTATATGGATCCCGGCAACTTTGCGACTAATATCGAGGGCGGTGCCCGTTACGGTTATTCCCTGCTTTGGGTGATTCTGGCCGCAAATCTTATGGCGATGGTGATTCAGAACCTCTCAGCAAATCTGGGAATCGCCAGTGGGCGTAATCTGCCAGAATTAATCCGTGAGCGCTGGCCACGTCCACTTGTATGGTTTTACTGGATTCAGGCAGAACTGGTTGCGATGAACACCGATCTTGCC…	M	D	S	R	S	P	S	L	P	D	D	R	P	D	P	P	E	Q	H	L	D	A	R	A	G	A	T	L	R	G	T	A	G	P	R	G	V	R	R	I	L	P	F	L	G	P	A
A129P	GTTGCGATGCCGACCGATCTTGCCGAGTTTCTGGGTGCCGCACTTGCCATTCAACTGTTGACAGGCCTGCCGATGTTTTGGGGAGCGGTGGTCACGGGAGTTGTAACATTCTGGTTGTTAAACCTGCAAAAACGAGGCACACGTCCGCTGGAATTAGCAGTGGGAGCCTTCGTGCTGATGATAGGTGTTGCTTATCTTG	ATGGATTCCCGTTCTCCCAGCCTGCCCGACGACCGCCCCGACCCGCCAGAACAGCATCTCGACGCGCGGGCCGGGGCGACGCTGCGCGGGACGGCGGGACCACGCGGAGTGCGGCGCATCCTGCCGTTTCTCGGGCCGGCGGTCATCGCGTCTATCGCCTATATGGATCCCGGCAACTTTGCGACTAATATCGAGGGCGGTGCCCGTTACGGTTATTCCCTGCTTTGGGTGATTCTGGCCGCAAATCTTATGGCGATGGTGATTCAGAACCTCTCAGCAAATCTGGGAATCGCCAGTGGGCGTAATCTGCCAGAATTAATCCGTGAGCGCTGGCCACGTCCACTTGTATGGTTTTACTGGATTCAGGCAGAACTGGTTGCGATGCCGACCGATCTTGCC…	M	D	S	R	S	P	S	L	P	D	D	R	P	D	P	P	E	Q	H	L	D	A	R	A	G	A	T	L	R	G	T	A	G	P	R	G	V	R	R	I	L	P	F	L	G	P	A
A129Q	GTTGCGATGCAGACCGATCTTGCCGAGTTTCTGGGTGCCGCACTTGCCATTCAACTGTTGACAGGCCTGCCGATGTTTTGGGGAGCGGTGGTCACGGGAGTTGTAACATTCTGGTTGTTAAACCTGCAAAAACGAGGCACACGTCCGCTGGAATTAGCAGTGGGAGCCTTCGTGCTGATGATAGGTGTTGCTTATCTTG	ATGGATTCCCGTTCTCCCAGCCTGCCCGACGACCGCCCCGACCCGCCAGAACAGCATCTCGACGCGCGGGCCGGGGCGACGCTGCGCGGGACGGCGGGACCACGCGGAGTGCGGCGCATCCTGCCGTTTCTCGGGCCGGCGGTCATCGCGTCTATCGCCTATATGGATCCCGGCAACTTTGCGACTAATATCGAGGGCGGTGCCCGTTACGGTTATTCCCTGCTTTGGGTGATTCTGGCCGCAAATCTTATGGCGATGGTGATTCAGAACCTCTCAGCAAATCTGGGAATCGCCAGTGGGCGTAATCTGCCAGAATTAATCCGTGAGCGCTGGCCACGTCCACTTGTATGGTTTTACTGGATTCAGGCAGAACTGGTTGCGATGCAGACCGATCTTGCC…	M	D	S	R	S	P	S	L	P	D	D	R	P	D	P	P	E	Q	H	L	D	A	R	A	G	A	T	L	R	G	T	A	G	P	R	G	V	R	R	I	L	P	F	L	G	P	A
A129R	GTTGCGATGCGTACCGATCTTGCCGAGTTTCTGGGTGCCGCACTTGCCATTCAACTGTTGACAGGCCTGCCGATGTTTTGGGGAGCGGTGGTCACGGGAGTTGTAACATTCTGGTTGTTAAACCTGCAAAAACGAGGCACACGTCCGCTGGAATTAGCAGTGGGAGCCTTCGTGCTGATGATAGGTGTTGCTTATCTTG	ATGGATTCCCGTTCTCCCAGCCTGCCCGACGACCGCCCCGACCCGCCAGAACAGCATCTCGACGCGCGGGCCGGGGCGACGCTGCGCGGGACGGCGGGACCACGCGGAGTGCGGCGCATCCTGCCGTTTCTCGGGCCGGCGGTCATCGCGTCTATCGCCTATATGGATCCCGGCAACTTTGCGACTAATATCGAGGGCGGTGCCCGTTACGGTTATTCCCTGCTTTGGGTGATTCTGGCCGCAAATCTTATGGCGATGGTGATTCAGAACCTCTCAGCAAATCTGGGAATCGCCAGTGGGCGTAATCTGCCAGAATTAATCCGTGAGCGCTGGCCACGTCCACTTGTATGGTTTTACTGGATTCAGGCAGAACTGGTTGCGATGCGTACCGATCTTGCC…	M	D	S	R	S	P	S	L	P	D	D	R	P	D	P	P	E	Q	H	L	D	A	R	A	G	A	T	L	R	G	T	A	G	P	R	G	V	R	R	I	L	P	F	L	G	P	A
A129S	GTTGCGATGAGCACCGATCTTGCCGAGTTTCTGGGTGCCGCACTTGCCATTCAACTGTTGACAGGCCTGCCGATGTTTTGGGGAGCGGTGGTCACGGGAGTTGTAACATTCTGGTTGTTAAACCTGCAAAAACGAGGCACACGTCCGCTGGAATTAGCAGTGGGAGCCTTCGTGCTGATGATAGGTGTTGCTTATCTTG	ATGGATTCCCGTTCTCCCAGCCTGCCCGACGACCGCCCCGACCCGCCAGAACAGCATCTCGACGCGCGGGCCGGGGCGACGCTGCGCGGGACGGCGGGACCACGCGGAGTGCGGCGCATCCTGCCGTTTCTCGGGCCGGCGGTCATCGCGTCTATCGCCTATATGGATCCCGGCAACTTTGCGACTAATATCGAGGGCGGTGCCCGTTACGGTTATTCCCTGCTTTGGGTGATTCTGGCCGCAAATCTTATGGCGATGGTGATTCAGAACCTCTCAGCAAATCTGGGAATCGCCAGTGGGCGTAATCTGCCAGAATTAATCCGTGAGCGCTGGCCACGTCCACTTGTATGGTTTTACTGGATTCAGGCAGAACTGGTTGCGATGAGCACCGATCTTGCC…	M	D	S	R	S	P	S	L	P	D	D	R	P	D	P	P	E	Q	H	L	D	A	R	A	G	A	T	L	R	G	T	A	G	P	R	G	V	R	R	I	L	P	F	L	G	P	A
A129T	GTTGCGATGACCACCGATCTTGCCGAGTTTCTGGGTGCCGCACTTGCCATTCAACTGTTGACAGGCCTGCCGATGTTTTGGGGAGCGGTGGTCACGGGAGTTGTAACATTCTGGTTGTTAAACCTGCAAAAACGAGGCACACGTCCGCTGGAATTAGCAGTGGGAGCCTTCGTGCTGATGATAGGTGTTGCTTATCTTG	ATGGATTCCCGTTCTCCCAGCCTGCCCGACGACCGCCCCGACCCGCCAGAACAGCATCTCGACGCGCGGGCCGGGGCGACGCTGCGCGGGACGGCGGGACCACGCGGAGTGCGGCGCATCCTGCCGTTTCTCGGGCCGGCGGTCATCGCGTCTATCGCCTATATGGATCCCGGCAACTTTGCGACTAATATCGAGGGCGGTGCCCGTTACGGTTATTCCCTGCTTTGGGTGATTCTGGCCGCAAATCTTATGGCGATGGTGATTCAGAACCTCTCAGCAAATCTGGGAATCGCCAGTGGGCGTAATCTGCCAGAATTAATCCGTGAGCGCTGGCCACGTCCACTTGTATGGTTTTACTGGATTCAGGCAGAACTGGTTGCGATGACCACCGATCTTGCC…	M	D	S	R	S	P	S	L	P	D	D	R	P	D	P	P	E	Q	H	L	D	A	R	A	G	A	T	L	R	G	T	A	G	P	R	G	V	R	R	I	L	P	F	L	G	P	A
A129V	GTTGCGATGGTGACCGATCTTGCCGAGTTTCTGGGTGCCGCACTTGCCATTCAACTGTTGACAGGCCTGCCGATGTTTTGGGGAGCGGTGGTCACGGGAGTTGTAACATTCTGGTTGTTAAACCTGCAAAAACGAGGCACACGTCCGCTGGAATTAGCAGTGGGAGCCTTCGTGCTGATGATAGGTGTTGCTTATCTTG	ATGGATTCCCGTTCTCCCAGCCTGCCCGACGACCGCCCCGACCCGCCAGAACAGCATCTCGACGCGCGGGCCGGGGCGACGCTGCGCGGGACGGCGGGACCACGCGGAGTGCGGCGCATCCTGCCGTTTCTCGGGCCGGCGGTCATCGCGTCTATCGCCTATATGGATCCCGGCAACTTTGCGACTAATATCGAGGGCGGTGCCCGTTACGGTTATTCCCTGCTTTGGGTGATTCTGGCCGCAAATCTTATGGCGATGGTGATTCAGAACCTCTCAGCAAATCTGGGAATCGCCAGTGGGCGTAATCTGCCAGAATTAATCCGTGAGCGCTGGCCACGTCCACTTGTATGGTTTTACTGGATTCAGGCAGAACTGGTTGCGATGGTGACCGATCTTGCC…	M	D	S	R	S	P	S	L	P	D	D	R	P	D	P	P	E	Q	H	L	D	A	R	A	G	A	T	L	R	G	T	A	G	P	R	G	V	R	R	I	L	P	F	L	G	P	A
A129W	GTTGCGATGTGGACCGATCTTGCCGAGTTTCTGGGTGCCGCACTTGCCATTCAACTGTTGACAGGCCTGCCGATGTTTTGGGGAGCGGTGGTCACGGGAGTTGTAACATTCTGGTTGTTAAACCTGCAAAAACGAGGCACACGTCCGCTGGAATTAGCAGTGGGAGCCTTCGTGCTGATGATAGGTGTTGCTTATCTTG	ATGGATTCCCGTTCTCCCAGCCTGCCCGACGACCGCCCCGACCCGCCAGAACAGCATCTCGACGCGCGGGCCGGGGCGACGCTGCGCGGGACGGCGGGACCACGCGGAGTGCGGCGCATCCTGCCGTTTCTCGGGCCGGCGGTCATCGCGTCTATCGCCTATATGGATCCCGGCAACTTTGCGACTAATATCGAGGGCGGTGCCCGTTACGGTTATTCCCTGCTTTGGGTGATTCTGGCCGCAAATCTTATGGCGATGGTGATTCAGAACCTCTCAGCAAATCTGGGAATCGCCAGTGGGCGTAATCTGCCAGAATTAATCCGTGAGCGCTGGCCACGTCCACTTGTATGGTTTTACTGGATTCAGGCAGAACTGGTTGCGATGTGGACCGATCTTGCC…	M	D	S	R	S	P	S	L	P	D	D	R	P	D	P	P	E	Q	H	L	D	A	R	A	G	A	T	L	R	G	T	A	G	P	R	G	V	R	R	I	L	P	F	L	G	P	A
A129Y	GTTGCGATGTATACCGATCTTGCCGAGTTTCTGGGTGCCGCACTTGCCATTCAACTGTTGACAGGCCTGCCGATGTTTTGGGGAGCGGTGGTCACGGGAGTTGTAACATTCTGGTTGTTAAACCTGCAAAAACGAGGCACACGTCCGCTGGAATTAGCAGTGGGAGCCTTCGTGCTGATGATAGGTGTTGCTTATCTTG	ATGGATTCCCGTTCTCCCAGCCTGCCCGACGACCGCCCCGACCCGCCAGAACAGCATCTCGACGCGCGGGCCGGGGCGACGCTGCGCGGGACGGCGGGACCACGCGGAGTGCGGCGCATCCTGCCGTTTCTCGGGCCGGCGGTCATCGCGTCTATCGCCTATATGGATCCCGGCAACTTTGCGACTAATATCGAGGGCGGTGCCCGTTACGGTTATTCCCTGCTTTGGGTGATTCTGGCCGCAAATCTTATGGCGATGGTGATTCAGAACCTCTCAGCAAATCTGGGAATCGCCAGTGGGCGTAATCTGCCAGAATTAATCCGTGAGCGCTGGCCACGTCCACTTGTATGGTTTTACTGGATTCAGGCAGAACTGGTTGCGATGTATACCGATCTTGCC…	M	D	S	R	S	P	S	L	P	D	D	R	P	D	P	P	E	Q	H	L	D	A	R	A	G	A	T	L	R	G	T	A	G	P	R	G	V	R	R	I	L	P	F	L	G	P	A
A129A	GTTGCGATGGCGACCGATCTTGCCGAGTTTCTGGGTGCCGCACTTGCCATTCAACTGTTGACAGGCCTGCCGATGTTTTGGGGAGCGGTGGTCACGGGAGTTGTAACATTCTGGTTGTTAAACCTGCAAAAACGAGGCACACGTCCGCTGGAATTAGCAGTGGGAGCCTTCGTGCTGATGATAGGTGTTGCTTATCTTG	ATGGATTCCCGTTCTCCCAGCCTGCCCGACGACCGCCCCGACCCGCCAGAACAGCATCTCGACGCGCGGGCCGGGGCGACGCTGCGCGGGACGGCGGGACCACGCGGAGTGCGGCGCATCCTGCCGTTTCTCGGGCCGGCGGTCATCGCGTCTATCGCCTATATGGATCCCGGCAACTTTGCGACTAATATCGAGGGCGGTGCCCGTTACGGTTATTCCCTGCTTTGGGTGATTCTGGCCGCAAATCTTATGGCGATGGTGATTCAGAACCTCTCAGCAAATCTGGGAATCGCCAGTGGGCGTAATCTGCCAGAATTAATCCGTGAGCGCTGGCCACGTCCACTTGTATGGTTTTACTGGATTCAGGCAGAACTGGTTGCGATGGCGACCGATCTTGCC…	M	D	S	R	S	P	S	L	P	D	D	R	P	D	P	P	E	Q	H	L	D	A	R	A	G	A	T	L	R	G	T	A	G	P	R	G	V	R	R	I	L	P	F	L	G	P	A
A129del	GTTGCGATGACCGATCTTGCCGAGTTTCTGGGTGCCGCACTTGCCATTCAACTGTTGACAGGCCTGCCGATGTTTTGGGGAGCGGTGGTCACGGGAGTTGTAACATTCTGGTTGTTAAACCTGCAAAAACGAGGCACACGTCCGCTGGAATTAGCAGTGGGAGCCTTCGTGCTGATGATAGGTGTTGCTTATCTTGTG	ATGGATTCCCGTTCTCCCAGCCTGCCCGACGACCGCCCCGACCCGCCAGAACAGCATCTCGACGCGCGGGCCGGGGCGACGCTGCGCGGGACGGCGGGACCACGCGGAGTGCGGCGCATCCTGCCGTTTCTCGGGCCGGCGGTCATCGCGTCTATCGCCTATATGGATCCCGGCAACTTTGCGACTAATATCGAGGGCGGTGCCCGTTACGGTTATTCCCTGCTTTGGGTGATTCTGGCCGCAAATCTTATGGCGATGGTGATTCAGAACCTCTCAGCAAATCTGGGAATCGCCAGTGGGCGTAATCTGCCAGAATTAATCCGTGAGCGCTGGCCACGTCCACTTGTATGGTTTTACTGGATTCAGGCAGAACTGGTTGCGATGACCGATCTTGCCGAG…	M	D	S	R	S	P	S	L	P	D	D	R	P	D	P	P	E	Q	H	L	D	A	R	A	G	A	T	L	R	G	T	A	G	P	R	G	V	R	R	I	L	P	F	L	G	P	A
T130A	GTTGCGATGGCAGCGGATCTTGCCGAGTTTCTGGGTGCCGCACTTGCCATTCAACTGTTGACAGGCCTGCCGATGTTTTGGGGAGCGGTGGTCACGGGAGTTGTAACATTCTGGTTGTTAAACCTGCAAAAACGAGGCACACGTCCGCTGGAATTAGCAGTGGGAGCCTTCGTGCTGATGATAGGTGTTGCTTATCTTG	ATGGATTCCCGTTCTCCCAGCCTGCCCGACGACCGCCCCGACCCGCCAGAACAGCATCTCGACGCGCGGGCCGGGGCGACGCTGCGCGGGACGGCGGGACCACGCGGAGTGCGGCGCATCCTGCCGTTTCTCGGGCCGGCGGTCATCGCGTCTATCGCCTATATGGATCCCGGCAACTTTGCGACTAATATCGAGGGCGGTGCCCGTTACGGTTATTCCCTGCTTTGGGTGATTCTGGCCGCAAATCTTATGGCGATGGTGATTCAGAACCTCTCAGCAAATCTGGGAATCGCCAGTGGGCGTAATCTGCCAGAATTAATCCGTGAGCGCTGGCCACGTCCACTTGTATGGTTTTACTGGATTCAGGCAGAACTGGTTGCGATGGCAGCGGATCTTGCC…	M	D	S	R	S	P	S	L	P	D	D	R	P	D	P	P	E	Q	H	L	D	A	R	A	G	A	T	L	R	G	T	A	G	P	R	G	V	R	R	I	L	P	F	L	G	P	A
T130C	GTTGCGATGGCATGCGATCTTGCCGAGTTTCTGGGTGCCGCACTTGCCATTCAACTGTTGACAGGCCTGCCGATGTTTTGGGGAGCGGTGGTCACGGGAGTTGTAACATTCTGGTTGTTAAACCTGCAAAAACGAGGCACACGTCCGCTGGAATTAGCAGTGGGAGCCTTCGTGCTGATGATAGGTGTTGCTTATCTTG	ATGGATTCCCGTTCTCCCAGCCTGCCCGACGACCGCCCCGACCCGCCAGAACAGCATCTCGACGCGCGGGCCGGGGCGACGCTGCGCGGGACGGCGGGACCACGCGGAGTGCGGCGCATCCTGCCGTTTCTCGGGCCGGCGGTCATCGCGTCTATCGCCTATATGGATCCCGGCAACTTTGCGACTAATATCGAGGGCGGTGCCCGTTACGGTTATTCCCTGCTTTGGGTGATTCTGGCCGCAAATCTTATGGCGATGGTGATTCAGAACCTCTCAGCAAATCTGGGAATCGCCAGTGGGCGTAATCTGCCAGAATTAATCCGTGAGCGCTGGCCACGTCCACTTGTATGGTTTTACTGGATTCAGGCAGAACTGGTTGCGATGGCATGCGATCTTGCC…	M	D	S	R	S	P	S	L	P	D	D	R	P	D	P	P	E	Q	H	L	D	A	R	A	G	A	T	L	R	G	T	A	G	P	R	G	V	R	R	I	L	P	F	L	G	P	A
T130D	GTTGCGATGGCAGATGATCTTGCCGAGTTTCTGGGTGCCGCACTTGCCATTCAACTGTTGACAGGCCTGCCGATGTTTTGGGGAGCGGTGGTCACGGGAGTTGTAACATTCTGGTTGTTAAACCTGCAAAAACGAGGCACACGTCCGCTGGAATTAGCAGTGGGAGCCTTCGTGCTGATGATAGGTGTTGCTTATCTTG	ATGGATTCCCGTTCTCCCAGCCTGCCCGACGACCGCCCCGACCCGCCAGAACAGCATCTCGACGCGCGGGCCGGGGCGACGCTGCGCGGGACGGCGGGACCACGCGGAGTGCGGCGCATCCTGCCGTTTCTCGGGCCGGCGGTCATCGCGTCTATCGCCTATATGGATCCCGGCAACTTTGCGACTAATATCGAGGGCGGTGCCCGTTACGGTTATTCCCTGCTTTGGGTGATTCTGGCCGCAAATCTTATGGCGATGGTGATTCAGAACCTCTCAGCAAATCTGGGAATCGCCAGTGGGCGTAATCTGCCAGAATTAATCCGTGAGCGCTGGCCACGTCCACTTGTATGGTTTTACTGGATTCAGGCAGAACTGGTTGCGATGGCAGATGATCTTGCC…	M	D	S	R	S	P	S	L	P	D	D	R	P	D	P	P	E	Q	H	L	D	A	R	A	G	A	T	L	R	G	T	A	G	P	R	G	V	R	R	I	L	P	F	L	G	P	A
T130E	GTTGCGATGGCAGAAGATCTTGCCGAGTTTCTGGGTGCCGCACTTGCCATTCAACTGTTGACAGGCCTGCCGATGTTTTGGGGAGCGGTGGTCACGGGAGTTGTAACATTCTGGTTGTTAAACCTGCAAAAACGAGGCACACGTCCGCTGGAATTAGCAGTGGGAGCCTTCGTGCTGATGATAGGTGTTGCTTATCTTG	ATGGATTCCCGTTCTCCCAGCCTGCCCGACGACCGCCCCGACCCGCCAGAACAGCATCTCGACGCGCGGGCCGGGGCGACGCTGCGCGGGACGGCGGGACCACGCGGAGTGCGGCGCATCCTGCCGTTTCTCGGGCCGGCGGTCATCGCGTCTATCGCCTATATGGATCCCGGCAACTTTGCGACTAATATCGAGGGCGGTGCCCGTTACGGTTATTCCCTGCTTTGGGTGATTCTGGCCGCAAATCTTATGGCGATGGTGATTCAGAACCTCTCAGCAAATCTGGGAATCGCCAGTGGGCGTAATCTGCCAGAATTAATCCGTGAGCGCTGGCCACGTCCACTTGTATGGTTTTACTGGATTCAGGCAGAACTGGTTGCGATGGCAGAAGATCTTGCC…	M	D	S	R	S	P	S	L	P	D	D	R	P	D	P	P	E	Q	H	L	D	A	R	A	G	A	T	L	R	G	T	A	G	P	R	G	V	R	R	I	L	P	F	L	G	P	A
T130F	GTTGCGATGGCATTTGATCTTGCCGAGTTTCTGGGTGCCGCACTTGCCATTCAACTGTTGACAGGCCTGCCGATGTTTTGGGGAGCGGTGGTCACGGGAGTTGTAACATTCTGGTTGTTAAACCTGCAAAAACGAGGCACACGTCCGCTGGAATTAGCAGTGGGAGCCTTCGTGCTGATGATAGGTGTTGCTTATCTTG	ATGGATTCCCGTTCTCCCAGCCTGCCCGACGACCGCCCCGACCCGCCAGAACAGCATCTCGACGCGCGGGCCGGGGCGACGCTGCGCGGGACGGCGGGACCACGCGGAGTGCGGCGCATCCTGCCGTTTCTCGGGCCGGCGGTCATCGCGTCTATCGCCTATATGGATCCCGGCAACTTTGCGACTAATATCGAGGGCGGTGCCCGTTACGGTTATTCCCTGCTTTGGGTGATTCTGGCCGCAAATCTTATGGCGATGGTGATTCAGAACCTCTCAGCAAATCTGGGAATCGCCAGTGGGCGTAATCTGCCAGAATTAATCCGTGAGCGCTGGCCACGTCCACTTGTATGGTTTTACTGGATTCAGGCAGAACTGGTTGCGATGGCATTTGATCTTGCC…	M	D	S	R	S	P	S	L	P	D	D	R	P	D	P	P	E	Q	H	L	D	A	R	A	G	A	T	L	R	G	T	A	G	P	R	G	V	R	R	I	L	P	F	L	G	P	A
T130G	GTTGCGATGGCAGGCGATCTTGCCGAGTTTCTGGGTGCCGCACTTGCCATTCAACTGTTGACAGGCCTGCCGATGTTTTGGGGAGCGGTGGTCACGGGAGTTGTAACATTCTGGTTGTTAAACCTGCAAAAACGAGGCACACGTCCGCTGGAATTAGCAGTGGGAGCCTTCGTGCTGATGATAGGTGTTGCTTATCTTG	ATGGATTCCCGTTCTCCCAGCCTGCCCGACGACCGCCCCGACCCGCCAGAACAGCATCTCGACGCGCGGGCCGGGGCGACGCTGCGCGGGACGGCGGGACCACGCGGAGTGCGGCGCATCCTGCCGTTTCTCGGGCCGGCGGTCATCGCGTCTATCGCCTATATGGATCCCGGCAACTTTGCGACTAATATCGAGGGCGGTGCCCGTTACGGTTATTCCCTGCTTTGGGTGATTCTGGCCGCAAATCTTATGGCGATGGTGATTCAGAACCTCTCAGCAAATCTGGGAATCGCCAGTGGGCGTAATCTGCCAGAATTAATCCGTGAGCGCTGGCCACGTCCACTTGTATGGTTTTACTGGATTCAGGCAGAACTGGTTGCGATGGCAGGCGATCTTGCC…	M	D	S	R	S	P	S	L	P	D	D	R	P	D	P	P	E	Q	H	L	D	A	R	A	G	A	T	L	R	G	T	A	G	P	R	G	V	R	R	I	L	P	F	L	G	P	A
T130H	GTTGCGATGGCACATGATCTTGCCGAGTTTCTGGGTGCCGCACTTGCCATTCAACTGTTGACAGGCCTGCCGATGTTTTGGGGAGCGGTGGTCACGGGAGTTGTAACATTCTGGTTGTTAAACCTGCAAAAACGAGGCACACGTCCGCTGGAATTAGCAGTGGGAGCCTTCGTGCTGATGATAGGTGTTGCTTATCTTG	ATGGATTCCCGTTCTCCCAGCCTGCCCGACGACCGCCCCGACCCGCCAGAACAGCATCTCGACGCGCGGGCCGGGGCGACGCTGCGCGGGACGGCGGGACCACGCGGAGTGCGGCGCATCCTGCCGTTTCTCGGGCCGGCGGTCATCGCGTCTATCGCCTATATGGATCCCGGCAACTTTGCGACTAATATCGAGGGCGGTGCCCGTTACGGTTATTCCCTGCTTTGGGTGATTCTGGCCGCAAATCTTATGGCGATGGTGATTCAGAACCTCTCAGCAAATCTGGGAATCGCCAGTGGGCGTAATCTGCCAGAATTAATCCGTGAGCGCTGGCCACGTCCACTTGTATGGTTTTACTGGATTCAGGCAGAACTGGTTGCGATGGCACATGATCTTGCC…	M	D	S	R	S	P	S	L	P	D	D	R	P	D	P	P	E	Q	H	L	D	A	R	A	G	A	T	L	R	G	T	A	G	P	R	G	V	R	R	I	L	P	F	L	G	P	A
T130I	GTTGCGATGGCAATTGATCTTGCCGAGTTTCTGGGTGCCGCACTTGCCATTCAACTGTTGACAGGCCTGCCGATGTTTTGGGGAGCGGTGGTCACGGGAGTTGTAACATTCTGGTTGTTAAACCTGCAAAAACGAGGCACACGTCCGCTGGAATTAGCAGTGGGAGCCTTCGTGCTGATGATAGGTGTTGCTTATCTTG	ATGGATTCCCGTTCTCCCAGCCTGCCCGACGACCGCCCCGACCCGCCAGAACAGCATCTCGACGCGCGGGCCGGGGCGACGCTGCGCGGGACGGCGGGACCACGCGGAGTGCGGCGCATCCTGCCGTTTCTCGGGCCGGCGGTCATCGCGTCTATCGCCTATATGGATCCCGGCAACTTTGCGACTAATATCGAGGGCGGTGCCCGTTACGGTTATTCCCTGCTTTGGGTGATTCTGGCCGCAAATCTTATGGCGATGGTGATTCAGAACCTCTCAGCAAATCTGGGAATCGCCAGTGGGCGTAATCTGCCAGAATTAATCCGTGAGCGCTGGCCACGTCCACTTGTATGGTTTTACTGGATTCAGGCAGAACTGGTTGCGATGGCAATTGATCTTGCC…	M	D	S	R	S	P	S	L	P	D	D	R	P	D	P	P	E	Q	H	L	D	A	R	A	G	A	T	L	R	G	T	A	G	P	R	G	V	R	R	I	L	P	F	L	G	P	A
T130K	GTTGCGATGGCAAAAGATCTTGCCGAGTTTCTGGGTGCCGCACTTGCCATTCAACTGTTGACAGGCCTGCCGATGTTTTGGGGAGCGGTGGTCACGGGAGTTGTAACATTCTGGTTGTTAAACCTGCAAAAACGAGGCACACGTCCGCTGGAATTAGCAGTGGGAGCCTTCGTGCTGATGATAGGTGTTGCTTATCTTG	ATGGATTCCCGTTCTCCCAGCCTGCCCGACGACCGCCCCGACCCGCCAGAACAGCATCTCGACGCGCGGGCCGGGGCGACGCTGCGCGGGACGGCGGGACCACGCGGAGTGCGGCGCATCCTGCCGTTTCTCGGGCCGGCGGTCATCGCGTCTATCGCCTATATGGATCCCGGCAACTTTGCGACTAATATCGAGGGCGGTGCCCGTTACGGTTATTCCCTGCTTTGGGTGATTCTGGCCGCAAATCTTATGGCGATGGTGATTCAGAACCTCTCAGCAAATCTGGGAATCGCCAGTGGGCGTAATCTGCCAGAATTAATCCGTGAGCGCTGGCCACGTCCACTTGTATGGTTTTACTGGATTCAGGCAGAACTGGTTGCGATGGCAAAAGATCTTGCC…	M	D	S	R	S	P	S	L	P	D	D	R	P	D	P	P	E	Q	H	L	D	A	R	A	G	A	T	L	R	G	T	A	G	P	R	G	V	R	R	I	L	P	F	L	G	P	A
T130L	GTTGCGATGGCACTGGATCTTGCCGAGTTTCTGGGTGCCGCACTTGCCATTCAACTGTTGACAGGCCTGCCGATGTTTTGGGGAGCGGTGGTCACGGGAGTTGTAACATTCTGGTTGTTAAACCTGCAAAAACGAGGCACACGTCCGCTGGAATTAGCAGTGGGAGCCTTCGTGCTGATGATAGGTGTTGCTTATCTTG	ATGGATTCCCGTTCTCCCAGCCTGCCCGACGACCGCCCCGACCCGCCAGAACAGCATCTCGACGCGCGGGCCGGGGCGACGCTGCGCGGGACGGCGGGACCACGCGGAGTGCGGCGCATCCTGCCGTTTCTCGGGCCGGCGGTCATCGCGTCTATCGCCTATATGGATCCCGGCAACTTTGCGACTAATATCGAGGGCGGTGCCCGTTACGGTTATTCCCTGCTTTGGGTGATTCTGGCCGCAAATCTTATGGCGATGGTGATTCAGAACCTCTCAGCAAATCTGGGAATCGCCAGTGGGCGTAATCTGCCAGAATTAATCCGTGAGCGCTGGCCACGTCCACTTGTATGGTTTTACTGGATTCAGGCAGAACTGGTTGCGATGGCACTGGATCTTGCC…	M	D	S	R	S	P	S	L	P	D	D	R	P	D	P	P	E	Q	H	L	D	A	R	A	G	A	T	L	R	G	T	A	G	P	R	G	V	R	R	I	L	P	F	L	G	P	A
T130M	GTTGCGATGGCAATGGATCTTGCCGAGTTTCTGGGTGCCGCACTTGCCATTCAACTGTTGACAGGCCTGCCGATGTTTTGGGGAGCGGTGGTCACGGGAGTTGTAACATTCTGGTTGTTAAACCTGCAAAAACGAGGCACACGTCCGCTGGAATTAGCAGTGGGAGCCTTCGTGCTGATGATAGGTGTTGCTTATCTTG	ATGGATTCCCGTTCTCCCAGCCTGCCCGACGACCGCCCCGACCCGCCAGAACAGCATCTCGACGCGCGGGCCGGGGCGACGCTGCGCGGGACGGCGGGACCACGCGGAGTGCGGCGCATCCTGCCGTTTCTCGGGCCGGCGGTCATCGCGTCTATCGCCTATATGGATCCCGGCAACTTTGCGACTAATATCGAGGGCGGTGCCCGTTACGGTTATTCCCTGCTTTGGGTGATTCTGGCCGCAAATCTTATGGCGATGGTGATTCAGAACCTCTCAGCAAATCTGGGAATCGCCAGTGGGCGTAATCTGCCAGAATTAATCCGTGAGCGCTGGCCACGTCCACTTGTATGGTTTTACTGGATTCAGGCAGAACTGGTTGCGATGGCAATGGATCTTGCC…	M	D	S	R	S	P	S	L	P	D	D	R	P	D	P	P	E	Q	H	L	D	A	R	A	G	A	T	L	R	G	T	A	G	P	R	G	V	R	R	I	L	P	F	L	G	P	A
T130N	GTTGCGATGGCAAACGATCTTGCCGAGTTTCTGGGTGCCGCACTTGCCATTCAACTGTTGACAGGCCTGCCGATGTTTTGGGGAGCGGTGGTCACGGGAGTTGTAACATTCTGGTTGTTAAACCTGCAAAAACGAGGCACACGTCCGCTGGAATTAGCAGTGGGAGCCTTCGTGCTGATGATAGGTGTTGCTTATCTTG	ATGGATTCCCGTTCTCCCAGCCTGCCCGACGACCGCCCCGACCCGCCAGAACAGCATCTCGACGCGCGGGCCGGGGCGACGCTGCGCGGGACGGCGGGACCACGCGGAGTGCGGCGCATCCTGCCGTTTCTCGGGCCGGCGGTCATCGCGTCTATCGCCTATATGGATCCCGGCAACTTTGCGACTAATATCGAGGGCGGTGCCCGTTACGGTTATTCCCTGCTTTGGGTGATTCTGGCCGCAAATCTTATGGCGATGGTGATTCAGAACCTCTCAGCAAATCTGGGAATCGCCAGTGGGCGTAATCTGCCAGAATTAATCCGTGAGCGCTGGCCACGTCCACTTGTATGGTTTTACTGGATTCAGGCAGAACTGGTTGCGATGGCAAACGATCTTGCC…	M	D	S	R	S	P	S	L	P	D	D	R	P	D	P	P	E	Q	H	L	D	A	R	A	G	A	T	L	R	G	T	A	G	P	R	G	V	R	R	I	L	P	F	L	G	P	A
T130P	GTTGCGATGGCACCGGATCTTGCCGAGTTTCTGGGTGCCGCACTTGCCATTCAACTGTTGACAGGCCTGCCGATGTTTTGGGGAGCGGTGGTCACGGGAGTTGTAACATTCTGGTTGTTAAACCTGCAAAAACGAGGCACACGTCCGCTGGAATTAGCAGTGGGAGCCTTCGTGCTGATGATAGGTGTTGCTTATCTTG	ATGGATTCCCGTTCTCCCAGCCTGCCCGACGACCGCCCCGACCCGCCAGAACAGCATCTCGACGCGCGGGCCGGGGCGACGCTGCGCGGGACGGCGGGACCACGCGGAGTGCGGCGCATCCTGCCGTTTCTCGGGCCGGCGGTCATCGCGTCTATCGCCTATATGGATCCCGGCAACTTTGCGACTAATATCGAGGGCGGTGCCCGTTACGGTTATTCCCTGCTTTGGGTGATTCTGGCCGCAAATCTTATGGCGATGGTGATTCAGAACCTCTCAGCAAATCTGGGAATCGCCAGTGGGCGTAATCTGCCAGAATTAATCCGTGAGCGCTGGCCACGTCCACTTGTATGGTTTTACTGGATTCAGGCAGAACTGGTTGCGATGGCACCGGATCTTGCC…	M	D	S	R	S	P	S	L	P	D	D	R	P	D	P	P	E	Q	H	L	D	A	R	A	G	A	T	L	R	G	T	A	G	P	R	G	V	R	R	I	L	P	F	L	G	P	A
T130Q	GTTGCGATGGCACAGGATCTTGCCGAGTTTCTGGGTGCCGCACTTGCCATTCAACTGTTGACAGGCCTGCCGATGTTTTGGGGAGCGGTGGTCACGGGAGTTGTAACATTCTGGTTGTTAAACCTGCAAAAACGAGGCACACGTCCGCTGGAATTAGCAGTGGGAGCCTTCGTGCTGATGATAGGTGTTGCTTATCTTG	ATGGATTCCCGTTCTCCCAGCCTGCCCGACGACCGCCCCGACCCGCCAGAACAGCATCTCGACGCGCGGGCCGGGGCGACGCTGCGCGGGACGGCGGGACCACGCGGAGTGCGGCGCATCCTGCCGTTTCTCGGGCCGGCGGTCATCGCGTCTATCGCCTATATGGATCCCGGCAACTTTGCGACTAATATCGAGGGCGGTGCCCGTTACGGTTATTCCCTGCTTTGGGTGATTCTGGCCGCAAATCTTATGGCGATGGTGATTCAGAACCTCTCAGCAAATCTGGGAATCGCCAGTGGGCGTAATCTGCCAGAATTAATCCGTGAGCGCTGGCCACGTCCACTTGTATGGTTTTACTGGATTCAGGCAGAACTGGTTGCGATGGCACAGGATCTTGCC…	M	D	S	R	S	P	S	L	P	D	D	R	P	D	P	P	E	Q	H	L	D	A	R	A	G	A	T	L	R	G	T	A	G	P	R	G	V	R	R	I	L	P	F	L	G	P	A
T130R	GTTGCGATGGCACGTGATCTTGCCGAGTTTCTGGGTGCCGCACTTGCCATTCAACTGTTGACAGGCCTGCCGATGTTTTGGGGAGCGGTGGTCACGGGAGTTGTAACATTCTGGTTGTTAAACCTGCAAAAACGAGGCACACGTCCGCTGGAATTAGCAGTGGGAGCCTTCGTGCTGATGATAGGTGTTGCTTATCTTG	ATGGATTCCCGTTCTCCCAGCCTGCCCGACGACCGCCCCGACCCGCCAGAACAGCATCTCGACGCGCGGGCCGGGGCGACGCTGCGCGGGACGGCGGGACCACGCGGAGTGCGGCGCATCCTGCCGTTTCTCGGGCCGGCGGTCATCGCGTCTATCGCCTATATGGATCCCGGCAACTTTGCGACTAATATCGAGGGCGGTGCCCGTTACGGTTATTCCCTGCTTTGGGTGATTCTGGCCGCAAATCTTATGGCGATGGTGATTCAGAACCTCTCAGCAAATCTGGGAATCGCCAGTGGGCGTAATCTGCCAGAATTAATCCGTGAGCGCTGGCCACGTCCACTTGTATGGTTTTACTGGATTCAGGCAGAACTGGTTGCGATGGCACGTGATCTTGCC…	M	D	S	R	S	P	S	L	P	D	D	R	P	D	P	P	E	Q	H	L	D	A	R	A	G	A	T	L	R	G	T	A	G	P	R	G	V	R	R	I	L	P	F	L	G	P	A
T130S	GTTGCGATGGCAAGCGATCTTGCCGAGTTTCTGGGTGCCGCACTTGCCATTCAACTGTTGACAGGCCTGCCGATGTTTTGGGGAGCGGTGGTCACGGGAGTTGTAACATTCTGGTTGTTAAACCTGCAAAAACGAGGCACACGTCCGCTGGAATTAGCAGTGGGAGCCTTCGTGCTGATGATAGGTGTTGCTTATCTTG	ATGGATTCCCGTTCTCCCAGCCTGCCCGACGACCGCCCCGACCCGCCAGAACAGCATCTCGACGCGCGGGCCGGGGCGACGCTGCGCGGGACGGCGGGACCACGCGGAGTGCGGCGCATCCTGCCGTTTCTCGGGCCGGCGGTCATCGCGTCTATCGCCTATATGGATCCCGGCAACTTTGCGACTAATATCGAGGGCGGTGCCCGTTACGGTTATTCCCTGCTTTGGGTGATTCTGGCCGCAAATCTTATGGCGATGGTGATTCAGAACCTCTCAGCAAATCTGGGAATCGCCAGTGGGCGTAATCTGCCAGAATTAATCCGTGAGCGCTGGCCACGTCCACTTGTATGGTTTTACTGGATTCAGGCAGAACTGGTTGCGATGGCAAGCGATCTTGCC…	M	D	S	R	S	P	S	L	P	D	D	R	P	D	P	P	E	Q	H	L	D	A	R	A	G	A	T	L	R	G	T	A	G	P	R	G	V	R	R	I	L	P	F	L	G	P	A
T130V	GTTGCGATGGCAGTGGATCTTGCCGAGTTTCTGGGTGCCGCACTTGCCATTCAACTGTTGACAGGCCTGCCGATGTTTTGGGGAGCGGTGGTCACGGGAGTTGTAACATTCTGGTTGTTAAACCTGCAAAAACGAGGCACACGTCCGCTGGAATTAGCAGTGGGAGCCTTCGTGCTGATGATAGGTGTTGCTTATCTTG	ATGGATTCCCGTTCTCCCAGCCTGCCCGACGACCGCCCCGACCCGCCAGAACAGCATCTCGACGCGCGGGCCGGGGCGACGCTGCGCGGGACGGCGGGACCACGCGGAGTGCGGCGCATCCTGCCGTTTCTCGGGCCGGCGGTCATCGCGTCTATCGCCTATATGGATCCCGGCAACTTTGCGACTAATATCGAGGGCGGTGCCCGTTACGGTTATTCCCTGCTTTGGGTGATTCTGGCCGCAAATCTTATGGCGATGGTGATTCAGAACCTCTCAGCAAATCTGGGAATCGCCAGTGGGCGTAATCTGCCAGAATTAATCCGTGAGCGCTGGCCACGTCCACTTGTATGGTTTTACTGGATTCAGGCAGAACTGGTTGCGATGGCAGTGGATCTTGCC…	M	D	S	R	S	P	S	L	P	D	D	R	P	D	P	P	E	Q	H	L	D	A	R	A	G	A	T	L	R	G	T	A	G	P	R	G	V	R	R	I	L	P	F	L	G	P	A
T130W	GTTGCGATGGCATGGGATCTTGCCGAGTTTCTGGGTGCCGCACTTGCCATTCAACTGTTGACAGGCCTGCCGATGTTTTGGGGAGCGGTGGTCACGGGAGTTGTAACATTCTGGTTGTTAAACCTGCAAAAACGAGGCACACGTCCGCTGGAATTAGCAGTGGGAGCCTTCGTGCTGATGATAGGTGTTGCTTATCTTG	ATGGATTCCCGTTCTCCCAGCCTGCCCGACGACCGCCCCGACCCGCCAGAACAGCATCTCGACGCGCGGGCCGGGGCGACGCTGCGCGGGACGGCGGGACCACGCGGAGTGCGGCGCATCCTGCCGTTTCTCGGGCCGGCGGTCATCGCGTCTATCGCCTATATGGATCCCGGCAACTTTGCGACTAATATCGAGGGCGGTGCCCGTTACGGTTATTCCCTGCTTTGGGTGATTCTGGCCGCAAATCTTATGGCGATGGTGATTCAGAACCTCTCAGCAAATCTGGGAATCGCCAGTGGGCGTAATCTGCCAGAATTAATCCGTGAGCGCTGGCCACGTCCACTTGTATGGTTTTACTGGATTCAGGCAGAACTGGTTGCGATGGCATGGGATCTTGCC…	M	D	S	R	S	P	S	L	P	D	D	R	P	D	P	P	E	Q	H	L	D	A	R	A	G	A	T	L	R	G	T	A	G	P	R	G	V	R	R	I	L	P	F	L	G	P	A
T130Y	GTTGCGATGGCATATGATCTTGCCGAGTTTCTGGGTGCCGCACTTGCCATTCAACTGTTGACAGGCCTGCCGATGTTTTGGGGAGCGGTGGTCACGGGAGTTGTAACATTCTGGTTGTTAAACCTGCAAAAACGAGGCACACGTCCGCTGGAATTAGCAGTGGGAGCCTTCGTGCTGATGATAGGTGTTGCTTATCTTG	ATGGATTCCCGTTCTCCCAGCCTGCCCGACGACCGCCCCGACCCGCCAGAACAGCATCTCGACGCGCGGGCCGGGGCGACGCTGCGCGGGACGGCGGGACCACGCGGAGTGCGGCGCATCCTGCCGTTTCTCGGGCCGGCGGTCATCGCGTCTATCGCCTATATGGATCCCGGCAACTTTGCGACTAATATCGAGGGCGGTGCCCGTTACGGTTATTCCCTGCTTTGGGTGATTCTGGCCGCAAATCTTATGGCGATGGTGATTCAGAACCTCTCAGCAAATCTGGGAATCGCCAGTGGGCGTAATCTGCCAGAATTAATCCGTGAGCGCTGGCCACGTCCACTTGTATGGTTTTACTGGATTCAGGCAGAACTGGTTGCGATGGCATATGATCTTGCC…	M	D	S	R	S	P	S	L	P	D	D	R	P	D	P	P	E	Q	H	L	D	A	R	A	G	A	T	L	R	G	T	A	G	P	R	G	V	R	R	I	L	P	F	L	G	P	A
T130T	GTTGCGATGGCAACGGATCTTGCCGAGTTTCTGGGTGCCGCACTTGCCATTCAACTGTTGACAGGCCTGCCGATGTTTTGGGGAGCGGTGGTCACGGGAGTTGTAACATTCTGGTTGTTAAACCTGCAAAAACGAGGCACACGTCCGCTGGAATTAGCAGTGGGAGCCTTCGTGCTGATGATAGGTGTTGCTTATCTTG	ATGGATTCCCGTTCTCCCAGCCTGCCCGACGACCGCCCCGACCCGCCAGAACAGCATCTCGACGCGCGGGCCGGGGCGACGCTGCGCGGGACGGCGGGACCACGCGGAGTGCGGCGCATCCTGCCGTTTCTCGGGCCGGCGGTCATCGCGTCTATCGCCTATATGGATCCCGGCAACTTTGCGACTAATATCGAGGGCGGTGCCCGTTACGGTTATTCCCTGCTTTGGGTGATTCTGGCCGCAAATCTTATGGCGATGGTGATTCAGAACCTCTCAGCAAATCTGGGAATCGCCAGTGGGCGTAATCTGCCAGAATTAATCCGTGAGCGCTGGCCACGTCCACTTGTATGGTTTTACTGGATTCAGGCAGAACTGGTTGCGATGGCAACGGATCTTGCC…	M	D	S	R	S	P	S	L	P	D	D	R	P	D	P	P	E	Q	H	L	D	A	R	A	G	A	T	L	R	G	T	A	G	P	R	G	V	R	R	I	L	P	F	L	G	P	A
T130del	GTTGCGATGGCAGATCTTGCCGAGTTTCTGGGTGCCGCACTTGCCATTCAACTGTTGACAGGCCTGCCGATGTTTTGGGGAGCGGTGGTCACGGGAGTTGTAACATTCTGGTTGTTAAACCTGCAAAAACGAGGCACACGTCCGCTGGAATTAGCAGTGGGAGCCTTCGTGCTGATGATAGGTGTTGCTTATCTTGTG	ATGGATTCCCGTTCTCCCAGCCTGCCCGACGACCGCCCCGACCCGCCAGAACAGCATCTCGACGCGCGGGCCGGGGCGACGCTGCGCGGGACGGCGGGACCACGCGGAGTGCGGCGCATCCTGCCGTTTCTCGGGCCGGCGGTCATCGCGTCTATCGCCTATATGGATCCCGGCAACTTTGCGACTAATATCGAGGGCGGTGCCCGTTACGGTTATTCCCTGCTTTGGGTGATTCTGGCCGCAAATCTTATGGCGATGGTGATTCAGAACCTCTCAGCAAATCTGGGAATCGCCAGTGGGCGTAATCTGCCAGAATTAATCCGTGAGCGCTGGCCACGTCCACTTGTATGGTTTTACTGGATTCAGGCAGAACTGGTTGCGATGGCAGATCTTGCCGAG…	M	D	S	R	S	P	S	L	P	D	D	R	P	D	P	P	E	Q	H	L	D	A	R	A	G	A	T	L	R	G	T	A	G	P	R	G	V	R	R	I	L	P	F	L	G	P	A
D131A	GTTGCGATGGCAACCGCGCTTGCCGAGTTTCTGGGTGCCGCACTTGCCATTCAACTGTTGACAGGCCTGCCGATGTTTTGGGGAGCGGTGGTCACGGGAGTTGTAACATTCTGGTTGTTAAACCTGCAAAAACGAGGCACACGTCCGCTGGAATTAGCAGTGGGAGCCTTCGTGCTGATGATAGGTGTTGCTTATCTTG	ATGGATTCCCGTTCTCCCAGCCTGCCCGACGACCGCCCCGACCCGCCAGAACAGCATCTCGACGCGCGGGCCGGGGCGACGCTGCGCGGGACGGCGGGACCACGCGGAGTGCGGCGCATCCTGCCGTTTCTCGGGCCGGCGGTCATCGCGTCTATCGCCTATATGGATCCCGGCAACTTTGCGACTAATATCGAGGGCGGTGCCCGTTACGGTTATTCCCTGCTTTGGGTGATTCTGGCCGCAAATCTTATGGCGATGGTGATTCAGAACCTCTCAGCAAATCTGGGAATCGCCAGTGGGCGTAATCTGCCAGAATTAATCCGTGAGCGCTGGCCACGTCCACTTGTATGGTTTTACTGGATTCAGGCAGAACTGGTTGCGATGGCAACCGCGCTTGCC…	M	D	S	R	S	P	S	L	P	D	D	R	P	D	P	P	E	Q	H	L	D	A	R	A	G	A	T	L	R	G	T	A	G	P	R	G	V	R	R	I	L	P	F	L	G	P	A
D131C	GTTGCGATGGCAACCTGCCTTGCCGAGTTTCTGGGTGCCGCACTTGCCATTCAACTGTTGACAGGCCTGCCGATGTTTTGGGGAGCGGTGGTCACGGGAGTTGTAACATTCTGGTTGTTAAACCTGCAAAAACGAGGCACACGTCCGCTGGAATTAGCAGTGGGAGCCTTCGTGCTGATGATAGGTGTTGCTTATCTTG	ATGGATTCCCGTTCTCCCAGCCTGCCCGACGACCGCCCCGACCCGCCAGAACAGCATCTCGACGCGCGGGCCGGGGCGACGCTGCGCGGGACGGCGGGACCACGCGGAGTGCGGCGCATCCTGCCGTTTCTCGGGCCGGCGGTCATCGCGTCTATCGCCTATATGGATCCCGGCAACTTTGCGACTAATATCGAGGGCGGTGCCCGTTACGGTTATTCCCTGCTTTGGGTGATTCTGGCCGCAAATCTTATGGCGATGGTGATTCAGAACCTCTCAGCAAATCTGGGAATCGCCAGTGGGCGTAATCTGCCAGAATTAATCCGTGAGCGCTGGCCACGTCCACTTGTATGGTTTTACTGGATTCAGGCAGAACTGGTTGCGATGGCAACCTGCCTTGCC…	M	D	S	R	S	P	S	L	P	D	D	R	P	D	P	P	E	Q	H	L	D	A	R	A	G	A	T	L	R	G	T	A	G	P	R	G	V	R	R	I	L	P	F	L	G	P	A
D131E	GTTGCGATGGCAACCGAACTTGCCGAGTTTCTGGGTGCCGCACTTGCCATTCAACTGTTGACAGGCCTGCCGATGTTTTGGGGAGCGGTGGTCACGGGAGTTGTAACATTCTGGTTGTTAAACCTGCAAAAACGAGGCACACGTCCGCTGGAATTAGCAGTGGGAGCCTTCGTGCTGATGATAGGTGTTGCTTATCTTG	ATGGATTCCCGTTCTCCCAGCCTGCCCGACGACCGCCCCGACCCGCCAGAACAGCATCTCGACGCGCGGGCCGGGGCGACGCTGCGCGGGACGGCGGGACCACGCGGAGTGCGGCGCATCCTGCCGTTTCTCGGGCCGGCGGTCATCGCGTCTATCGCCTATATGGATCCCGGCAACTTTGCGACTAATATCGAGGGCGGTGCCCGTTACGGTTATTCCCTGCTTTGGGTGATTCTGGCCGCAAATCTTATGGCGATGGTGATTCAGAACCTCTCAGCAAATCTGGGAATCGCCAGTGGGCGTAATCTGCCAGAATTAATCCGTGAGCGCTGGCCACGTCCACTTGTATGGTTTTACTGGATTCAGGCAGAACTGGTTGCGATGGCAACCGAACTTGCC…	M	D	S	R	S	P	S	L	P	D	D	R	P	D	P	P	E	Q	H	L	D	A	R	A	G	A	T	L	R	G	T	A	G	P	R	G	V	R	R	I	L	P	F	L	G	P	A
D131F	GTTGCGATGGCAACCTTTCTTGCCGAGTTTCTGGGTGCCGCACTTGCCATTCAACTGTTGACAGGCCTGCCGATGTTTTGGGGAGCGGTGGTCACGGGAGTTGTAACATTCTGGTTGTTAAACCTGCAAAAACGAGGCACACGTCCGCTGGAATTAGCAGTGGGAGCCTTCGTGCTGATGATAGGTGTTGCTTATCTTG	ATGGATTCCCGTTCTCCCAGCCTGCCCGACGACCGCCCCGACCCGCCAGAACAGCATCTCGACGCGCGGGCCGGGGCGACGCTGCGCGGGACGGCGGGACCACGCGGAGTGCGGCGCATCCTGCCGTTTCTCGGGCCGGCGGTCATCGCGTCTATCGCCTATATGGATCCCGGCAACTTTGCGACTAATATCGAGGGCGGTGCCCGTTACGGTTATTCCCTGCTTTGGGTGATTCTGGCCGCAAATCTTATGGCGATGGTGATTCAGAACCTCTCAGCAAATCTGGGAATCGCCAGTGGGCGTAATCTGCCAGAATTAATCCGTGAGCGCTGGCCACGTCCACTTGTATGGTTTTACTGGATTCAGGCAGAACTGGTTGCGATGGCAACCTTTCTTGCC…	M	D	S	R	S	P	S	L	P	D	D	R	P	D	P	P	E	Q	H	L	D	A	R	A	G	A	T	L	R	G	T	A	G	P	R	G	V	R	R	I	L	P	F	L	G	P	A
D131G	GTTGCGATGGCAACCGGCCTTGCCGAGTTTCTGGGTGCCGCACTTGCCATTCAACTGTTGACAGGCCTGCCGATGTTTTGGGGAGCGGTGGTCACGGGAGTTGTAACATTCTGGTTGTTAAACCTGCAAAAACGAGGCACACGTCCGCTGGAATTAGCAGTGGGAGCCTTCGTGCTGATGATAGGTGTTGCTTATCTTG	ATGGATTCCCGTTCTCCCAGCCTGCCCGACGACCGCCCCGACCCGCCAGAACAGCATCTCGACGCGCGGGCCGGGGCGACGCTGCGCGGGACGGCGGGACCACGCGGAGTGCGGCGCATCCTGCCGTTTCTCGGGCCGGCGGTCATCGCGTCTATCGCCTATATGGATCCCGGCAACTTTGCGACTAATATCGAGGGCGGTGCCCGTTACGGTTATTCCCTGCTTTGGGTGATTCTGGCCGCAAATCTTATGGCGATGGTGATTCAGAACCTCTCAGCAAATCTGGGAATCGCCAGTGGGCGTAATCTGCCAGAATTAATCCGTGAGCGCTGGCCACGTCCACTTGTATGGTTTTACTGGATTCAGGCAGAACTGGTTGCGATGGCAACCGGCCTTGCC…	M	D	S	R	S	P	S	L	P	D	D	R	P	D	P	P	E	Q	H	L	D	A	R	A	G	A	T	L	R	G	T	A	G	P	R	G	V	R	R	I	L	P	F	L	G	P	A
D131H	GTTGCGATGGCAACCCATCTTGCCGAGTTTCTGGGTGCCGCACTTGCCATTCAACTGTTGACAGGCCTGCCGATGTTTTGGGGAGCGGTGGTCACGGGAGTTGTAACATTCTGGTTGTTAAACCTGCAAAAACGAGGCACACGTCCGCTGGAATTAGCAGTGGGAGCCTTCGTGCTGATGATAGGTGTTGCTTATCTTG	ATGGATTCCCGTTCTCCCAGCCTGCCCGACGACCGCCCCGACCCGCCAGAACAGCATCTCGACGCGCGGGCCGGGGCGACGCTGCGCGGGACGGCGGGACCACGCGGAGTGCGGCGCATCCTGCCGTTTCTCGGGCCGGCGGTCATCGCGTCTATCGCCTATATGGATCCCGGCAACTTTGCGACTAATATCGAGGGCGGTGCCCGTTACGGTTATTCCCTGCTTTGGGTGATTCTGGCCGCAAATCTTATGGCGATGGTGATTCAGAACCTCTCAGCAAATCTGGGAATCGCCAGTGGGCGTAATCTGCCAGAATTAATCCGTGAGCGCTGGCCACGTCCACTTGTATGGTTTTACTGGATTCAGGCAGAACTGGTTGCGATGGCAACCCATCTTGCC…	M	D	S	R	S	P	S	L	P	D	D	R	P	D	P	P	E	Q	H	L	D	A	R	A	G	A	T	L	R	G	T	A	G	P	R	G	V	R	R	I	L	P	F	L	G	P	A
D131I	GTTGCGATGGCAACCATTCTTGCCGAGTTTCTGGGTGCCGCACTTGCCATTCAACTGTTGACAGGCCTGCCGATGTTTTGGGGAGCGGTGGTCACGGGAGTTGTAACATTCTGGTTGTTAAACCTGCAAAAACGAGGCACACGTCCGCTGGAATTAGCAGTGGGAGCCTTCGTGCTGATGATAGGTGTTGCTTATCTTG	ATGGATTCCCGTTCTCCCAGCCTGCCCGACGACCGCCCCGACCCGCCAGAACAGCATCTCGACGCGCGGGCCGGGGCGACGCTGCGCGGGACGGCGGGACCACGCGGAGTGCGGCGCATCCTGCCGTTTCTCGGGCCGGCGGTCATCGCGTCTATCGCCTATATGGATCCCGGCAACTTTGCGACTAATATCGAGGGCGGTGCCCGTTACGGTTATTCCCTGCTTTGGGTGATTCTGGCCGCAAATCTTATGGCGATGGTGATTCAGAACCTCTCAGCAAATCTGGGAATCGCCAGTGGGCGTAATCTGCCAGAATTAATCCGTGAGCGCTGGCCACGTCCACTTGTATGGTTTTACTGGATTCAGGCAGAACTGGTTGCGATGGCAACCATTCTTGCC…	M	D	S	R	S	P	S	L	P	D	D	R	P	D	P	P	E	Q	H	L	D	A	R	A	G	A	T	L	R	G	T	A	G	P	R	G	V	R	R	I	L	P	F	L	G	P	A
D131K	GTTGCGATGGCAACCAAACTTGCCGAGTTTCTGGGTGCCGCACTTGCCATTCAACTGTTGACAGGCCTGCCGATGTTTTGGGGAGCGGTGGTCACGGGAGTTGTAACATTCTGGTTGTTAAACCTGCAAAAACGAGGCACACGTCCGCTGGAATTAGCAGTGGGAGCCTTCGTGCTGATGATAGGTGTTGCTTATCTTG	ATGGATTCCCGTTCTCCCAGCCTGCCCGACGACCGCCCCGACCCGCCAGAACAGCATCTCGACGCGCGGGCCGGGGCGACGCTGCGCGGGACGGCGGGACCACGCGGAGTGCGGCGCATCCTGCCGTTTCTCGGGCCGGCGGTCATCGCGTCTATCGCCTATATGGATCCCGGCAACTTTGCGACTAATATCGAGGGCGGTGCCCGTTACGGTTATTCCCTGCTTTGGGTGATTCTGGCCGCAAATCTTATGGCGATGGTGATTCAGAACCTCTCAGCAAATCTGGGAATCGCCAGTGGGCGTAATCTGCCAGAATTAATCCGTGAGCGCTGGCCACGTCCACTTGTATGGTTTTACTGGATTCAGGCAGAACTGGTTGCGATGGCAACCAAACTTGCC…	M	D	S	R	S	P	S	L	P	D	D	R	P	D	P	P	E	Q	H	L	D	A	R	A	G	A	T	L	R	G	T	A	G	P	R	G	V	R	R	I	L	P	F	L	G	P	A
D131L	GTTGCGATGGCAACCCTGCTTGCCGAGTTTCTGGGTGCCGCACTTGCCATTCAACTGTTGACAGGCCTGCCGATGTTTTGGGGAGCGGTGGTCACGGGAGTTGTAACATTCTGGTTGTTAAACCTGCAAAAACGAGGCACACGTCCGCTGGAATTAGCAGTGGGAGCCTTCGTGCTGATGATAGGTGTTGCTTATCTTG	ATGGATTCCCGTTCTCCCAGCCTGCCCGACGACCGCCCCGACCCGCCAGAACAGCATCTCGACGCGCGGGCCGGGGCGACGCTGCGCGGGACGGCGGGACCACGCGGAGTGCGGCGCATCCTGCCGTTTCTCGGGCCGGCGGTCATCGCGTCTATCGCCTATATGGATCCCGGCAACTTTGCGACTAATATCGAGGGCGGTGCCCGTTACGGTTATTCCCTGCTTTGGGTGATTCTGGCCGCAAATCTTATGGCGATGGTGATTCAGAACCTCTCAGCAAATCTGGGAATCGCCAGTGGGCGTAATCTGCCAGAATTAATCCGTGAGCGCTGGCCACGTCCACTTGTATGGTTTTACTGGATTCAGGCAGAACTGGTTGCGATGGCAACCCTGCTTGCC…	M	D	S	R	S	P	S	L	P	D	D	R	P	D	P	P	E	Q	H	L	D	A	R	A	G	A	T	L	R	G	T	A	G	P	R	G	V	R	R	I	L	P	F	L	G	P	A
D131M	GTTGCGATGGCAACCATGCTTGCCGAGTTTCTGGGTGCCGCACTTGCCATTCAACTGTTGACAGGCCTGCCGATGTTTTGGGGAGCGGTGGTCACGGGAGTTGTAACATTCTGGTTGTTAAACCTGCAAAAACGAGGCACACGTCCGCTGGAATTAGCAGTGGGAGCCTTCGTGCTGATGATAGGTGTTGCTTATCTTG	ATGGATTCCCGTTCTCCCAGCCTGCCCGACGACCGCCCCGACCCGCCAGAACAGCATCTCGACGCGCGGGCCGGGGCGACGCTGCGCGGGACGGCGGGACCACGCGGAGTGCGGCGCATCCTGCCGTTTCTCGGGCCGGCGGTCATCGCGTCTATCGCCTATATGGATCCCGGCAACTTTGCGACTAATATCGAGGGCGGTGCCCGTTACGGTTATTCCCTGCTTTGGGTGATTCTGGCCGCAAATCTTATGGCGATGGTGATTCAGAACCTCTCAGCAAATCTGGGAATCGCCAGTGGGCGTAATCTGCCAGAATTAATCCGTGAGCGCTGGCCACGTCCACTTGTATGGTTTTACTGGATTCAGGCAGAACTGGTTGCGATGGCAACCATGCTTGCC…	M	D	S	R	S	P	S	L	P	D	D	R	P	D	P	P	E	Q	H	L	D	A	R	A	G	A	T	L	R	G	T	A	G	P	R	G	V	R	R	I	L	P	F	L	G	P	A
D131N	GTTGCGATGGCAACCAACCTTGCCGAGTTTCTGGGTGCCGCACTTGCCATTCAACTGTTGACAGGCCTGCCGATGTTTTGGGGAGCGGTGGTCACGGGAGTTGTAACATTCTGGTTGTTAAACCTGCAAAAACGAGGCACACGTCCGCTGGAATTAGCAGTGGGAGCCTTCGTGCTGATGATAGGTGTTGCTTATCTTG	ATGGATTCCCGTTCTCCCAGCCTGCCCGACGACCGCCCCGACCCGCCAGAACAGCATCTCGACGCGCGGGCCGGGGCGACGCTGCGCGGGACGGCGGGACCACGCGGAGTGCGGCGCATCCTGCCGTTTCTCGGGCCGGCGGTCATCGCGTCTATCGCCTATATGGATCCCGGCAACTTTGCGACTAATATCGAGGGCGGTGCCCGTTACGGTTATTCCCTGCTTTGGGTGATTCTGGCCGCAAATCTTATGGCGATGGTGATTCAGAACCTCTCAGCAAATCTGGGAATCGCCAGTGGGCGTAATCTGCCAGAATTAATCCGTGAGCGCTGGCCACGTCCACTTGTATGGTTTTACTGGATTCAGGCAGAACTGGTTGCGATGGCAACCAACCTTGCC…	M	D	S	R	S	P	S	L	P	D	D	R	P	D	P	P	E	Q	H	L	D	A	R	A	G	A	T	L	R	G	T	A	G	P	R	G	V	R	R	I	L	P	F	L	G	P	A
D131P	GTTGCGATGGCAACCCCGCTTGCCGAGTTTCTGGGTGCCGCACTTGCCATTCAACTGTTGACAGGCCTGCCGATGTTTTGGGGAGCGGTGGTCACGGGAGTTGTAACATTCTGGTTGTTAAACCTGCAAAAACGAGGCACACGTCCGCTGGAATTAGCAGTGGGAGCCTTCGTGCTGATGATAGGTGTTGCTTATCTTG	ATGGATTCCCGTTCTCCCAGCCTGCCCGACGACCGCCCCGACCCGCCAGAACAGCATCTCGACGCGCGGGCCGGGGCGACGCTGCGCGGGACGGCGGGACCACGCGGAGTGCGGCGCATCCTGCCGTTTCTCGGGCCGGCGGTCATCGCGTCTATCGCCTATATGGATCCCGGCAACTTTGCGACTAATATCGAGGGCGGTGCCCGTTACGGTTATTCCCTGCTTTGGGTGATTCTGGCCGCAAATCTTATGGCGATGGTGATTCAGAACCTCTCAGCAAATCTGGGAATCGCCAGTGGGCGTAATCTGCCAGAATTAATCCGTGAGCGCTGGCCACGTCCACTTGTATGGTTTTACTGGATTCAGGCAGAACTGGTTGCGATGGCAACCCCGCTTGCC…	M	D	S	R	S	P	S	L	P	D	D	R	P	D	P	P	E	Q	H	L	D	A	R	A	G	A	T	L	R	G	T	A	G	P	R	G	V	R	R	I	L	P	F	L	G	P	A
D131Q	GTTGCGATGGCAACCCAGCTTGCCGAGTTTCTGGGTGCCGCACTTGCCATTCAACTGTTGACAGGCCTGCCGATGTTTTGGGGAGCGGTGGTCACGGGAGTTGTAACATTCTGGTTGTTAAACCTGCAAAAACGAGGCACACGTCCGCTGGAATTAGCAGTGGGAGCCTTCGTGCTGATGATAGGTGTTGCTTATCTTG	ATGGATTCCCGTTCTCCCAGCCTGCCCGACGACCGCCCCGACCCGCCAGAACAGCATCTCGACGCGCGGGCCGGGGCGACGCTGCGCGGGACGGCGGGACCACGCGGAGTGCGGCGCATCCTGCCGTTTCTCGGGCCGGCGGTCATCGCGTCTATCGCCTATATGGATCCCGGCAACTTTGCGACTAATATCGAGGGCGGTGCCCGTTACGGTTATTCCCTGCTTTGGGTGATTCTGGCCGCAAATCTTATGGCGATGGTGATTCAGAACCTCTCAGCAAATCTGGGAATCGCCAGTGGGCGTAATCTGCCAGAATTAATCCGTGAGCGCTGGCCACGTCCACTTGTATGGTTTTACTGGATTCAGGCAGAACTGGTTGCGATGGCAACCCAGCTTGCC…	M	D	S	R	S	P	S	L	P	D	D	R	P	D	P	P	E	Q	H	L	D	A	R	A	G	A	T	L	R	G	T	A	G	P	R	G	V	R	R	I	L	P	F	L	G	P	A
D131R	GTTGCGATGGCAACCCGTCTTGCCGAGTTTCTGGGTGCCGCACTTGCCATTCAACTGTTGACAGGCCTGCCGATGTTTTGGGGAGCGGTGGTCACGGGAGTTGTAACATTCTGGTTGTTAAACCTGCAAAAACGAGGCACACGTCCGCTGGAATTAGCAGTGGGAGCCTTCGTGCTGATGATAGGTGTTGCTTATCTTG	ATGGATTCCCGTTCTCCCAGCCTGCCCGACGACCGCCCCGACCCGCCAGAACAGCATCTCGACGCGCGGGCCGGGGCGACGCTGCGCGGGACGGCGGGACCACGCGGAGTGCGGCGCATCCTGCCGTTTCTCGGGCCGGCGGTCATCGCGTCTATCGCCTATATGGATCCCGGCAACTTTGCGACTAATATCGAGGGCGGTGCCCGTTACGGTTATTCCCTGCTTTGGGTGATTCTGGCCGCAAATCTTATGGCGATGGTGATTCAGAACCTCTCAGCAAATCTGGGAATCGCCAGTGGGCGTAATCTGCCAGAATTAATCCGTGAGCGCTGGCCACGTCCACTTGTATGGTTTTACTGGATTCAGGCAGAACTGGTTGCGATGGCAACCCGTCTTGCC…	M	D	S	R	S	P	S	L	P	D	D	R	P	D	P	P	E	Q	H	L	D	A	R	A	G	A	T	L	R	G	T	A	G	P	R	G	V	R	R	I	L	P	F	L	G	P	A
D131S	GTTGCGATGGCAACCAGCCTTGCCGAGTTTCTGGGTGCCGCACTTGCCATTCAACTGTTGACAGGCCTGCCGATGTTTTGGGGAGCGGTGGTCACGGGAGTTGTAACATTCTGGTTGTTAAACCTGCAAAAACGAGGCACACGTCCGCTGGAATTAGCAGTGGGAGCCTTCGTGCTGATGATAGGTGTTGCTTATCTTG	ATGGATTCCCGTTCTCCCAGCCTGCCCGACGACCGCCCCGACCCGCCAGAACAGCATCTCGACGCGCGGGCCGGGGCGACGCTGCGCGGGACGGCGGGACCACGCGGAGTGCGGCGCATCCTGCCGTTTCTCGGGCCGGCGGTCATCGCGTCTATCGCCTATATGGATCCCGGCAACTTTGCGACTAATATCGAGGGCGGTGCCCGTTACGGTTATTCCCTGCTTTGGGTGATTCTGGCCGCAAATCTTATGGCGATGGTGATTCAGAACCTCTCAGCAAATCTGGGAATCGCCAGTGGGCGTAATCTGCCAGAATTAATCCGTGAGCGCTGGCCACGTCCACTTGTATGGTTTTACTGGATTCAGGCAGAACTGGTTGCGATGGCAACCAGCCTTGCC…	M	D	S	R	S	P	S	L	P	D	D	R	P	D	P	P	E	Q	H	L	D	A	R	A	G	A	T	L	R	G	T	A	G	P	R	G	V	R	R	I	L	P	F	L	G	P	A
D131T	GTTGCGATGGCAACCACCCTTGCCGAGTTTCTGGGTGCCGCACTTGCCATTCAACTGTTGACAGGCCTGCCGATGTTTTGGGGAGCGGTGGTCACGGGAGTTGTAACATTCTGGTTGTTAAACCTGCAAAAACGAGGCACACGTCCGCTGGAATTAGCAGTGGGAGCCTTCGTGCTGATGATAGGTGTTGCTTATCTTG	ATGGATTCCCGTTCTCCCAGCCTGCCCGACGACCGCCCCGACCCGCCAGAACAGCATCTCGACGCGCGGGCCGGGGCGACGCTGCGCGGGACGGCGGGACCACGCGGAGTGCGGCGCATCCTGCCGTTTCTCGGGCCGGCGGTCATCGCGTCTATCGCCTATATGGATCCCGGCAACTTTGCGACTAATATCGAGGGCGGTGCCCGTTACGGTTATTCCCTGCTTTGGGTGATTCTGGCCGCAAATCTTATGGCGATGGTGATTCAGAACCTCTCAGCAAATCTGGGAATCGCCAGTGGGCGTAATCTGCCAGAATTAATCCGTGAGCGCTGGCCACGTCCACTTGTATGGTTTTACTGGATTCAGGCAGAACTGGTTGCGATGGCAACCACCCTTGCC…	M	D	S	R	S	P	S	L	P	D	D	R	P	D	P	P	E	Q	H	L	D	A	R	A	G	A	T	L	R	G	T	A	G	P	R	G	V	R	R	I	L	P	F	L	G	P	A
D131V	GTTGCGATGGCAACCGTGCTTGCCGAGTTTCTGGGTGCCGCACTTGCCATTCAACTGTTGACAGGCCTGCCGATGTTTTGGGGAGCGGTGGTCACGGGAGTTGTAACATTCTGGTTGTTAAACCTGCAAAAACGAGGCACACGTCCGCTGGAATTAGCAGTGGGAGCCTTCGTGCTGATGATAGGTGTTGCTTATCTTG	ATGGATTCCCGTTCTCCCAGCCTGCCCGACGACCGCCCCGACCCGCCAGAACAGCATCTCGACGCGCGGGCCGGGGCGACGCTGCGCGGGACGGCGGGACCACGCGGAGTGCGGCGCATCCTGCCGTTTCTCGGGCCGGCGGTCATCGCGTCTATCGCCTATATGGATCCCGGCAACTTTGCGACTAATATCGAGGGCGGTGCCCGTTACGGTTATTCCCTGCTTTGGGTGATTCTGGCCGCAAATCTTATGGCGATGGTGATTCAGAACCTCTCAGCAAATCTGGGAATCGCCAGTGGGCGTAATCTGCCAGAATTAATCCGTGAGCGCTGGCCACGTCCACTTGTATGGTTTTACTGGATTCAGGCAGAACTGGTTGCGATGGCAACCGTGCTTGCC…	M	D	S	R	S	P	S	L	P	D	D	R	P	D	P	P	E	Q	H	L	D	A	R	A	G	A	T	L	R	G	T	A	G	P	R	G	V	R	R	I	L	P	F	L	G	P	A
D131W	GTTGCGATGGCAACCTGGCTTGCCGAGTTTCTGGGTGCCGCACTTGCCATTCAACTGTTGACAGGCCTGCCGATGTTTTGGGGAGCGGTGGTCACGGGAGTTGTAACATTCTGGTTGTTAAACCTGCAAAAACGAGGCACACGTCCGCTGGAATTAGCAGTGGGAGCCTTCGTGCTGATGATAGGTGTTGCTTATCTTG	ATGGATTCCCGTTCTCCCAGCCTGCCCGACGACCGCCCCGACCCGCCAGAACAGCATCTCGACGCGCGGGCCGGGGCGACGCTGCGCGGGACGGCGGGACCACGCGGAGTGCGGCGCATCCTGCCGTTTCTCGGGCCGGCGGTCATCGCGTCTATCGCCTATATGGATCCCGGCAACTTTGCGACTAATATCGAGGGCGGTGCCCGTTACGGTTATTCCCTGCTTTGGGTGATTCTGGCCGCAAATCTTATGGCGATGGTGATTCAGAACCTCTCAGCAAATCTGGGAATCGCCAGTGGGCGTAATCTGCCAGAATTAATCCGTGAGCGCTGGCCACGTCCACTTGTATGGTTTTACTGGATTCAGGCAGAACTGGTTGCGATGGCAACCTGGCTTGCC…	M	D	S	R	S	P	S	L	P	D	D	R	P	D	P	P	E	Q	H	L	D	A	R	A	G	A	T	L	R	G	T	A	G	P	R	G	V	R	R	I	L	P	F	L	G	P	A
D131Y	GTTGCGATGGCAACCTATCTTGCCGAGTTTCTGGGTGCCGCACTTGCCATTCAACTGTTGACAGGCCTGCCGATGTTTTGGGGAGCGGTGGTCACGGGAGTTGTAACATTCTGGTTGTTAAACCTGCAAAAACGAGGCACACGTCCGCTGGAATTAGCAGTGGGAGCCTTCGTGCTGATGATAGGTGTTGCTTATCTTG	ATGGATTCCCGTTCTCCCAGCCTGCCCGACGACCGCCCCGACCCGCCAGAACAGCATCTCGACGCGCGGGCCGGGGCGACGCTGCGCGGGACGGCGGGACCACGCGGAGTGCGGCGCATCCTGCCGTTTCTCGGGCCGGCGGTCATCGCGTCTATCGCCTATATGGATCCCGGCAACTTTGCGACTAATATCGAGGGCGGTGCCCGTTACGGTTATTCCCTGCTTTGGGTGATTCTGGCCGCAAATCTTATGGCGATGGTGATTCAGAACCTCTCAGCAAATCTGGGAATCGCCAGTGGGCGTAATCTGCCAGAATTAATCCGTGAGCGCTGGCCACGTCCACTTGTATGGTTTTACTGGATTCAGGCAGAACTGGTTGCGATGGCAACCTATCTTGCC…	M	D	S	R	S	P	S	L	P	D	D	R	P	D	P	P	E	Q	H	L	D	A	R	A	G	A	T	L	R	G	T	A	G	P	R	G	V	R	R	I	L	P	F	L	G	P	A
D131D	GTTGCGATGGCAACCGACCTTGCCGAGTTTCTGGGTGCCGCACTTGCCATTCAACTGTTGACAGGCCTGCCGATGTTTTGGGGAGCGGTGGTCACGGGAGTTGTAACATTCTGGTTGTTAAACCTGCAAAAACGAGGCACACGTCCGCTGGAATTAGCAGTGGGAGCCTTCGTGCTGATGATAGGTGTTGCTTATCTTG	ATGGATTCCCGTTCTCCCAGCCTGCCCGACGACCGCCCCGACCCGCCAGAACAGCATCTCGACGCGCGGGCCGGGGCGACGCTGCGCGGGACGGCGGGACCACGCGGAGTGCGGCGCATCCTGCCGTTTCTCGGGCCGGCGGTCATCGCGTCTATCGCCTATATGGATCCCGGCAACTTTGCGACTAATATCGAGGGCGGTGCCCGTTACGGTTATTCCCTGCTTTGGGTGATTCTGGCCGCAAATCTTATGGCGATGGTGATTCAGAACCTCTCAGCAAATCTGGGAATCGCCAGTGGGCGTAATCTGCCAGAATTAATCCGTGAGCGCTGGCCACGTCCACTTGTATGGTTTTACTGGATTCAGGCAGAACTGGTTGCGATGGCAACCGACCTTGCC…	M	D	S	R	S	P	S	L	P	D	D	R	P	D	P	P	E	Q	H	L	D	A	R	A	G	A	T	L	R	G	T	A	G	P	R	G	V	R	R	I	L	P	F	L	G	P	A
D131del	GTTGCGATGGCAACCCTTGCCGAGTTTCTGGGTGCCGCACTTGCCATTCAACTGTTGACAGGCCTGCCGATGTTTTGGGGAGCGGTGGTCACGGGAGTTGTAACATTCTGGTTGTTAAACCTGCAAAAACGAGGCACACGTCCGCTGGAATTAGCAGTGGGAGCCTTCGTGCTGATGATAGGTGTTGCTTATCTTGTG	ATGGATTCCCGTTCTCCCAGCCTGCCCGACGACCGCCCCGACCCGCCAGAACAGCATCTCGACGCGCGGGCCGGGGCGACGCTGCGCGGGACGGCGGGACCACGCGGAGTGCGGCGCATCCTGCCGTTTCTCGGGCCGGCGGTCATCGCGTCTATCGCCTATATGGATCCCGGCAACTTTGCGACTAATATCGAGGGCGGTGCCCGTTACGGTTATTCCCTGCTTTGGGTGATTCTGGCCGCAAATCTTATGGCGATGGTGATTCAGAACCTCTCAGCAAATCTGGGAATCGCCAGTGGGCGTAATCTGCCAGAATTAATCCGTGAGCGCTGGCCACGTCCACTTGTATGGTTTTACTGGATTCAGGCAGAACTGGTTGCGATGGCAACCCTTGCCGAG…	M	D	S	R	S	P	S	L	P	D	D	R	P	D	P	P	E	Q	H	L	D	A	R	A	G	A	T	L	R	G	T	A	G	P	R	G	V	R	R	I	L	P	F	L	G	P	A
L132A	GTTGCGATGGCAACCGATGCGGCCGAGTTTCTGGGTGCCGCACTTGCCATTCAACTGTTGACAGGCCTGCCGATGTTTTGGGGAGCGGTGGTCACGGGAGTTGTAACATTCTGGTTGTTAAACCTGCAAAAACGAGGCACACGTCCGCTGGAATTAGCAGTGGGAGCCTTCGTGCTGATGATAGGTGTTGCTTATCTTG	ATGGATTCCCGTTCTCCCAGCCTGCCCGACGACCGCCCCGACCCGCCAGAACAGCATCTCGACGCGCGGGCCGGGGCGACGCTGCGCGGGACGGCGGGACCACGCGGAGTGCGGCGCATCCTGCCGTTTCTCGGGCCGGCGGTCATCGCGTCTATCGCCTATATGGATCCCGGCAACTTTGCGACTAATATCGAGGGCGGTGCCCGTTACGGTTATTCCCTGCTTTGGGTGATTCTGGCCGCAAATCTTATGGCGATGGTGATTCAGAACCTCTCAGCAAATCTGGGAATCGCCAGTGGGCGTAATCTGCCAGAATTAATCCGTGAGCGCTGGCCACGTCCACTTGTATGGTTTTACTGGATTCAGGCAGAACTGGTTGCGATGGCAACCGATGCGGCC…	M	D	S	R	S	P	S	L	P	D	D	R	P	D	P	P	E	Q	H	L	D	A	R	A	G	A	T	L	R	G	T	A	G	P	R	G	V	R	R	I	L	P	F	L	G	P	A
L132C	GTTGCGATGGCAACCGATTGCGCCGAGTTTCTGGGTGCCGCACTTGCCATTCAACTGTTGACAGGCCTGCCGATGTTTTGGGGAGCGGTGGTCACGGGAGTTGTAACATTCTGGTTGTTAAACCTGCAAAAACGAGGCACACGTCCGCTGGAATTAGCAGTGGGAGCCTTCGTGCTGATGATAGGTGTTGCTTATCTTG	ATGGATTCCCGTTCTCCCAGCCTGCCCGACGACCGCCCCGACCCGCCAGAACAGCATCTCGACGCGCGGGCCGGGGCGACGCTGCGCGGGACGGCGGGACCACGCGGAGTGCGGCGCATCCTGCCGTTTCTCGGGCCGGCGGTCATCGCGTCTATCGCCTATATGGATCCCGGCAACTTTGCGACTAATATCGAGGGCGGTGCCCGTTACGGTTATTCCCTGCTTTGGGTGATTCTGGCCGCAAATCTTATGGCGATGGTGATTCAGAACCTCTCAGCAAATCTGGGAATCGCCAGTGGGCGTAATCTGCCAGAATTAATCCGTGAGCGCTGGCCACGTCCACTTGTATGGTTTTACTGGATTCAGGCAGAACTGGTTGCGATGGCAACCGATTGCGCC…	M	D	S	R	S	P	S	L	P	D	D	R	P	D	P	P	E	Q	H	L	D	A	R	A	G	A	T	L	R	G	T	A	G	P	R	G	V	R	R	I	L	P	F	L	G	P	A
L132D	GTTGCGATGGCAACCGATGATGCCGAGTTTCTGGGTGCCGCACTTGCCATTCAACTGTTGACAGGCCTGCCGATGTTTTGGGGAGCGGTGGTCACGGGAGTTGTAACATTCTGGTTGTTAAACCTGCAAAAACGAGGCACACGTCCGCTGGAATTAGCAGTGGGAGCCTTCGTGCTGATGATAGGTGTTGCTTATCTTG	ATGGATTCCCGTTCTCCCAGCCTGCCCGACGACCGCCCCGACCCGCCAGAACAGCATCTCGACGCGCGGGCCGGGGCGACGCTGCGCGGGACGGCGGGACCACGCGGAGTGCGGCGCATCCTGCCGTTTCTCGGGCCGGCGGTCATCGCGTCTATCGCCTATATGGATCCCGGCAACTTTGCGACTAATATCGAGGGCGGTGCCCGTTACGGTTATTCCCTGCTTTGGGTGATTCTGGCCGCAAATCTTATGGCGATGGTGATTCAGAACCTCTCAGCAAATCTGGGAATCGCCAGTGGGCGTAATCTGCCAGAATTAATCCGTGAGCGCTGGCCACGTCCACTTGTATGGTTTTACTGGATTCAGGCAGAACTGGTTGCGATGGCAACCGATGATGCC…	M	D	S	R	S	P	S	L	P	D	D	R	P	D	P	P	E	Q	H	L	D	A	R	A	G	A	T	L	R	G	T	A	G	P	R	G	V	R	R	I	L	P	F	L	G	P	A
L132E	GTTGCGATGGCAACCGATGAAGCCGAGTTTCTGGGTGCCGCACTTGCCATTCAACTGTTGACAGGCCTGCCGATGTTTTGGGGAGCGGTGGTCACGGGAGTTGTAACATTCTGGTTGTTAAACCTGCAAAAACGAGGCACACGTCCGCTGGAATTAGCAGTGGGAGCCTTCGTGCTGATGATAGGTGTTGCTTATCTTG	ATGGATTCCCGTTCTCCCAGCCTGCCCGACGACCGCCCCGACCCGCCAGAACAGCATCTCGACGCGCGGGCCGGGGCGACGCTGCGCGGGACGGCGGGACCACGCGGAGTGCGGCGCATCCTGCCGTTTCTCGGGCCGGCGGTCATCGCGTCTATCGCCTATATGGATCCCGGCAACTTTGCGACTAATATCGAGGGCGGTGCCCGTTACGGTTATTCCCTGCTTTGGGTGATTCTGGCCGCAAATCTTATGGCGATGGTGATTCAGAACCTCTCAGCAAATCTGGGAATCGCCAGTGGGCGTAATCTGCCAGAATTAATCCGTGAGCGCTGGCCACGTCCACTTGTATGGTTTTACTGGATTCAGGCAGAACTGGTTGCGATGGCAACCGATGAAGCC…	M	D	S	R	S	P	S	L	P	D	D	R	P	D	P	P	E	Q	H	L	D	A	R	A	G	A	T	L	R	G	T	A	G	P	R	G	V	R	R	I	L	P	F	L	G	P	A
L132F	GTTGCGATGGCAACCGATTTTGCCGAGTTTCTGGGTGCCGCACTTGCCATTCAACTGTTGACAGGCCTGCCGATGTTTTGGGGAGCGGTGGTCACGGGAGTTGTAACATTCTGGTTGTTAAACCTGCAAAAACGAGGCACACGTCCGCTGGAATTAGCAGTGGGAGCCTTCGTGCTGATGATAGGTGTTGCTTATCTTG	ATGGATTCCCGTTCTCCCAGCCTGCCCGACGACCGCCCCGACCCGCCAGAACAGCATCTCGACGCGCGGGCCGGGGCGACGCTGCGCGGGACGGCGGGACCACGCGGAGTGCGGCGCATCCTGCCGTTTCTCGGGCCGGCGGTCATCGCGTCTATCGCCTATATGGATCCCGGCAACTTTGCGACTAATATCGAGGGCGGTGCCCGTTACGGTTATTCCCTGCTTTGGGTGATTCTGGCCGCAAATCTTATGGCGATGGTGATTCAGAACCTCTCAGCAAATCTGGGAATCGCCAGTGGGCGTAATCTGCCAGAATTAATCCGTGAGCGCTGGCCACGTCCACTTGTATGGTTTTACTGGATTCAGGCAGAACTGGTTGCGATGGCAACCGATTTTGCC…	M	D	S	R	S	P	S	L	P	D	D	R	P	D	P	P	E	Q	H	L	D	A	R	A	G	A	T	L	R	G	T	A	G	P	R	G	V	R	R	I	L	P	F	L	G	P	A
L132G	GTTGCGATGGCAACCGATGGCGCCGAGTTTCTGGGTGCCGCACTTGCCATTCAACTGTTGACAGGCCTGCCGATGTTTTGGGGAGCGGTGGTCACGGGAGTTGTAACATTCTGGTTGTTAAACCTGCAAAAACGAGGCACACGTCCGCTGGAATTAGCAGTGGGAGCCTTCGTGCTGATGATAGGTGTTGCTTATCTTG	ATGGATTCCCGTTCTCCCAGCCTGCCCGACGACCGCCCCGACCCGCCAGAACAGCATCTCGACGCGCGGGCCGGGGCGACGCTGCGCGGGACGGCGGGACCACGCGGAGTGCGGCGCATCCTGCCGTTTCTCGGGCCGGCGGTCATCGCGTCTATCGCCTATATGGATCCCGGCAACTTTGCGACTAATATCGAGGGCGGTGCCCGTTACGGTTATTCCCTGCTTTGGGTGATTCTGGCCGCAAATCTTATGGCGATGGTGATTCAGAACCTCTCAGCAAATCTGGGAATCGCCAGTGGGCGTAATCTGCCAGAATTAATCCGTGAGCGCTGGCCACGTCCACTTGTATGGTTTTACTGGATTCAGGCAGAACTGGTTGCGATGGCAACCGATGGCGCC…	M	D	S	R	S	P	S	L	P	D	D	R	P	D	P	P	E	Q	H	L	D	A	R	A	G	A	T	L	R	G	T	A	G	P	R	G	V	R	R	I	L	P	F	L	G	P	A
L132H	GTTGCGATGGCAACCGATCATGCCGAGTTTCTGGGTGCCGCACTTGCCATTCAACTGTTGACAGGCCTGCCGATGTTTTGGGGAGCGGTGGTCACGGGAGTTGTAACATTCTGGTTGTTAAACCTGCAAAAACGAGGCACACGTCCGCTGGAATTAGCAGTGGGAGCCTTCGTGCTGATGATAGGTGTTGCTTATCTTG	ATGGATTCCCGTTCTCCCAGCCTGCCCGACGACCGCCCCGACCCGCCAGAACAGCATCTCGACGCGCGGGCCGGGGCGACGCTGCGCGGGACGGCGGGACCACGCGGAGTGCGGCGCATCCTGCCGTTTCTCGGGCCGGCGGTCATCGCGTCTATCGCCTATATGGATCCCGGCAACTTTGCGACTAATATCGAGGGCGGTGCCCGTTACGGTTATTCCCTGCTTTGGGTGATTCTGGCCGCAAATCTTATGGCGATGGTGATTCAGAACCTCTCAGCAAATCTGGGAATCGCCAGTGGGCGTAATCTGCCAGAATTAATCCGTGAGCGCTGGCCACGTCCACTTGTATGGTTTTACTGGATTCAGGCAGAACTGGTTGCGATGGCAACCGATCATGCC…	M	D	S	R	S	P	S	L	P	D	D	R	P	D	P	P	E	Q	H	L	D	A	R	A	G	A	T	L	R	G	T	A	G	P	R	G	V	R	R	I	L	P	F	L	G	P	A
L132I	GTTGCGATGGCAACCGATATTGCCGAGTTTCTGGGTGCCGCACTTGCCATTCAACTGTTGACAGGCCTGCCGATGTTTTGGGGAGCGGTGGTCACGGGAGTTGTAACATTCTGGTTGTTAAACCTGCAAAAACGAGGCACACGTCCGCTGGAATTAGCAGTGGGAGCCTTCGTGCTGATGATAGGTGTTGCTTATCTTG	ATGGATTCCCGTTCTCCCAGCCTGCCCGACGACCGCCCCGACCCGCCAGAACAGCATCTCGACGCGCGGGCCGGGGCGACGCTGCGCGGGACGGCGGGACCACGCGGAGTGCGGCGCATCCTGCCGTTTCTCGGGCCGGCGGTCATCGCGTCTATCGCCTATATGGATCCCGGCAACTTTGCGACTAATATCGAGGGCGGTGCCCGTTACGGTTATTCCCTGCTTTGGGTGATTCTGGCCGCAAATCTTATGGCGATGGTGATTCAGAACCTCTCAGCAAATCTGGGAATCGCCAGTGGGCGTAATCTGCCAGAATTAATCCGTGAGCGCTGGCCACGTCCACTTGTATGGTTTTACTGGATTCAGGCAGAACTGGTTGCGATGGCAACCGATATTGCC…	M	D	S	R	S	P	S	L	P	D	D	R	P	D	P	P	E	Q	H	L	D	A	R	A	G	A	T	L	R	G	T	A	G	P	R	G	V	R	R	I	L	P	F	L	G	P	A
L132K	GTTGCGATGGCAACCGATAAAGCCGAGTTTCTGGGTGCCGCACTTGCCATTCAACTGTTGACAGGCCTGCCGATGTTTTGGGGAGCGGTGGTCACGGGAGTTGTAACATTCTGGTTGTTAAACCTGCAAAAACGAGGCACACGTCCGCTGGAATTAGCAGTGGGAGCCTTCGTGCTGATGATAGGTGTTGCTTATCTTG	ATGGATTCCCGTTCTCCCAGCCTGCCCGACGACCGCCCCGACCCGCCAGAACAGCATCTCGACGCGCGGGCCGGGGCGACGCTGCGCGGGACGGCGGGACCACGCGGAGTGCGGCGCATCCTGCCGTTTCTCGGGCCGGCGGTCATCGCGTCTATCGCCTATATGGATCCCGGCAACTTTGCGACTAATATCGAGGGCGGTGCCCGTTACGGTTATTCCCTGCTTTGGGTGATTCTGGCCGCAAATCTTATGGCGATGGTGATTCAGAACCTCTCAGCAAATCTGGGAATCGCCAGTGGGCGTAATCTGCCAGAATTAATCCGTGAGCGCTGGCCACGTCCACTTGTATGGTTTTACTGGATTCAGGCAGAACTGGTTGCGATGGCAACCGATAAAGCC…	M	D	S	R	S	P	S	L	P	D	D	R	P	D	P	P	E	Q	H	L	D	A	R	A	G	A	T	L	R	G	T	A	G	P	R	G	V	R	R	I	L	P	F	L	G	P	A
L132M	GTTGCGATGGCAACCGATATGGCCGAGTTTCTGGGTGCCGCACTTGCCATTCAACTGTTGACAGGCCTGCCGATGTTTTGGGGAGCGGTGGTCACGGGAGTTGTAACATTCTGGTTGTTAAACCTGCAAAAACGAGGCACACGTCCGCTGGAATTAGCAGTGGGAGCCTTCGTGCTGATGATAGGTGTTGCTTATCTTG	ATGGATTCCCGTTCTCCCAGCCTGCCCGACGACCGCCCCGACCCGCCAGAACAGCATCTCGACGCGCGGGCCGGGGCGACGCTGCGCGGGACGGCGGGACCACGCGGAGTGCGGCGCATCCTGCCGTTTCTCGGGCCGGCGGTCATCGCGTCTATCGCCTATATGGATCCCGGCAACTTTGCGACTAATATCGAGGGCGGTGCCCGTTACGGTTATTCCCTGCTTTGGGTGATTCTGGCCGCAAATCTTATGGCGATGGTGATTCAGAACCTCTCAGCAAATCTGGGAATCGCCAGTGGGCGTAATCTGCCAGAATTAATCCGTGAGCGCTGGCCACGTCCACTTGTATGGTTTTACTGGATTCAGGCAGAACTGGTTGCGATGGCAACCGATATGGCC…	M	D	S	R	S	P	S	L	P	D	D	R	P	D	P	P	E	Q	H	L	D	A	R	A	G	A	T	L	R	G	T	A	G	P	R	G	V	R	R	I	L	P	F	L	G	P	A
L132N	GTTGCGATGGCAACCGATAACGCCGAGTTTCTGGGTGCCGCACTTGCCATTCAACTGTTGACAGGCCTGCCGATGTTTTGGGGAGCGGTGGTCACGGGAGTTGTAACATTCTGGTTGTTAAACCTGCAAAAACGAGGCACACGTCCGCTGGAATTAGCAGTGGGAGCCTTCGTGCTGATGATAGGTGTTGCTTATCTTG	ATGGATTCCCGTTCTCCCAGCCTGCCCGACGACCGCCCCGACCCGCCAGAACAGCATCTCGACGCGCGGGCCGGGGCGACGCTGCGCGGGACGGCGGGACCACGCGGAGTGCGGCGCATCCTGCCGTTTCTCGGGCCGGCGGTCATCGCGTCTATCGCCTATATGGATCCCGGCAACTTTGCGACTAATATCGAGGGCGGTGCCCGTTACGGTTATTCCCTGCTTTGGGTGATTCTGGCCGCAAATCTTATGGCGATGGTGATTCAGAACCTCTCAGCAAATCTGGGAATCGCCAGTGGGCGTAATCTGCCAGAATTAATCCGTGAGCGCTGGCCACGTCCACTTGTATGGTTTTACTGGATTCAGGCAGAACTGGTTGCGATGGCAACCGATAACGCC…	M	D	S	R	S	P	S	L	P	D	D	R	P	D	P	P	E	Q	H	L	D	A	R	A	G	A	T	L	R	G	T	A	G	P	R	G	V	R	R	I	L	P	F	L	G	P	A
L132P	GTTGCGATGGCAACCGATCCGGCCGAGTTTCTGGGTGCCGCACTTGCCATTCAACTGTTGACAGGCCTGCCGATGTTTTGGGGAGCGGTGGTCACGGGAGTTGTAACATTCTGGTTGTTAAACCTGCAAAAACGAGGCACACGTCCGCTGGAATTAGCAGTGGGAGCCTTCGTGCTGATGATAGGTGTTGCTTATCTTG	ATGGATTCCCGTTCTCCCAGCCTGCCCGACGACCGCCCCGACCCGCCAGAACAGCATCTCGACGCGCGGGCCGGGGCGACGCTGCGCGGGACGGCGGGACCACGCGGAGTGCGGCGCATCCTGCCGTTTCTCGGGCCGGCGGTCATCGCGTCTATCGCCTATATGGATCCCGGCAACTTTGCGACTAATATCGAGGGCGGTGCCCGTTACGGTTATTCCCTGCTTTGGGTGATTCTGGCCGCAAATCTTATGGCGATGGTGATTCAGAACCTCTCAGCAAATCTGGGAATCGCCAGTGGGCGTAATCTGCCAGAATTAATCCGTGAGCGCTGGCCACGTCCACTTGTATGGTTTTACTGGATTCAGGCAGAACTGGTTGCGATGGCAACCGATCCGGCC…	M	D	S	R	S	P	S	L	P	D	D	R	P	D	P	P	E	Q	H	L	D	A	R	A	G	A	T	L	R	G	T	A	G	P	R	G	V	R	R	I	L	P	F	L	G	P	A
L132Q	GTTGCGATGGCAACCGATCAGGCCGAGTTTCTGGGTGCCGCACTTGCCATTCAACTGTTGACAGGCCTGCCGATGTTTTGGGGAGCGGTGGTCACGGGAGTTGTAACATTCTGGTTGTTAAACCTGCAAAAACGAGGCACACGTCCGCTGGAATTAGCAGTGGGAGCCTTCGTGCTGATGATAGGTGTTGCTTATCTTG	ATGGATTCCCGTTCTCCCAGCCTGCCCGACGACCGCCCCGACCCGCCAGAACAGCATCTCGACGCGCGGGCCGGGGCGACGCTGCGCGGGACGGCGGGACCACGCGGAGTGCGGCGCATCCTGCCGTTTCTCGGGCCGGCGGTCATCGCGTCTATCGCCTATATGGATCCCGGCAACTTTGCGACTAATATCGAGGGCGGTGCCCGTTACGGTTATTCCCTGCTTTGGGTGATTCTGGCCGCAAATCTTATGGCGATGGTGATTCAGAACCTCTCAGCAAATCTGGGAATCGCCAGTGGGCGTAATCTGCCAGAATTAATCCGTGAGCGCTGGCCACGTCCACTTGTATGGTTTTACTGGATTCAGGCAGAACTGGTTGCGATGGCAACCGATCAGGCC…	M	D	S	R	S	P	S	L	P	D	D	R	P	D	P	P	E	Q	H	L	D	A	R	A	G	A	T	L	R	G	T	A	G	P	R	G	V	R	R	I	L	P	F	L	G	P	A
L132R	GTTGCGATGGCAACCGATCGTGCCGAGTTTCTGGGTGCCGCACTTGCCATTCAACTGTTGACAGGCCTGCCGATGTTTTGGGGAGCGGTGGTCACGGGAGTTGTAACATTCTGGTTGTTAAACCTGCAAAAACGAGGCACACGTCCGCTGGAATTAGCAGTGGGAGCCTTCGTGCTGATGATAGGTGTTGCTTATCTTG	ATGGATTCCCGTTCTCCCAGCCTGCCCGACGACCGCCCCGACCCGCCAGAACAGCATCTCGACGCGCGGGCCGGGGCGACGCTGCGCGGGACGGCGGGACCACGCGGAGTGCGGCGCATCCTGCCGTTTCTCGGGCCGGCGGTCATCGCGTCTATCGCCTATATGGATCCCGGCAACTTTGCGACTAATATCGAGGGCGGTGCCCGTTACGGTTATTCCCTGCTTTGGGTGATTCTGGCCGCAAATCTTATGGCGATGGTGATTCAGAACCTCTCAGCAAATCTGGGAATCGCCAGTGGGCGTAATCTGCCAGAATTAATCCGTGAGCGCTGGCCACGTCCACTTGTATGGTTTTACTGGATTCAGGCAGAACTGGTTGCGATGGCAACCGATCGTGCC…	M	D	S	R	S	P	S	L	P	D	D	R	P	D	P	P	E	Q	H	L	D	A	R	A	G	A	T	L	R	G	T	A	G	P	R	G	V	R	R	I	L	P	F	L	G	P	A
L132S	GTTGCGATGGCAACCGATAGCGCCGAGTTTCTGGGTGCCGCACTTGCCATTCAACTGTTGACAGGCCTGCCGATGTTTTGGGGAGCGGTGGTCACGGGAGTTGTAACATTCTGGTTGTTAAACCTGCAAAAACGAGGCACACGTCCGCTGGAATTAGCAGTGGGAGCCTTCGTGCTGATGATAGGTGTTGCTTATCTTG	ATGGATTCCCGTTCTCCCAGCCTGCCCGACGACCGCCCCGACCCGCCAGAACAGCATCTCGACGCGCGGGCCGGGGCGACGCTGCGCGGGACGGCGGGACCACGCGGAGTGCGGCGCATCCTGCCGTTTCTCGGGCCGGCGGTCATCGCGTCTATCGCCTATATGGATCCCGGCAACTTTGCGACTAATATCGAGGGCGGTGCCCGTTACGGTTATTCCCTGCTTTGGGTGATTCTGGCCGCAAATCTTATGGCGATGGTGATTCAGAACCTCTCAGCAAATCTGGGAATCGCCAGTGGGCGTAATCTGCCAGAATTAATCCGTGAGCGCTGGCCACGTCCACTTGTATGGTTTTACTGGATTCAGGCAGAACTGGTTGCGATGGCAACCGATAGCGCC…	M	D	S	R	S	P	S	L	P	D	D	R	P	D	P	P	E	Q	H	L	D	A	R	A	G	A	T	L	R	G	T	A	G	P	R	G	V	R	R	I	L	P	F	L	G	P	A
L132T	GTTGCGATGGCAACCGATACCGCCGAGTTTCTGGGTGCCGCACTTGCCATTCAACTGTTGACAGGCCTGCCGATGTTTTGGGGAGCGGTGGTCACGGGAGTTGTAACATTCTGGTTGTTAAACCTGCAAAAACGAGGCACACGTCCGCTGGAATTAGCAGTGGGAGCCTTCGTGCTGATGATAGGTGTTGCTTATCTTG	ATGGATTCCCGTTCTCCCAGCCTGCCCGACGACCGCCCCGACCCGCCAGAACAGCATCTCGACGCGCGGGCCGGGGCGACGCTGCGCGGGACGGCGGGACCACGCGGAGTGCGGCGCATCCTGCCGTTTCTCGGGCCGGCGGTCATCGCGTCTATCGCCTATATGGATCCCGGCAACTTTGCGACTAATATCGAGGGCGGTGCCCGTTACGGTTATTCCCTGCTTTGGGTGATTCTGGCCGCAAATCTTATGGCGATGGTGATTCAGAACCTCTCAGCAAATCTGGGAATCGCCAGTGGGCGTAATCTGCCAGAATTAATCCGTGAGCGCTGGCCACGTCCACTTGTATGGTTTTACTGGATTCAGGCAGAACTGGTTGCGATGGCAACCGATACCGCC…	M	D	S	R	S	P	S	L	P	D	D	R	P	D	P	P	E	Q	H	L	D	A	R	A	G	A	T	L	R	G	T	A	G	P	R	G	V	R	R	I	L	P	F	L	G	P	A
L132V	GTTGCGATGGCAACCGATGTGGCCGAGTTTCTGGGTGCCGCACTTGCCATTCAACTGTTGACAGGCCTGCCGATGTTTTGGGGAGCGGTGGTCACGGGAGTTGTAACATTCTGGTTGTTAAACCTGCAAAAACGAGGCACACGTCCGCTGGAATTAGCAGTGGGAGCCTTCGTGCTGATGATAGGTGTTGCTTATCTTG	ATGGATTCCCGTTCTCCCAGCCTGCCCGACGACCGCCCCGACCCGCCAGAACAGCATCTCGACGCGCGGGCCGGGGCGACGCTGCGCGGGACGGCGGGACCACGCGGAGTGCGGCGCATCCTGCCGTTTCTCGGGCCGGCGGTCATCGCGTCTATCGCCTATATGGATCCCGGCAACTTTGCGACTAATATCGAGGGCGGTGCCCGTTACGGTTATTCCCTGCTTTGGGTGATTCTGGCCGCAAATCTTATGGCGATGGTGATTCAGAACCTCTCAGCAAATCTGGGAATCGCCAGTGGGCGTAATCTGCCAGAATTAATCCGTGAGCGCTGGCCACGTCCACTTGTATGGTTTTACTGGATTCAGGCAGAACTGGTTGCGATGGCAACCGATGTGGCC…	M	D	S	R	S	P	S	L	P	D	D	R	P	D	P	P	E	Q	H	L	D	A	R	A	G	A	T	L	R	G	T	A	G	P	R	G	V	R	R	I	L	P	F	L	G	P	A
L132W	GTTGCGATGGCAACCGATTGGGCCGAGTTTCTGGGTGCCGCACTTGCCATTCAACTGTTGACAGGCCTGCCGATGTTTTGGGGAGCGGTGGTCACGGGAGTTGTAACATTCTGGTTGTTAAACCTGCAAAAACGAGGCACACGTCCGCTGGAATTAGCAGTGGGAGCCTTCGTGCTGATGATAGGTGTTGCTTATCTTG	ATGGATTCCCGTTCTCCCAGCCTGCCCGACGACCGCCCCGACCCGCCAGAACAGCATCTCGACGCGCGGGCCGGGGCGACGCTGCGCGGGACGGCGGGACCACGCGGAGTGCGGCGCATCCTGCCGTTTCTCGGGCCGGCGGTCATCGCGTCTATCGCCTATATGGATCCCGGCAACTTTGCGACTAATATCGAGGGCGGTGCCCGTTACGGTTATTCCCTGCTTTGGGTGATTCTGGCCGCAAATCTTATGGCGATGGTGATTCAGAACCTCTCAGCAAATCTGGGAATCGCCAGTGGGCGTAATCTGCCAGAATTAATCCGTGAGCGCTGGCCACGTCCACTTGTATGGTTTTACTGGATTCAGGCAGAACTGGTTGCGATGGCAACCGATTGGGCC…	M	D	S	R	S	P	S	L	P	D	D	R	P	D	P	P	E	Q	H	L	D	A	R	A	G	A	T	L	R	G	T	A	G	P	R	G	V	R	R	I	L	P	F	L	G	P	A
L132Y	GTTGCGATGGCAACCGATTATGCCGAGTTTCTGGGTGCCGCACTTGCCATTCAACTGTTGACAGGCCTGCCGATGTTTTGGGGAGCGGTGGTCACGGGAGTTGTAACATTCTGGTTGTTAAACCTGCAAAAACGAGGCACACGTCCGCTGGAATTAGCAGTGGGAGCCTTCGTGCTGATGATAGGTGTTGCTTATCTTG	ATGGATTCCCGTTCTCCCAGCCTGCCCGACGACCGCCCCGACCCGCCAGAACAGCATCTCGACGCGCGGGCCGGGGCGACGCTGCGCGGGACGGCGGGACCACGCGGAGTGCGGCGCATCCTGCCGTTTCTCGGGCCGGCGGTCATCGCGTCTATCGCCTATATGGATCCCGGCAACTTTGCGACTAATATCGAGGGCGGTGCCCGTTACGGTTATTCCCTGCTTTGGGTGATTCTGGCCGCAAATCTTATGGCGATGGTGATTCAGAACCTCTCAGCAAATCTGGGAATCGCCAGTGGGCGTAATCTGCCAGAATTAATCCGTGAGCGCTGGCCACGTCCACTTGTATGGTTTTACTGGATTCAGGCAGAACTGGTTGCGATGGCAACCGATTATGCC…	M	D	S	R	S	P	S	L	P	D	D	R	P	D	P	P	E	Q	H	L	D	A	R	A	G	A	T	L	R	G	T	A	G	P	R	G	V	R	R	I	L	P	F	L	G	P	A
L132L	GTTGCGATGGCAACCGATCTGGCCGAGTTTCTGGGTGCCGCACTTGCCATTCAACTGTTGACAGGCCTGCCGATGTTTTGGGGAGCGGTGGTCACGGGAGTTGTAACATTCTGGTTGTTAAACCTGCAAAAACGAGGCACACGTCCGCTGGAATTAGCAGTGGGAGCCTTCGTGCTGATGATAGGTGTTGCTTATCTTG	ATGGATTCCCGTTCTCCCAGCCTGCCCGACGACCGCCCCGACCCGCCAGAACAGCATCTCGACGCGCGGGCCGGGGCGACGCTGCGCGGGACGGCGGGACCACGCGGAGTGCGGCGCATCCTGCCGTTTCTCGGGCCGGCGGTCATCGCGTCTATCGCCTATATGGATCCCGGCAACTTTGCGACTAATATCGAGGGCGGTGCCCGTTACGGTTATTCCCTGCTTTGGGTGATTCTGGCCGCAAATCTTATGGCGATGGTGATTCAGAACCTCTCAGCAAATCTGGGAATCGCCAGTGGGCGTAATCTGCCAGAATTAATCCGTGAGCGCTGGCCACGTCCACTTGTATGGTTTTACTGGATTCAGGCAGAACTGGTTGCGATGGCAACCGATCTGGCC…	M	D	S	R	S	P	S	L	P	D	D	R	P	D	P	P	E	Q	H	L	D	A	R	A	G	A	T	L	R	G	T	A	G	P	R	G	V	R	R	I	L	P	F	L	G	P	A
L132del	GTTGCGATGGCAACCGATGCCGAGTTTCTGGGTGCCGCACTTGCCATTCAACTGTTGACAGGCCTGCCGATGTTTTGGGGAGCGGTGGTCACGGGAGTTGTAACATTCTGGTTGTTAAACCTGCAAAAACGAGGCACACGTCCGCTGGAATTAGCAGTGGGAGCCTTCGTGCTGATGATAGGTGTTGCTTATCTTGTG	ATGGATTCCCGTTCTCCCAGCCTGCCCGACGACCGCCCCGACCCGCCAGAACAGCATCTCGACGCGCGGGCCGGGGCGACGCTGCGCGGGACGGCGGGACCACGCGGAGTGCGGCGCATCCTGCCGTTTCTCGGGCCGGCGGTCATCGCGTCTATCGCCTATATGGATCCCGGCAACTTTGCGACTAATATCGAGGGCGGTGCCCGTTACGGTTATTCCCTGCTTTGGGTGATTCTGGCCGCAAATCTTATGGCGATGGTGATTCAGAACCTCTCAGCAAATCTGGGAATCGCCAGTGGGCGTAATCTGCCAGAATTAATCCGTGAGCGCTGGCCACGTCCACTTGTATGGTTTTACTGGATTCAGGCAGAACTGGTTGCGATGGCAACCGATGCCGAG…	M	D	S	R	S	P	S	L	P	D	D	R	P	D	P	P	E	Q	H	L	D	A	R	A	G	A	T	L	R	G	T	A	G	P	R	G	V	R	R	I	L	P	F	L	G	P	A
A133C	GTTGCGATGGCAACCGATCTTTGCGAGTTTCTGGGTGCCGCACTTGCCATTCAACTGTTGACAGGCCTGCCGATGTTTTGGGGAGCGGTGGTCACGGGAGTTGTAACATTCTGGTTGTTAAACCTGCAAAAACGAGGCACACGTCCGCTGGAATTAGCAGTGGGAGCCTTCGTGCTGATGATAGGTGTTGCTTATCTTG	ATGGATTCCCGTTCTCCCAGCCTGCCCGACGACCGCCCCGACCCGCCAGAACAGCATCTCGACGCGCGGGCCGGGGCGACGCTGCGCGGGACGGCGGGACCACGCGGAGTGCGGCGCATCCTGCCGTTTCTCGGGCCGGCGGTCATCGCGTCTATCGCCTATATGGATCCCGGCAACTTTGCGACTAATATCGAGGGCGGTGCCCGTTACGGTTATTCCCTGCTTTGGGTGATTCTGGCCGCAAATCTTATGGCGATGGTGATTCAGAACCTCTCAGCAAATCTGGGAATCGCCAGTGGGCGTAATCTGCCAGAATTAATCCGTGAGCGCTGGCCACGTCCACTTGTATGGTTTTACTGGATTCAGGCAGAACTGGTTGCGATGGCAACCGATCTTTGC…	M	D	S	R	S	P	S	L	P	D	D	R	P	D	P	P	E	Q	H	L	D	A	R	A	G	A	T	L	R	G	T	A	G	P	R	G	V	R	R	I	L	P	F	L	G	P	A
A133D	GTTGCGATGGCAACCGATCTTGATGAGTTTCTGGGTGCCGCACTTGCCATTCAACTGTTGACAGGCCTGCCGATGTTTTGGGGAGCGGTGGTCACGGGAGTTGTAACATTCTGGTTGTTAAACCTGCAAAAACGAGGCACACGTCCGCTGGAATTAGCAGTGGGAGCCTTCGTGCTGATGATAGGTGTTGCTTATCTTG	ATGGATTCCCGTTCTCCCAGCCTGCCCGACGACCGCCCCGACCCGCCAGAACAGCATCTCGACGCGCGGGCCGGGGCGACGCTGCGCGGGACGGCGGGACCACGCGGAGTGCGGCGCATCCTGCCGTTTCTCGGGCCGGCGGTCATCGCGTCTATCGCCTATATGGATCCCGGCAACTTTGCGACTAATATCGAGGGCGGTGCCCGTTACGGTTATTCCCTGCTTTGGGTGATTCTGGCCGCAAATCTTATGGCGATGGTGATTCAGAACCTCTCAGCAAATCTGGGAATCGCCAGTGGGCGTAATCTGCCAGAATTAATCCGTGAGCGCTGGCCACGTCCACTTGTATGGTTTTACTGGATTCAGGCAGAACTGGTTGCGATGGCAACCGATCTTGAT…	M	D	S	R	S	P	S	L	P	D	D	R	P	D	P	P	E	Q	H	L	D	A	R	A	G	A	T	L	R	G	T	A	G	P	R	G	V	R	R	I	L	P	F	L	G	P	A
A133E	GTTGCGATGGCAACCGATCTTGAAGAGTTTCTGGGTGCCGCACTTGCCATTCAACTGTTGACAGGCCTGCCGATGTTTTGGGGAGCGGTGGTCACGGGAGTTGTAACATTCTGGTTGTTAAACCTGCAAAAACGAGGCACACGTCCGCTGGAATTAGCAGTGGGAGCCTTCGTGCTGATGATAGGTGTTGCTTATCTTG	ATGGATTCCCGTTCTCCCAGCCTGCCCGACGACCGCCCCGACCCGCCAGAACAGCATCTCGACGCGCGGGCCGGGGCGACGCTGCGCGGGACGGCGGGACCACGCGGAGTGCGGCGCATCCTGCCGTTTCTCGGGCCGGCGGTCATCGCGTCTATCGCCTATATGGATCCCGGCAACTTTGCGACTAATATCGAGGGCGGTGCCCGTTACGGTTATTCCCTGCTTTGGGTGATTCTGGCCGCAAATCTTATGGCGATGGTGATTCAGAACCTCTCAGCAAATCTGGGAATCGCCAGTGGGCGTAATCTGCCAGAATTAATCCGTGAGCGCTGGCCACGTCCACTTGTATGGTTTTACTGGATTCAGGCAGAACTGGTTGCGATGGCAACCGATCTTGAA…	M	D	S	R	S	P	S	L	P	D	D	R	P	D	P	P	E	Q	H	L	D	A	R	A	G	A	T	L	R	G	T	A	G	P	R	G	V	R	R	I	L	P	F	L	G	P	A
A133F	GTTGCGATGGCAACCGATCTTTTTGAGTTTCTGGGTGCCGCACTTGCCATTCAACTGTTGACAGGCCTGCCGATGTTTTGGGGAGCGGTGGTCACGGGAGTTGTAACATTCTGGTTGTTAAACCTGCAAAAACGAGGCACACGTCCGCTGGAATTAGCAGTGGGAGCCTTCGTGCTGATGATAGGTGTTGCTTATCTTG	ATGGATTCCCGTTCTCCCAGCCTGCCCGACGACCGCCCCGACCCGCCAGAACAGCATCTCGACGCGCGGGCCGGGGCGACGCTGCGCGGGACGGCGGGACCACGCGGAGTGCGGCGCATCCTGCCGTTTCTCGGGCCGGCGGTCATCGCGTCTATCGCCTATATGGATCCCGGCAACTTTGCGACTAATATCGAGGGCGGTGCCCGTTACGGTTATTCCCTGCTTTGGGTGATTCTGGCCGCAAATCTTATGGCGATGGTGATTCAGAACCTCTCAGCAAATCTGGGAATCGCCAGTGGGCGTAATCTGCCAGAATTAATCCGTGAGCGCTGGCCACGTCCACTTGTATGGTTTTACTGGATTCAGGCAGAACTGGTTGCGATGGCAACCGATCTTTTT…	M	D	S	R	S	P	S	L	P	D	D	R	P	D	P	P	E	Q	H	L	D	A	R	A	G	A	T	L	R	G	T	A	G	P	R	G	V	R	R	I	L	P	F	L	G	P	A
A133G	GTTGCGATGGCAACCGATCTTGGCGAGTTTCTGGGTGCCGCACTTGCCATTCAACTGTTGACAGGCCTGCCGATGTTTTGGGGAGCGGTGGTCACGGGAGTTGTAACATTCTGGTTGTTAAACCTGCAAAAACGAGGCACACGTCCGCTGGAATTAGCAGTGGGAGCCTTCGTGCTGATGATAGGTGTTGCTTATCTTG	ATGGATTCCCGTTCTCCCAGCCTGCCCGACGACCGCCCCGACCCGCCAGAACAGCATCTCGACGCGCGGGCCGGGGCGACGCTGCGCGGGACGGCGGGACCACGCGGAGTGCGGCGCATCCTGCCGTTTCTCGGGCCGGCGGTCATCGCGTCTATCGCCTATATGGATCCCGGCAACTTTGCGACTAATATCGAGGGCGGTGCCCGTTACGGTTATTCCCTGCTTTGGGTGATTCTGGCCGCAAATCTTATGGCGATGGTGATTCAGAACCTCTCAGCAAATCTGGGAATCGCCAGTGGGCGTAATCTGCCAGAATTAATCCGTGAGCGCTGGCCACGTCCACTTGTATGGTTTTACTGGATTCAGGCAGAACTGGTTGCGATGGCAACCGATCTTGGC…	M	D	S	R	S	P	S	L	P	D	D	R	P	D	P	P	E	Q	H	L	D	A	R	A	G	A	T	L	R	G	T	A	G	P	R	G	V	R	R	I	L	P	F	L	G	P	A
A133H	GTTGCGATGGCAACCGATCTTCATGAGTTTCTGGGTGCCGCACTTGCCATTCAACTGTTGACAGGCCTGCCGATGTTTTGGGGAGCGGTGGTCACGGGAGTTGTAACATTCTGGTTGTTAAACCTGCAAAAACGAGGCACACGTCCGCTGGAATTAGCAGTGGGAGCCTTCGTGCTGATGATAGGTGTTGCTTATCTTG	ATGGATTCCCGTTCTCCCAGCCTGCCCGACGACCGCCCCGACCCGCCAGAACAGCATCTCGACGCGCGGGCCGGGGCGACGCTGCGCGGGACGGCGGGACCACGCGGAGTGCGGCGCATCCTGCCGTTTCTCGGGCCGGCGGTCATCGCGTCTATCGCCTATATGGATCCCGGCAACTTTGCGACTAATATCGAGGGCGGTGCCCGTTACGGTTATTCCCTGCTTTGGGTGATTCTGGCCGCAAATCTTATGGCGATGGTGATTCAGAACCTCTCAGCAAATCTGGGAATCGCCAGTGGGCGTAATCTGCCAGAATTAATCCGTGAGCGCTGGCCACGTCCACTTGTATGGTTTTACTGGATTCAGGCAGAACTGGTTGCGATGGCAACCGATCTTCAT…	M	D	S	R	S	P	S	L	P	D	D	R	P	D	P	P	E	Q	H	L	D	A	R	A	G	A	T	L	R	G	T	A	G	P	R	G	V	R	R	I	L	P	F	L	G	P	A
A133I	GTTGCGATGGCAACCGATCTTATTGAGTTTCTGGGTGCCGCACTTGCCATTCAACTGTTGACAGGCCTGCCGATGTTTTGGGGAGCGGTGGTCACGGGAGTTGTAACATTCTGGTTGTTAAACCTGCAAAAACGAGGCACACGTCCGCTGGAATTAGCAGTGGGAGCCTTCGTGCTGATGATAGGTGTTGCTTATCTTG	ATGGATTCCCGTTCTCCCAGCCTGCCCGACGACCGCCCCGACCCGCCAGAACAGCATCTCGACGCGCGGGCCGGGGCGACGCTGCGCGGGACGGCGGGACCACGCGGAGTGCGGCGCATCCTGCCGTTTCTCGGGCCGGCGGTCATCGCGTCTATCGCCTATATGGATCCCGGCAACTTTGCGACTAATATCGAGGGCGGTGCCCGTTACGGTTATTCCCTGCTTTGGGTGATTCTGGCCGCAAATCTTATGGCGATGGTGATTCAGAACCTCTCAGCAAATCTGGGAATCGCCAGTGGGCGTAATCTGCCAGAATTAATCCGTGAGCGCTGGCCACGTCCACTTGTATGGTTTTACTGGATTCAGGCAGAACTGGTTGCGATGGCAACCGATCTTATT…	M	D	S	R	S	P	S	L	P	D	D	R	P	D	P	P	E	Q	H	L	D	A	R	A	G	A	T	L	R	G	T	A	G	P	R	G	V	R	R	I	L	P	F	L	G	P	A
A133K	GTTGCGATGGCAACCGATCTTAAAGAGTTTCTGGGTGCCGCACTTGCCATTCAACTGTTGACAGGCCTGCCGATGTTTTGGGGAGCGGTGGTCACGGGAGTTGTAACATTCTGGTTGTTAAACCTGCAAAAACGAGGCACACGTCCGCTGGAATTAGCAGTGGGAGCCTTCGTGCTGATGATAGGTGTTGCTTATCTTG	ATGGATTCCCGTTCTCCCAGCCTGCCCGACGACCGCCCCGACCCGCCAGAACAGCATCTCGACGCGCGGGCCGGGGCGACGCTGCGCGGGACGGCGGGACCACGCGGAGTGCGGCGCATCCTGCCGTTTCTCGGGCCGGCGGTCATCGCGTCTATCGCCTATATGGATCCCGGCAACTTTGCGACTAATATCGAGGGCGGTGCCCGTTACGGTTATTCCCTGCTTTGGGTGATTCTGGCCGCAAATCTTATGGCGATGGTGATTCAGAACCTCTCAGCAAATCTGGGAATCGCCAGTGGGCGTAATCTGCCAGAATTAATCCGTGAGCGCTGGCCACGTCCACTTGTATGGTTTTACTGGATTCAGGCAGAACTGGTTGCGATGGCAACCGATCTTAAA…	M	D	S	R	S	P	S	L	P	D	D	R	P	D	P	P	E	Q	H	L	D	A	R	A	G	A	T	L	R	G	T	A	G	P	R	G	V	R	R	I	L	P	F	L	G	P	A
A133L	GTTGCGATGGCAACCGATCTTCTGGAGTTTCTGGGTGCCGCACTTGCCATTCAACTGTTGACAGGCCTGCCGATGTTTTGGGGAGCGGTGGTCACGGGAGTTGTAACATTCTGGTTGTTAAACCTGCAAAAACGAGGCACACGTCCGCTGGAATTAGCAGTGGGAGCCTTCGTGCTGATGATAGGTGTTGCTTATCTTG	ATGGATTCCCGTTCTCCCAGCCTGCCCGACGACCGCCCCGACCCGCCAGAACAGCATCTCGACGCGCGGGCCGGGGCGACGCTGCGCGGGACGGCGGGACCACGCGGAGTGCGGCGCATCCTGCCGTTTCTCGGGCCGGCGGTCATCGCGTCTATCGCCTATATGGATCCCGGCAACTTTGCGACTAATATCGAGGGCGGTGCCCGTTACGGTTATTCCCTGCTTTGGGTGATTCTGGCCGCAAATCTTATGGCGATGGTGATTCAGAACCTCTCAGCAAATCTGGGAATCGCCAGTGGGCGTAATCTGCCAGAATTAATCCGTGAGCGCTGGCCACGTCCACTTGTATGGTTTTACTGGATTCAGGCAGAACTGGTTGCGATGGCAACCGATCTTCTG…	M	D	S	R	S	P	S	L	P	D	D	R	P	D	P	P	E	Q	H	L	D	A	R	A	G	A	T	L	R	G	T	A	G	P	R	G	V	R	R	I	L	P	F	L	G	P	A
A133M	GTTGCGATGGCAACCGATCTTATGGAGTTTCTGGGTGCCGCACTTGCCATTCAACTGTTGACAGGCCTGCCGATGTTTTGGGGAGCGGTGGTCACGGGAGTTGTAACATTCTGGTTGTTAAACCTGCAAAAACGAGGCACACGTCCGCTGGAATTAGCAGTGGGAGCCTTCGTGCTGATGATAGGTGTTGCTTATCTTG	ATGGATTCCCGTTCTCCCAGCCTGCCCGACGACCGCCCCGACCCGCCAGAACAGCATCTCGACGCGCGGGCCGGGGCGACGCTGCGCGGGACGGCGGGACCACGCGGAGTGCGGCGCATCCTGCCGTTTCTCGGGCCGGCGGTCATCGCGTCTATCGCCTATATGGATCCCGGCAACTTTGCGACTAATATCGAGGGCGGTGCCCGTTACGGTTATTCCCTGCTTTGGGTGATTCTGGCCGCAAATCTTATGGCGATGGTGATTCAGAACCTCTCAGCAAATCTGGGAATCGCCAGTGGGCGTAATCTGCCAGAATTAATCCGTGAGCGCTGGCCACGTCCACTTGTATGGTTTTACTGGATTCAGGCAGAACTGGTTGCGATGGCAACCGATCTTATG…	M	D	S	R	S	P	S	L	P	D	D	R	P	D	P	P	E	Q	H	L	D	A	R	A	G	A	T	L	R	G	T	A	G	P	R	G	V	R	R	I	L	P	F	L	G	P	A
A133N	GTTGCGATGGCAACCGATCTTAACGAGTTTCTGGGTGCCGCACTTGCCATTCAACTGTTGACAGGCCTGCCGATGTTTTGGGGAGCGGTGGTCACGGGAGTTGTAACATTCTGGTTGTTAAACCTGCAAAAACGAGGCACACGTCCGCTGGAATTAGCAGTGGGAGCCTTCGTGCTGATGATAGGTGTTGCTTATCTTG	ATGGATTCCCGTTCTCCCAGCCTGCCCGACGACCGCCCCGACCCGCCAGAACAGCATCTCGACGCGCGGGCCGGGGCGACGCTGCGCGGGACGGCGGGACCACGCGGAGTGCGGCGCATCCTGCCGTTTCTCGGGCCGGCGGTCATCGCGTCTATCGCCTATATGGATCCCGGCAACTTTGCGACTAATATCGAGGGCGGTGCCCGTTACGGTTATTCCCTGCTTTGGGTGATTCTGGCCGCAAATCTTATGGCGATGGTGATTCAGAACCTCTCAGCAAATCTGGGAATCGCCAGTGGGCGTAATCTGCCAGAATTAATCCGTGAGCGCTGGCCACGTCCACTTGTATGGTTTTACTGGATTCAGGCAGAACTGGTTGCGATGGCAACCGATCTTAAC…	M	D	S	R	S	P	S	L	P	D	D	R	P	D	P	P	E	Q	H	L	D	A	R	A	G	A	T	L	R	G	T	A	G	P	R	G	V	R	R	I	L	P	F	L	G	P	A
A133P	GTTGCGATGGCAACCGATCTTCCGGAGTTTCTGGGTGCCGCACTTGCCATTCAACTGTTGACAGGCCTGCCGATGTTTTGGGGAGCGGTGGTCACGGGAGTTGTAACATTCTGGTTGTTAAACCTGCAAAAACGAGGCACACGTCCGCTGGAATTAGCAGTGGGAGCCTTCGTGCTGATGATAGGTGTTGCTTATCTTG	ATGGATTCCCGTTCTCCCAGCCTGCCCGACGACCGCCCCGACCCGCCAGAACAGCATCTCGACGCGCGGGCCGGGGCGACGCTGCGCGGGACGGCGGGACCACGCGGAGTGCGGCGCATCCTGCCGTTTCTCGGGCCGGCGGTCATCGCGTCTATCGCCTATATGGATCCCGGCAACTTTGCGACTAATATCGAGGGCGGTGCCCGTTACGGTTATTCCCTGCTTTGGGTGATTCTGGCCGCAAATCTTATGGCGATGGTGATTCAGAACCTCTCAGCAAATCTGGGAATCGCCAGTGGGCGTAATCTGCCAGAATTAATCCGTGAGCGCTGGCCACGTCCACTTGTATGGTTTTACTGGATTCAGGCAGAACTGGTTGCGATGGCAACCGATCTTCCG…	M	D	S	R	S	P	S	L	P	D	D	R	P	D	P	P	E	Q	H	L	D	A	R	A	G	A	T	L	R	G	T	A	G	P	R	G	V	R	R	I	L	P	F	L	G	P	A
A133Q	GTTGCGATGGCAACCGATCTTCAGGAGTTTCTGGGTGCCGCACTTGCCATTCAACTGTTGACAGGCCTGCCGATGTTTTGGGGAGCGGTGGTCACGGGAGTTGTAACATTCTGGTTGTTAAACCTGCAAAAACGAGGCACACGTCCGCTGGAATTAGCAGTGGGAGCCTTCGTGCTGATGATAGGTGTTGCTTATCTTG	ATGGATTCCCGTTCTCCCAGCCTGCCCGACGACCGCCCCGACCCGCCAGAACAGCATCTCGACGCGCGGGCCGGGGCGACGCTGCGCGGGACGGCGGGACCACGCGGAGTGCGGCGCATCCTGCCGTTTCTCGGGCCGGCGGTCATCGCGTCTATCGCCTATATGGATCCCGGCAACTTTGCGACTAATATCGAGGGCGGTGCCCGTTACGGTTATTCCCTGCTTTGGGTGATTCTGGCCGCAAATCTTATGGCGATGGTGATTCAGAACCTCTCAGCAAATCTGGGAATCGCCAGTGGGCGTAATCTGCCAGAATTAATCCGTGAGCGCTGGCCACGTCCACTTGTATGGTTTTACTGGATTCAGGCAGAACTGGTTGCGATGGCAACCGATCTTCAG…	M	D	S	R	S	P	S	L	P	D	D	R	P	D	P	P	E	Q	H	L	D	A	R	A	G	A	T	L	R	G	T	A	G	P	R	G	V	R	R	I	L	P	F	L	G	P	A
A133R	GTTGCGATGGCAACCGATCTTCGTGAGTTTCTGGGTGCCGCACTTGCCATTCAACTGTTGACAGGCCTGCCGATGTTTTGGGGAGCGGTGGTCACGGGAGTTGTAACATTCTGGTTGTTAAACCTGCAAAAACGAGGCACACGTCCGCTGGAATTAGCAGTGGGAGCCTTCGTGCTGATGATAGGTGTTGCTTATCTTG	ATGGATTCCCGTTCTCCCAGCCTGCCCGACGACCGCCCCGACCCGCCAGAACAGCATCTCGACGCGCGGGCCGGGGCGACGCTGCGCGGGACGGCGGGACCACGCGGAGTGCGGCGCATCCTGCCGTTTCTCGGGCCGGCGGTCATCGCGTCTATCGCCTATATGGATCCCGGCAACTTTGCGACTAATATCGAGGGCGGTGCCCGTTACGGTTATTCCCTGCTTTGGGTGATTCTGGCCGCAAATCTTATGGCGATGGTGATTCAGAACCTCTCAGCAAATCTGGGAATCGCCAGTGGGCGTAATCTGCCAGAATTAATCCGTGAGCGCTGGCCACGTCCACTTGTATGGTTTTACTGGATTCAGGCAGAACTGGTTGCGATGGCAACCGATCTTCGT…	M	D	S	R	S	P	S	L	P	D	D	R	P	D	P	P	E	Q	H	L	D	A	R	A	G	A	T	L	R	G	T	A	G	P	R	G	V	R	R	I	L	P	F	L	G	P	A
A133S	GTTGCGATGGCAACCGATCTTAGCGAGTTTCTGGGTGCCGCACTTGCCATTCAACTGTTGACAGGCCTGCCGATGTTTTGGGGAGCGGTGGTCACGGGAGTTGTAACATTCTGGTTGTTAAACCTGCAAAAACGAGGCACACGTCCGCTGGAATTAGCAGTGGGAGCCTTCGTGCTGATGATAGGTGTTGCTTATCTTG	ATGGATTCCCGTTCTCCCAGCCTGCCCGACGACCGCCCCGACCCGCCAGAACAGCATCTCGACGCGCGGGCCGGGGCGACGCTGCGCGGGACGGCGGGACCACGCGGAGTGCGGCGCATCCTGCCGTTTCTCGGGCCGGCGGTCATCGCGTCTATCGCCTATATGGATCCCGGCAACTTTGCGACTAATATCGAGGGCGGTGCCCGTTACGGTTATTCCCTGCTTTGGGTGATTCTGGCCGCAAATCTTATGGCGATGGTGATTCAGAACCTCTCAGCAAATCTGGGAATCGCCAGTGGGCGTAATCTGCCAGAATTAATCCGTGAGCGCTGGCCACGTCCACTTGTATGGTTTTACTGGATTCAGGCAGAACTGGTTGCGATGGCAACCGATCTTAGC…	M	D	S	R	S	P	S	L	P	D	D	R	P	D	P	P	E	Q	H	L	D	A	R	A	G	A	T	L	R	G	T	A	G	P	R	G	V	R	R	I	L	P	F	L	G	P	A
A133T	GTTGCGATGGCAACCGATCTTACCGAGTTTCTGGGTGCCGCACTTGCCATTCAACTGTTGACAGGCCTGCCGATGTTTTGGGGAGCGGTGGTCACGGGAGTTGTAACATTCTGGTTGTTAAACCTGCAAAAACGAGGCACACGTCCGCTGGAATTAGCAGTGGGAGCCTTCGTGCTGATGATAGGTGTTGCTTATCTTG	ATGGATTCCCGTTCTCCCAGCCTGCCCGACGACCGCCCCGACCCGCCAGAACAGCATCTCGACGCGCGGGCCGGGGCGACGCTGCGCGGGACGGCGGGACCACGCGGAGTGCGGCGCATCCTGCCGTTTCTCGGGCCGGCGGTCATCGCGTCTATCGCCTATATGGATCCCGGCAACTTTGCGACTAATATCGAGGGCGGTGCCCGTTACGGTTATTCCCTGCTTTGGGTGATTCTGGCCGCAAATCTTATGGCGATGGTGATTCAGAACCTCTCAGCAAATCTGGGAATCGCCAGTGGGCGTAATCTGCCAGAATTAATCCGTGAGCGCTGGCCACGTCCACTTGTATGGTTTTACTGGATTCAGGCAGAACTGGTTGCGATGGCAACCGATCTTACC…	M	D	S	R	S	P	S	L	P	D	D	R	P	D	P	P	E	Q	H	L	D	A	R	A	G	A	T	L	R	G	T	A	G	P	R	G	V	R	R	I	L	P	F	L	G	P	A
A133V	GTTGCGATGGCAACCGATCTTGTGGAGTTTCTGGGTGCCGCACTTGCCATTCAACTGTTGACAGGCCTGCCGATGTTTTGGGGAGCGGTGGTCACGGGAGTTGTAACATTCTGGTTGTTAAACCTGCAAAAACGAGGCACACGTCCGCTGGAATTAGCAGTGGGAGCCTTCGTGCTGATGATAGGTGTTGCTTATCTTG	ATGGATTCCCGTTCTCCCAGCCTGCCCGACGACCGCCCCGACCCGCCAGAACAGCATCTCGACGCGCGGGCCGGGGCGACGCTGCGCGGGACGGCGGGACCACGCGGAGTGCGGCGCATCCTGCCGTTTCTCGGGCCGGCGGTCATCGCGTCTATCGCCTATATGGATCCCGGCAACTTTGCGACTAATATCGAGGGCGGTGCCCGTTACGGTTATTCCCTGCTTTGGGTGATTCTGGCCGCAAATCTTATGGCGATGGTGATTCAGAACCTCTCAGCAAATCTGGGAATCGCCAGTGGGCGTAATCTGCCAGAATTAATCCGTGAGCGCTGGCCACGTCCACTTGTATGGTTTTACTGGATTCAGGCAGAACTGGTTGCGATGGCAACCGATCTTGTG…	M	D	S	R	S	P	S	L	P	D	D	R	P	D	P	P	E	Q	H	L	D	A	R	A	G	A	T	L	R	G	T	A	G	P	R	G	V	R	R	I	L	P	F	L	G	P	A
A133W	GTTGCGATGGCAACCGATCTTTGGGAGTTTCTGGGTGCCGCACTTGCCATTCAACTGTTGACAGGCCTGCCGATGTTTTGGGGAGCGGTGGTCACGGGAGTTGTAACATTCTGGTTGTTAAACCTGCAAAAACGAGGCACACGTCCGCTGGAATTAGCAGTGGGAGCCTTCGTGCTGATGATAGGTGTTGCTTATCTTG	ATGGATTCCCGTTCTCCCAGCCTGCCCGACGACCGCCCCGACCCGCCAGAACAGCATCTCGACGCGCGGGCCGGGGCGACGCTGCGCGGGACGGCGGGACCACGCGGAGTGCGGCGCATCCTGCCGTTTCTCGGGCCGGCGGTCATCGCGTCTATCGCCTATATGGATCCCGGCAACTTTGCGACTAATATCGAGGGCGGTGCCCGTTACGGTTATTCCCTGCTTTGGGTGATTCTGGCCGCAAATCTTATGGCGATGGTGATTCAGAACCTCTCAGCAAATCTGGGAATCGCCAGTGGGCGTAATCTGCCAGAATTAATCCGTGAGCGCTGGCCACGTCCACTTGTATGGTTTTACTGGATTCAGGCAGAACTGGTTGCGATGGCAACCGATCTTTGG…	M	D	S	R	S	P	S	L	P	D	D	R	P	D	P	P	E	Q	H	L	D	A	R	A	G	A	T	L	R	G	T	A	G	P	R	G	V	R	R	I	L	P	F	L	G	P	A
A133Y	GTTGCGATGGCAACCGATCTTTATGAGTTTCTGGGTGCCGCACTTGCCATTCAACTGTTGACAGGCCTGCCGATGTTTTGGGGAGCGGTGGTCACGGGAGTTGTAACATTCTGGTTGTTAAACCTGCAAAAACGAGGCACACGTCCGCTGGAATTAGCAGTGGGAGCCTTCGTGCTGATGATAGGTGTTGCTTATCTTG	ATGGATTCCCGTTCTCCCAGCCTGCCCGACGACCGCCCCGACCCGCCAGAACAGCATCTCGACGCGCGGGCCGGGGCGACGCTGCGCGGGACGGCGGGACCACGCGGAGTGCGGCGCATCCTGCCGTTTCTCGGGCCGGCGGTCATCGCGTCTATCGCCTATATGGATCCCGGCAACTTTGCGACTAATATCGAGGGCGGTGCCCGTTACGGTTATTCCCTGCTTTGGGTGATTCTGGCCGCAAATCTTATGGCGATGGTGATTCAGAACCTCTCAGCAAATCTGGGAATCGCCAGTGGGCGTAATCTGCCAGAATTAATCCGTGAGCGCTGGCCACGTCCACTTGTATGGTTTTACTGGATTCAGGCAGAACTGGTTGCGATGGCAACCGATCTTTAT…	M	D	S	R	S	P	S	L	P	D	D	R	P	D	P	P	E	Q	H	L	D	A	R	A	G	A	T	L	R	G	T	A	G	P	R	G	V	R	R	I	L	P	F	L	G	P	A
A133A	GTTGCGATGGCAACCGATCTTGCGGAGTTTCTGGGTGCCGCACTTGCCATTCAACTGTTGACAGGCCTGCCGATGTTTTGGGGAGCGGTGGTCACGGGAGTTGTAACATTCTGGTTGTTAAACCTGCAAAAACGAGGCACACGTCCGCTGGAATTAGCAGTGGGAGCCTTCGTGCTGATGATAGGTGTTGCTTATCTTG	ATGGATTCCCGTTCTCCCAGCCTGCCCGACGACCGCCCCGACCCGCCAGAACAGCATCTCGACGCGCGGGCCGGGGCGACGCTGCGCGGGACGGCGGGACCACGCGGAGTGCGGCGCATCCTGCCGTTTCTCGGGCCGGCGGTCATCGCGTCTATCGCCTATATGGATCCCGGCAACTTTGCGACTAATATCGAGGGCGGTGCCCGTTACGGTTATTCCCTGCTTTGGGTGATTCTGGCCGCAAATCTTATGGCGATGGTGATTCAGAACCTCTCAGCAAATCTGGGAATCGCCAGTGGGCGTAATCTGCCAGAATTAATCCGTGAGCGCTGGCCACGTCCACTTGTATGGTTTTACTGGATTCAGGCAGAACTGGTTGCGATGGCAACCGATCTTGCG…	M	D	S	R	S	P	S	L	P	D	D	R	P	D	P	P	E	Q	H	L	D	A	R	A	G	A	T	L	R	G	T	A	G	P	R	G	V	R	R	I	L	P	F	L	G	P	A
A133del	GTTGCGATGGCAACCGATCTTGAGTTTCTGGGTGCCGCACTTGCCATTCAACTGTTGACAGGCCTGCCGATGTTTTGGGGAGCGGTGGTCACGGGAGTTGTAACATTCTGGTTGTTAAACCTGCAAAAACGAGGCACACGTCCGCTGGAATTAGCAGTGGGAGCCTTCGTGCTGATGATAGGTGTTGCTTATCTTGTG	ATGGATTCCCGTTCTCCCAGCCTGCCCGACGACCGCCCCGACCCGCCAGAACAGCATCTCGACGCGCGGGCCGGGGCGACGCTGCGCGGGACGGCGGGACCACGCGGAGTGCGGCGCATCCTGCCGTTTCTCGGGCCGGCGGTCATCGCGTCTATCGCCTATATGGATCCCGGCAACTTTGCGACTAATATCGAGGGCGGTGCCCGTTACGGTTATTCCCTGCTTTGGGTGATTCTGGCCGCAAATCTTATGGCGATGGTGATTCAGAACCTCTCAGCAAATCTGGGAATCGCCAGTGGGCGTAATCTGCCAGAATTAATCCGTGAGCGCTGGCCACGTCCACTTGTATGGTTTTACTGGATTCAGGCAGAACTGGTTGCGATGGCAACCGATCTTGAG…	M	D	S	R	S	P	S	L	P	D	D	R	P	D	P	P	E	Q	H	L	D	A	R	A	G	A	T	L	R	G	T	A	G	P	R	G	V	R	R	I	L	P	F	L	G	P	A
E134A	GTTGCGATGGCAACCGATCTTGCCGCGTTTCTGGGTGCCGCACTTGCCATTCAACTGTTGACAGGCCTGCCGATGTTTTGGGGAGCGGTGGTCACGGGAGTTGTAACATTCTGGTTGTTAAACCTGCAAAAACGAGGCACACGTCCGCTGGAATTAGCAGTGGGAGCCTTCGTGCTGATGATAGGTGTTGCTTATCTTG	ATGGATTCCCGTTCTCCCAGCCTGCCCGACGACCGCCCCGACCCGCCAGAACAGCATCTCGACGCGCGGGCCGGGGCGACGCTGCGCGGGACGGCGGGACCACGCGGAGTGCGGCGCATCCTGCCGTTTCTCGGGCCGGCGGTCATCGCGTCTATCGCCTATATGGATCCCGGCAACTTTGCGACTAATATCGAGGGCGGTGCCCGTTACGGTTATTCCCTGCTTTGGGTGATTCTGGCCGCAAATCTTATGGCGATGGTGATTCAGAACCTCTCAGCAAATCTGGGAATCGCCAGTGGGCGTAATCTGCCAGAATTAATCCGTGAGCGCTGGCCACGTCCACTTGTATGGTTTTACTGGATTCAGGCAGAACTGGTTGCGATGGCAACCGATCTTGCC…	M	D	S	R	S	P	S	L	P	D	D	R	P	D	P	P	E	Q	H	L	D	A	R	A	G	A	T	L	R	G	T	A	G	P	R	G	V	R	R	I	L	P	F	L	G	P	A
E134C	GTTGCGATGGCAACCGATCTTGCCTGCTTTCTGGGTGCCGCACTTGCCATTCAACTGTTGACAGGCCTGCCGATGTTTTGGGGAGCGGTGGTCACGGGAGTTGTAACATTCTGGTTGTTAAACCTGCAAAAACGAGGCACACGTCCGCTGGAATTAGCAGTGGGAGCCTTCGTGCTGATGATAGGTGTTGCTTATCTTG	ATGGATTCCCGTTCTCCCAGCCTGCCCGACGACCGCCCCGACCCGCCAGAACAGCATCTCGACGCGCGGGCCGGGGCGACGCTGCGCGGGACGGCGGGACCACGCGGAGTGCGGCGCATCCTGCCGTTTCTCGGGCCGGCGGTCATCGCGTCTATCGCCTATATGGATCCCGGCAACTTTGCGACTAATATCGAGGGCGGTGCCCGTTACGGTTATTCCCTGCTTTGGGTGATTCTGGCCGCAAATCTTATGGCGATGGTGATTCAGAACCTCTCAGCAAATCTGGGAATCGCCAGTGGGCGTAATCTGCCAGAATTAATCCGTGAGCGCTGGCCACGTCCACTTGTATGGTTTTACTGGATTCAGGCAGAACTGGTTGCGATGGCAACCGATCTTGCC…	M	D	S	R	S	P	S	L	P	D	D	R	P	D	P	P	E	Q	H	L	D	A	R	A	G	A	T	L	R	G	T	A	G	P	R	G	V	R	R	I	L	P	F	L	G	P	A
E134D	GTTGCGATGGCAACCGATCTTGCCGATTTTCTGGGTGCCGCACTTGCCATTCAACTGTTGACAGGCCTGCCGATGTTTTGGGGAGCGGTGGTCACGGGAGTTGTAACATTCTGGTTGTTAAACCTGCAAAAACGAGGCACACGTCCGCTGGAATTAGCAGTGGGAGCCTTCGTGCTGATGATAGGTGTTGCTTATCTTG	ATGGATTCCCGTTCTCCCAGCCTGCCCGACGACCGCCCCGACCCGCCAGAACAGCATCTCGACGCGCGGGCCGGGGCGACGCTGCGCGGGACGGCGGGACCACGCGGAGTGCGGCGCATCCTGCCGTTTCTCGGGCCGGCGGTCATCGCGTCTATCGCCTATATGGATCCCGGCAACTTTGCGACTAATATCGAGGGCGGTGCCCGTTACGGTTATTCCCTGCTTTGGGTGATTCTGGCCGCAAATCTTATGGCGATGGTGATTCAGAACCTCTCAGCAAATCTGGGAATCGCCAGTGGGCGTAATCTGCCAGAATTAATCCGTGAGCGCTGGCCACGTCCACTTGTATGGTTTTACTGGATTCAGGCAGAACTGGTTGCGATGGCAACCGATCTTGCC…	M	D	S	R	S	P	S	L	P	D	D	R	P	D	P	P	E	Q	H	L	D	A	R	A	G	A	T	L	R	G	T	A	G	P	R	G	V	R	R	I	L	P	F	L	G	P	A
E134F	GTTGCGATGGCAACCGATCTTGCCTTTTTTCTGGGTGCCGCACTTGCCATTCAACTGTTGACAGGCCTGCCGATGTTTTGGGGAGCGGTGGTCACGGGAGTTGTAACATTCTGGTTGTTAAACCTGCAAAAACGAGGCACACGTCCGCTGGAATTAGCAGTGGGAGCCTTCGTGCTGATGATAGGTGTTGCTTATCTTG	ATGGATTCCCGTTCTCCCAGCCTGCCCGACGACCGCCCCGACCCGCCAGAACAGCATCTCGACGCGCGGGCCGGGGCGACGCTGCGCGGGACGGCGGGACCACGCGGAGTGCGGCGCATCCTGCCGTTTCTCGGGCCGGCGGTCATCGCGTCTATCGCCTATATGGATCCCGGCAACTTTGCGACTAATATCGAGGGCGGTGCCCGTTACGGTTATTCCCTGCTTTGGGTGATTCTGGCCGCAAATCTTATGGCGATGGTGATTCAGAACCTCTCAGCAAATCTGGGAATCGCCAGTGGGCGTAATCTGCCAGAATTAATCCGTGAGCGCTGGCCACGTCCACTTGTATGGTTTTACTGGATTCAGGCAGAACTGGTTGCGATGGCAACCGATCTTGCC…	M	D	S	R	S	P	S	L	P	D	D	R	P	D	P	P	E	Q	H	L	D	A	R	A	G	A	T	L	R	G	T	A	G	P	R	G	V	R	R	I	L	P	F	L	G	P	A
E134G	GTTGCGATGGCAACCGATCTTGCCGGCTTTCTGGGTGCCGCACTTGCCATTCAACTGTTGACAGGCCTGCCGATGTTTTGGGGAGCGGTGGTCACGGGAGTTGTAACATTCTGGTTGTTAAACCTGCAAAAACGAGGCACACGTCCGCTGGAATTAGCAGTGGGAGCCTTCGTGCTGATGATAGGTGTTGCTTATCTTG	ATGGATTCCCGTTCTCCCAGCCTGCCCGACGACCGCCCCGACCCGCCAGAACAGCATCTCGACGCGCGGGCCGGGGCGACGCTGCGCGGGACGGCGGGACCACGCGGAGTGCGGCGCATCCTGCCGTTTCTCGGGCCGGCGGTCATCGCGTCTATCGCCTATATGGATCCCGGCAACTTTGCGACTAATATCGAGGGCGGTGCCCGTTACGGTTATTCCCTGCTTTGGGTGATTCTGGCCGCAAATCTTATGGCGATGGTGATTCAGAACCTCTCAGCAAATCTGGGAATCGCCAGTGGGCGTAATCTGCCAGAATTAATCCGTGAGCGCTGGCCACGTCCACTTGTATGGTTTTACTGGATTCAGGCAGAACTGGTTGCGATGGCAACCGATCTTGCC…	M	D	S	R	S	P	S	L	P	D	D	R	P	D	P	P	E	Q	H	L	D	A	R	A	G	A	T	L	R	G	T	A	G	P	R	G	V	R	R	I	L	P	F	L	G	P	A
E134H	GTTGCGATGGCAACCGATCTTGCCCATTTTCTGGGTGCCGCACTTGCCATTCAACTGTTGACAGGCCTGCCGATGTTTTGGGGAGCGGTGGTCACGGGAGTTGTAACATTCTGGTTGTTAAACCTGCAAAAACGAGGCACACGTCCGCTGGAATTAGCAGTGGGAGCCTTCGTGCTGATGATAGGTGTTGCTTATCTTG	ATGGATTCCCGTTCTCCCAGCCTGCCCGACGACCGCCCCGACCCGCCAGAACAGCATCTCGACGCGCGGGCCGGGGCGACGCTGCGCGGGACGGCGGGACCACGCGGAGTGCGGCGCATCCTGCCGTTTCTCGGGCCGGCGGTCATCGCGTCTATCGCCTATATGGATCCCGGCAACTTTGCGACTAATATCGAGGGCGGTGCCCGTTACGGTTATTCCCTGCTTTGGGTGATTCTGGCCGCAAATCTTATGGCGATGGTGATTCAGAACCTCTCAGCAAATCTGGGAATCGCCAGTGGGCGTAATCTGCCAGAATTAATCCGTGAGCGCTGGCCACGTCCACTTGTATGGTTTTACTGGATTCAGGCAGAACTGGTTGCGATGGCAACCGATCTTGCC…	M	D	S	R	S	P	S	L	P	D	D	R	P	D	P	P	E	Q	H	L	D	A	R	A	G	A	T	L	R	G	T	A	G	P	R	G	V	R	R	I	L	P	F	L	G	P	A
E134I	GTTGCGATGGCAACCGATCTTGCCATTTTTCTGGGTGCCGCACTTGCCATTCAACTGTTGACAGGCCTGCCGATGTTTTGGGGAGCGGTGGTCACGGGAGTTGTAACATTCTGGTTGTTAAACCTGCAAAAACGAGGCACACGTCCGCTGGAATTAGCAGTGGGAGCCTTCGTGCTGATGATAGGTGTTGCTTATCTTG	ATGGATTCCCGTTCTCCCAGCCTGCCCGACGACCGCCCCGACCCGCCAGAACAGCATCTCGACGCGCGGGCCGGGGCGACGCTGCGCGGGACGGCGGGACCACGCGGAGTGCGGCGCATCCTGCCGTTTCTCGGGCCGGCGGTCATCGCGTCTATCGCCTATATGGATCCCGGCAACTTTGCGACTAATATCGAGGGCGGTGCCCGTTACGGTTATTCCCTGCTTTGGGTGATTCTGGCCGCAAATCTTATGGCGATGGTGATTCAGAACCTCTCAGCAAATCTGGGAATCGCCAGTGGGCGTAATCTGCCAGAATTAATCCGTGAGCGCTGGCCACGTCCACTTGTATGGTTTTACTGGATTCAGGCAGAACTGGTTGCGATGGCAACCGATCTTGCC…	M	D	S	R	S	P	S	L	P	D	D	R	P	D	P	P	E	Q	H	L	D	A	R	A	G	A	T	L	R	G	T	A	G	P	R	G	V	R	R	I	L	P	F	L	G	P	A
E134K	GTTGCGATGGCAACCGATCTTGCCAAATTTCTGGGTGCCGCACTTGCCATTCAACTGTTGACAGGCCTGCCGATGTTTTGGGGAGCGGTGGTCACGGGAGTTGTAACATTCTGGTTGTTAAACCTGCAAAAACGAGGCACACGTCCGCTGGAATTAGCAGTGGGAGCCTTCGTGCTGATGATAGGTGTTGCTTATCTTG	ATGGATTCCCGTTCTCCCAGCCTGCCCGACGACCGCCCCGACCCGCCAGAACAGCATCTCGACGCGCGGGCCGGGGCGACGCTGCGCGGGACGGCGGGACCACGCGGAGTGCGGCGCATCCTGCCGTTTCTCGGGCCGGCGGTCATCGCGTCTATCGCCTATATGGATCCCGGCAACTTTGCGACTAATATCGAGGGCGGTGCCCGTTACGGTTATTCCCTGCTTTGGGTGATTCTGGCCGCAAATCTTATGGCGATGGTGATTCAGAACCTCTCAGCAAATCTGGGAATCGCCAGTGGGCGTAATCTGCCAGAATTAATCCGTGAGCGCTGGCCACGTCCACTTGTATGGTTTTACTGGATTCAGGCAGAACTGGTTGCGATGGCAACCGATCTTGCC…	M	D	S	R	S	P	S	L	P	D	D	R	P	D	P	P	E	Q	H	L	D	A	R	A	G	A	T	L	R	G	T	A	G	P	R	G	V	R	R	I	L	P	F	L	G	P	A
E134L	GTTGCGATGGCAACCGATCTTGCCCTGTTTCTGGGTGCCGCACTTGCCATTCAACTGTTGACAGGCCTGCCGATGTTTTGGGGAGCGGTGGTCACGGGAGTTGTAACATTCTGGTTGTTAAACCTGCAAAAACGAGGCACACGTCCGCTGGAATTAGCAGTGGGAGCCTTCGTGCTGATGATAGGTGTTGCTTATCTTG	ATGGATTCCCGTTCTCCCAGCCTGCCCGACGACCGCCCCGACCCGCCAGAACAGCATCTCGACGCGCGGGCCGGGGCGACGCTGCGCGGGACGGCGGGACCACGCGGAGTGCGGCGCATCCTGCCGTTTCTCGGGCCGGCGGTCATCGCGTCTATCGCCTATATGGATCCCGGCAACTTTGCGACTAATATCGAGGGCGGTGCCCGTTACGGTTATTCCCTGCTTTGGGTGATTCTGGCCGCAAATCTTATGGCGATGGTGATTCAGAACCTCTCAGCAAATCTGGGAATCGCCAGTGGGCGTAATCTGCCAGAATTAATCCGTGAGCGCTGGCCACGTCCACTTGTATGGTTTTACTGGATTCAGGCAGAACTGGTTGCGATGGCAACCGATCTTGCC…	M	D	S	R	S	P	S	L	P	D	D	R	P	D	P	P	E	Q	H	L	D	A	R	A	G	A	T	L	R	G	T	A	G	P	R	G	V	R	R	I	L	P	F	L	G	P	A
E134M	GTTGCGATGGCAACCGATCTTGCCATGTTTCTGGGTGCCGCACTTGCCATTCAACTGTTGACAGGCCTGCCGATGTTTTGGGGAGCGGTGGTCACGGGAGTTGTAACATTCTGGTTGTTAAACCTGCAAAAACGAGGCACACGTCCGCTGGAATTAGCAGTGGGAGCCTTCGTGCTGATGATAGGTGTTGCTTATCTTG	ATGGATTCCCGTTCTCCCAGCCTGCCCGACGACCGCCCCGACCCGCCAGAACAGCATCTCGACGCGCGGGCCGGGGCGACGCTGCGCGGGACGGCGGGACCACGCGGAGTGCGGCGCATCCTGCCGTTTCTCGGGCCGGCGGTCATCGCGTCTATCGCCTATATGGATCCCGGCAACTTTGCGACTAATATCGAGGGCGGTGCCCGTTACGGTTATTCCCTGCTTTGGGTGATTCTGGCCGCAAATCTTATGGCGATGGTGATTCAGAACCTCTCAGCAAATCTGGGAATCGCCAGTGGGCGTAATCTGCCAGAATTAATCCGTGAGCGCTGGCCACGTCCACTTGTATGGTTTTACTGGATTCAGGCAGAACTGGTTGCGATGGCAACCGATCTTGCC…	M	D	S	R	S	P	S	L	P	D	D	R	P	D	P	P	E	Q	H	L	D	A	R	A	G	A	T	L	R	G	T	A	G	P	R	G	V	R	R	I	L	P	F	L	G	P	A
E134N	GTTGCGATGGCAACCGATCTTGCCAACTTTCTGGGTGCCGCACTTGCCATTCAACTGTTGACAGGCCTGCCGATGTTTTGGGGAGCGGTGGTCACGGGAGTTGTAACATTCTGGTTGTTAAACCTGCAAAAACGAGGCACACGTCCGCTGGAATTAGCAGTGGGAGCCTTCGTGCTGATGATAGGTGTTGCTTATCTTG	ATGGATTCCCGTTCTCCCAGCCTGCCCGACGACCGCCCCGACCCGCCAGAACAGCATCTCGACGCGCGGGCCGGGGCGACGCTGCGCGGGACGGCGGGACCACGCGGAGTGCGGCGCATCCTGCCGTTTCTCGGGCCGGCGGTCATCGCGTCTATCGCCTATATGGATCCCGGCAACTTTGCGACTAATATCGAGGGCGGTGCCCGTTACGGTTATTCCCTGCTTTGGGTGATTCTGGCCGCAAATCTTATGGCGATGGTGATTCAGAACCTCTCAGCAAATCTGGGAATCGCCAGTGGGCGTAATCTGCCAGAATTAATCCGTGAGCGCTGGCCACGTCCACTTGTATGGTTTTACTGGATTCAGGCAGAACTGGTTGCGATGGCAACCGATCTTGCC…	M	D	S	R	S	P	S	L	P	D	D	R	P	D	P	P	E	Q	H	L	D	A	R	A	G	A	T	L	R	G	T	A	G	P	R	G	V	R	R	I	L	P	F	L	G	P	A
E134P	GTTGCGATGGCAACCGATCTTGCCCCGTTTCTGGGTGCCGCACTTGCCATTCAACTGTTGACAGGCCTGCCGATGTTTTGGGGAGCGGTGGTCACGGGAGTTGTAACATTCTGGTTGTTAAACCTGCAAAAACGAGGCACACGTCCGCTGGAATTAGCAGTGGGAGCCTTCGTGCTGATGATAGGTGTTGCTTATCTTG	ATGGATTCCCGTTCTCCCAGCCTGCCCGACGACCGCCCCGACCCGCCAGAACAGCATCTCGACGCGCGGGCCGGGGCGACGCTGCGCGGGACGGCGGGACCACGCGGAGTGCGGCGCATCCTGCCGTTTCTCGGGCCGGCGGTCATCGCGTCTATCGCCTATATGGATCCCGGCAACTTTGCGACTAATATCGAGGGCGGTGCCCGTTACGGTTATTCCCTGCTTTGGGTGATTCTGGCCGCAAATCTTATGGCGATGGTGATTCAGAACCTCTCAGCAAATCTGGGAATCGCCAGTGGGCGTAATCTGCCAGAATTAATCCGTGAGCGCTGGCCACGTCCACTTGTATGGTTTTACTGGATTCAGGCAGAACTGGTTGCGATGGCAACCGATCTTGCC…	M	D	S	R	S	P	S	L	P	D	D	R	P	D	P	P	E	Q	H	L	D	A	R	A	G	A	T	L	R	G	T	A	G	P	R	G	V	R	R	I	L	P	F	L	G	P	A
E134Q	GTTGCGATGGCAACCGATCTTGCCCAGTTTCTGGGTGCCGCACTTGCCATTCAACTGTTGACAGGCCTGCCGATGTTTTGGGGAGCGGTGGTCACGGGAGTTGTAACATTCTGGTTGTTAAACCTGCAAAAACGAGGCACACGTCCGCTGGAATTAGCAGTGGGAGCCTTCGTGCTGATGATAGGTGTTGCTTATCTTG	ATGGATTCCCGTTCTCCCAGCCTGCCCGACGACCGCCCCGACCCGCCAGAACAGCATCTCGACGCGCGGGCCGGGGCGACGCTGCGCGGGACGGCGGGACCACGCGGAGTGCGGCGCATCCTGCCGTTTCTCGGGCCGGCGGTCATCGCGTCTATCGCCTATATGGATCCCGGCAACTTTGCGACTAATATCGAGGGCGGTGCCCGTTACGGTTATTCCCTGCTTTGGGTGATTCTGGCCGCAAATCTTATGGCGATGGTGATTCAGAACCTCTCAGCAAATCTGGGAATCGCCAGTGGGCGTAATCTGCCAGAATTAATCCGTGAGCGCTGGCCACGTCCACTTGTATGGTTTTACTGGATTCAGGCAGAACTGGTTGCGATGGCAACCGATCTTGCC…	M	D	S	R	S	P	S	L	P	D	D	R	P	D	P	P	E	Q	H	L	D	A	R	A	G	A	T	L	R	G	T	A	G	P	R	G	V	R	R	I	L	P	F	L	G	P	A
E134R	GTTGCGATGGCAACCGATCTTGCCCGTTTTCTGGGTGCCGCACTTGCCATTCAACTGTTGACAGGCCTGCCGATGTTTTGGGGAGCGGTGGTCACGGGAGTTGTAACATTCTGGTTGTTAAACCTGCAAAAACGAGGCACACGTCCGCTGGAATTAGCAGTGGGAGCCTTCGTGCTGATGATAGGTGTTGCTTATCTTG	ATGGATTCCCGTTCTCCCAGCCTGCCCGACGACCGCCCCGACCCGCCAGAACAGCATCTCGACGCGCGGGCCGGGGCGACGCTGCGCGGGACGGCGGGACCACGCGGAGTGCGGCGCATCCTGCCGTTTCTCGGGCCGGCGGTCATCGCGTCTATCGCCTATATGGATCCCGGCAACTTTGCGACTAATATCGAGGGCGGTGCCCGTTACGGTTATTCCCTGCTTTGGGTGATTCTGGCCGCAAATCTTATGGCGATGGTGATTCAGAACCTCTCAGCAAATCTGGGAATCGCCAGTGGGCGTAATCTGCCAGAATTAATCCGTGAGCGCTGGCCACGTCCACTTGTATGGTTTTACTGGATTCAGGCAGAACTGGTTGCGATGGCAACCGATCTTGCC…	M	D	S	R	S	P	S	L	P	D	D	R	P	D	P	P	E	Q	H	L	D	A	R	A	G	A	T	L	R	G	T	A	G	P	R	G	V	R	R	I	L	P	F	L	G	P	A
E134S	GTTGCGATGGCAACCGATCTTGCCAGCTTTCTGGGTGCCGCACTTGCCATTCAACTGTTGACAGGCCTGCCGATGTTTTGGGGAGCGGTGGTCACGGGAGTTGTAACATTCTGGTTGTTAAACCTGCAAAAACGAGGCACACGTCCGCTGGAATTAGCAGTGGGAGCCTTCGTGCTGATGATAGGTGTTGCTTATCTTG	ATGGATTCCCGTTCTCCCAGCCTGCCCGACGACCGCCCCGACCCGCCAGAACAGCATCTCGACGCGCGGGCCGGGGCGACGCTGCGCGGGACGGCGGGACCACGCGGAGTGCGGCGCATCCTGCCGTTTCTCGGGCCGGCGGTCATCGCGTCTATCGCCTATATGGATCCCGGCAACTTTGCGACTAATATCGAGGGCGGTGCCCGTTACGGTTATTCCCTGCTTTGGGTGATTCTGGCCGCAAATCTTATGGCGATGGTGATTCAGAACCTCTCAGCAAATCTGGGAATCGCCAGTGGGCGTAATCTGCCAGAATTAATCCGTGAGCGCTGGCCACGTCCACTTGTATGGTTTTACTGGATTCAGGCAGAACTGGTTGCGATGGCAACCGATCTTGCC…	M	D	S	R	S	P	S	L	P	D	D	R	P	D	P	P	E	Q	H	L	D	A	R	A	G	A	T	L	R	G	T	A	G	P	R	G	V	R	R	I	L	P	F	L	G	P	A
E134T	GTTGCGATGGCAACCGATCTTGCCACCTTTCTGGGTGCCGCACTTGCCATTCAACTGTTGACAGGCCTGCCGATGTTTTGGGGAGCGGTGGTCACGGGAGTTGTAACATTCTGGTTGTTAAACCTGCAAAAACGAGGCACACGTCCGCTGGAATTAGCAGTGGGAGCCTTCGTGCTGATGATAGGTGTTGCTTATCTTG	ATGGATTCCCGTTCTCCCAGCCTGCCCGACGACCGCCCCGACCCGCCAGAACAGCATCTCGACGCGCGGGCCGGGGCGACGCTGCGCGGGACGGCGGGACCACGCGGAGTGCGGCGCATCCTGCCGTTTCTCGGGCCGGCGGTCATCGCGTCTATCGCCTATATGGATCCCGGCAACTTTGCGACTAATATCGAGGGCGGTGCCCGTTACGGTTATTCCCTGCTTTGGGTGATTCTGGCCGCAAATCTTATGGCGATGGTGATTCAGAACCTCTCAGCAAATCTGGGAATCGCCAGTGGGCGTAATCTGCCAGAATTAATCCGTGAGCGCTGGCCACGTCCACTTGTATGGTTTTACTGGATTCAGGCAGAACTGGTTGCGATGGCAACCGATCTTGCC…	M	D	S	R	S	P	S	L	P	D	D	R	P	D	P	P	E	Q	H	L	D	A	R	A	G	A	T	L	R	G	T	A	G	P	R	G	V	R	R	I	L	P	F	L	G	P	A
E134V	GTTGCGATGGCAACCGATCTTGCCGTGTTTCTGGGTGCCGCACTTGCCATTCAACTGTTGACAGGCCTGCCGATGTTTTGGGGAGCGGTGGTCACGGGAGTTGTAACATTCTGGTTGTTAAACCTGCAAAAACGAGGCACACGTCCGCTGGAATTAGCAGTGGGAGCCTTCGTGCTGATGATAGGTGTTGCTTATCTTG	ATGGATTCCCGTTCTCCCAGCCTGCCCGACGACCGCCCCGACCCGCCAGAACAGCATCTCGACGCGCGGGCCGGGGCGACGCTGCGCGGGACGGCGGGACCACGCGGAGTGCGGCGCATCCTGCCGTTTCTCGGGCCGGCGGTCATCGCGTCTATCGCCTATATGGATCCCGGCAACTTTGCGACTAATATCGAGGGCGGTGCCCGTTACGGTTATTCCCTGCTTTGGGTGATTCTGGCCGCAAATCTTATGGCGATGGTGATTCAGAACCTCTCAGCAAATCTGGGAATCGCCAGTGGGCGTAATCTGCCAGAATTAATCCGTGAGCGCTGGCCACGTCCACTTGTATGGTTTTACTGGATTCAGGCAGAACTGGTTGCGATGGCAACCGATCTTGCC…	M	D	S	R	S	P	S	L	P	D	D	R	P	D	P	P	E	Q	H	L	D	A	R	A	G	A	T	L	R	G	T	A	G	P	R	G	V	R	R	I	L	P	F	L	G	P	A
E134W	GTTGCGATGGCAACCGATCTTGCCTGGTTTCTGGGTGCCGCACTTGCCATTCAACTGTTGACAGGCCTGCCGATGTTTTGGGGAGCGGTGGTCACGGGAGTTGTAACATTCTGGTTGTTAAACCTGCAAAAACGAGGCACACGTCCGCTGGAATTAGCAGTGGGAGCCTTCGTGCTGATGATAGGTGTTGCTTATCTTG	ATGGATTCCCGTTCTCCCAGCCTGCCCGACGACCGCCCCGACCCGCCAGAACAGCATCTCGACGCGCGGGCCGGGGCGACGCTGCGCGGGACGGCGGGACCACGCGGAGTGCGGCGCATCCTGCCGTTTCTCGGGCCGGCGGTCATCGCGTCTATCGCCTATATGGATCCCGGCAACTTTGCGACTAATATCGAGGGCGGTGCCCGTTACGGTTATTCCCTGCTTTGGGTGATTCTGGCCGCAAATCTTATGGCGATGGTGATTCAGAACCTCTCAGCAAATCTGGGAATCGCCAGTGGGCGTAATCTGCCAGAATTAATCCGTGAGCGCTGGCCACGTCCACTTGTATGGTTTTACTGGATTCAGGCAGAACTGGTTGCGATGGCAACCGATCTTGCC…	M	D	S	R	S	P	S	L	P	D	D	R	P	D	P	P	E	Q	H	L	D	A	R	A	G	A	T	L	R	G	T	A	G	P	R	G	V	R	R	I	L	P	F	L	G	P	A
E134Y	GTTGCGATGGCAACCGATCTTGCCTATTTTCTGGGTGCCGCACTTGCCATTCAACTGTTGACAGGCCTGCCGATGTTTTGGGGAGCGGTGGTCACGGGAGTTGTAACATTCTGGTTGTTAAACCTGCAAAAACGAGGCACACGTCCGCTGGAATTAGCAGTGGGAGCCTTCGTGCTGATGATAGGTGTTGCTTATCTTG	ATGGATTCCCGTTCTCCCAGCCTGCCCGACGACCGCCCCGACCCGCCAGAACAGCATCTCGACGCGCGGGCCGGGGCGACGCTGCGCGGGACGGCGGGACCACGCGGAGTGCGGCGCATCCTGCCGTTTCTCGGGCCGGCGGTCATCGCGTCTATCGCCTATATGGATCCCGGCAACTTTGCGACTAATATCGAGGGCGGTGCCCGTTACGGTTATTCCCTGCTTTGGGTGATTCTGGCCGCAAATCTTATGGCGATGGTGATTCAGAACCTCTCAGCAAATCTGGGAATCGCCAGTGGGCGTAATCTGCCAGAATTAATCCGTGAGCGCTGGCCACGTCCACTTGTATGGTTTTACTGGATTCAGGCAGAACTGGTTGCGATGGCAACCGATCTTGCC…	M	D	S	R	S	P	S	L	P	D	D	R	P	D	P	P	E	Q	H	L	D	A	R	A	G	A	T	L	R	G	T	A	G	P	R	G	V	R	R	I	L	P	F	L	G	P	A
E134E	GTTGCGATGGCAACCGATCTTGCCGAATTTCTGGGTGCCGCACTTGCCATTCAACTGTTGACAGGCCTGCCGATGTTTTGGGGAGCGGTGGTCACGGGAGTTGTAACATTCTGGTTGTTAAACCTGCAAAAACGAGGCACACGTCCGCTGGAATTAGCAGTGGGAGCCTTCGTGCTGATGATAGGTGTTGCTTATCTTG	ATGGATTCCCGTTCTCCCAGCCTGCCCGACGACCGCCCCGACCCGCCAGAACAGCATCTCGACGCGCGGGCCGGGGCGACGCTGCGCGGGACGGCGGGACCACGCGGAGTGCGGCGCATCCTGCCGTTTCTCGGGCCGGCGGTCATCGCGTCTATCGCCTATATGGATCCCGGCAACTTTGCGACTAATATCGAGGGCGGTGCCCGTTACGGTTATTCCCTGCTTTGGGTGATTCTGGCCGCAAATCTTATGGCGATGGTGATTCAGAACCTCTCAGCAAATCTGGGAATCGCCAGTGGGCGTAATCTGCCAGAATTAATCCGTGAGCGCTGGCCACGTCCACTTGTATGGTTTTACTGGATTCAGGCAGAACTGGTTGCGATGGCAACCGATCTTGCC…	M	D	S	R	S	P	S	L	P	D	D	R	P	D	P	P	E	Q	H	L	D	A	R	A	G	A	T	L	R	G	T	A	G	P	R	G	V	R	R	I	L	P	F	L	G	P	A
E134del	GTTGCGATGGCAACCGATCTTGCCTTTCTGGGTGCCGCACTTGCCATTCAACTGTTGACAGGCCTGCCGATGTTTTGGGGAGCGGTGGTCACGGGAGTTGTAACATTCTGGTTGTTAAACCTGCAAAAACGAGGCACACGTCCGCTGGAATTAGCAGTGGGAGCCTTCGTGCTGATGATAGGTGTTGCTTATCTTGTG	ATGGATTCCCGTTCTCCCAGCCTGCCCGACGACCGCCCCGACCCGCCAGAACAGCATCTCGACGCGCGGGCCGGGGCGACGCTGCGCGGGACGGCGGGACCACGCGGAGTGCGGCGCATCCTGCCGTTTCTCGGGCCGGCGGTCATCGCGTCTATCGCCTATATGGATCCCGGCAACTTTGCGACTAATATCGAGGGCGGTGCCCGTTACGGTTATTCCCTGCTTTGGGTGATTCTGGCCGCAAATCTTATGGCGATGGTGATTCAGAACCTCTCAGCAAATCTGGGAATCGCCAGTGGGCGTAATCTGCCAGAATTAATCCGTGAGCGCTGGCCACGTCCACTTGTATGGTTTTACTGGATTCAGGCAGAACTGGTTGCGATGGCAACCGATCTTGCC…	M	D	S	R	S	P	S	L	P	D	D	R	P	D	P	P	E	Q	H	L	D	A	R	A	G	A	T	L	R	G	T	A	G	P	R	G	V	R	R	I	L	P	F	L	G	P	A
F135A	GTTGCGATGGCAACCGATCTTGCCGAGGCGCTGGGTGCCGCACTTGCCATTCAACTGTTGACAGGCCTGCCGATGTTTTGGGGAGCGGTGGTCACGGGAGTTGTAACATTCTGGTTGTTAAACCTGCAAAAACGAGGCACACGTCCGCTGGAATTAGCAGTGGGAGCCTTCGTGCTGATGATAGGTGTTGCTTATCTTG	ATGGATTCCCGTTCTCCCAGCCTGCCCGACGACCGCCCCGACCCGCCAGAACAGCATCTCGACGCGCGGGCCGGGGCGACGCTGCGCGGGACGGCGGGACCACGCGGAGTGCGGCGCATCCTGCCGTTTCTCGGGCCGGCGGTCATCGCGTCTATCGCCTATATGGATCCCGGCAACTTTGCGACTAATATCGAGGGCGGTGCCCGTTACGGTTATTCCCTGCTTTGGGTGATTCTGGCCGCAAATCTTATGGCGATGGTGATTCAGAACCTCTCAGCAAATCTGGGAATCGCCAGTGGGCGTAATCTGCCAGAATTAATCCGTGAGCGCTGGCCACGTCCACTTGTATGGTTTTACTGGATTCAGGCAGAACTGGTTGCGATGGCAACCGATCTTGCC…	M	D	S	R	S	P	S	L	P	D	D	R	P	D	P	P	E	Q	H	L	D	A	R	A	G	A	T	L	R	G	T	A	G	P	R	G	V	R	R	I	L	P	F	L	G	P	A
F135C	GTTGCGATGGCAACCGATCTTGCCGAGTGCCTGGGTGCCGCACTTGCCATTCAACTGTTGACAGGCCTGCCGATGTTTTGGGGAGCGGTGGTCACGGGAGTTGTAACATTCTGGTTGTTAAACCTGCAAAAACGAGGCACACGTCCGCTGGAATTAGCAGTGGGAGCCTTCGTGCTGATGATAGGTGTTGCTTATCTTG	ATGGATTCCCGTTCTCCCAGCCTGCCCGACGACCGCCCCGACCCGCCAGAACAGCATCTCGACGCGCGGGCCGGGGCGACGCTGCGCGGGACGGCGGGACCACGCGGAGTGCGGCGCATCCTGCCGTTTCTCGGGCCGGCGGTCATCGCGTCTATCGCCTATATGGATCCCGGCAACTTTGCGACTAATATCGAGGGCGGTGCCCGTTACGGTTATTCCCTGCTTTGGGTGATTCTGGCCGCAAATCTTATGGCGATGGTGATTCAGAACCTCTCAGCAAATCTGGGAATCGCCAGTGGGCGTAATCTGCCAGAATTAATCCGTGAGCGCTGGCCACGTCCACTTGTATGGTTTTACTGGATTCAGGCAGAACTGGTTGCGATGGCAACCGATCTTGCC…	M	D	S	R	S	P	S	L	P	D	D	R	P	D	P	P	E	Q	H	L	D	A	R	A	G	A	T	L	R	G	T	A	G	P	R	G	V	R	R	I	L	P	F	L	G	P	A
F135D	GTTGCGATGGCAACCGATCTTGCCGAGGATCTGGGTGCCGCACTTGCCATTCAACTGTTGACAGGCCTGCCGATGTTTTGGGGAGCGGTGGTCACGGGAGTTGTAACATTCTGGTTGTTAAACCTGCAAAAACGAGGCACACGTCCGCTGGAATTAGCAGTGGGAGCCTTCGTGCTGATGATAGGTGTTGCTTATCTTG	ATGGATTCCCGTTCTCCCAGCCTGCCCGACGACCGCCCCGACCCGCCAGAACAGCATCTCGACGCGCGGGCCGGGGCGACGCTGCGCGGGACGGCGGGACCACGCGGAGTGCGGCGCATCCTGCCGTTTCTCGGGCCGGCGGTCATCGCGTCTATCGCCTATATGGATCCCGGCAACTTTGCGACTAATATCGAGGGCGGTGCCCGTTACGGTTATTCCCTGCTTTGGGTGATTCTGGCCGCAAATCTTATGGCGATGGTGATTCAGAACCTCTCAGCAAATCTGGGAATCGCCAGTGGGCGTAATCTGCCAGAATTAATCCGTGAGCGCTGGCCACGTCCACTTGTATGGTTTTACTGGATTCAGGCAGAACTGGTTGCGATGGCAACCGATCTTGCC…	M	D	S	R	S	P	S	L	P	D	D	R	P	D	P	P	E	Q	H	L	D	A	R	A	G	A	T	L	R	G	T	A	G	P	R	G	V	R	R	I	L	P	F	L	G	P	A
F135E	GTTGCGATGGCAACCGATCTTGCCGAGGAACTGGGTGCCGCACTTGCCATTCAACTGTTGACAGGCCTGCCGATGTTTTGGGGAGCGGTGGTCACGGGAGTTGTAACATTCTGGTTGTTAAACCTGCAAAAACGAGGCACACGTCCGCTGGAATTAGCAGTGGGAGCCTTCGTGCTGATGATAGGTGTTGCTTATCTTG	ATGGATTCCCGTTCTCCCAGCCTGCCCGACGACCGCCCCGACCCGCCAGAACAGCATCTCGACGCGCGGGCCGGGGCGACGCTGCGCGGGACGGCGGGACCACGCGGAGTGCGGCGCATCCTGCCGTTTCTCGGGCCGGCGGTCATCGCGTCTATCGCCTATATGGATCCCGGCAACTTTGCGACTAATATCGAGGGCGGTGCCCGTTACGGTTATTCCCTGCTTTGGGTGATTCTGGCCGCAAATCTTATGGCGATGGTGATTCAGAACCTCTCAGCAAATCTGGGAATCGCCAGTGGGCGTAATCTGCCAGAATTAATCCGTGAGCGCTGGCCACGTCCACTTGTATGGTTTTACTGGATTCAGGCAGAACTGGTTGCGATGGCAACCGATCTTGCC…	M	D	S	R	S	P	S	L	P	D	D	R	P	D	P	P	E	Q	H	L	D	A	R	A	G	A	T	L	R	G	T	A	G	P	R	G	V	R	R	I	L	P	F	L	G	P	A
F135G	GTTGCGATGGCAACCGATCTTGCCGAGGGCCTGGGTGCCGCACTTGCCATTCAACTGTTGACAGGCCTGCCGATGTTTTGGGGAGCGGTGGTCACGGGAGTTGTAACATTCTGGTTGTTAAACCTGCAAAAACGAGGCACACGTCCGCTGGAATTAGCAGTGGGAGCCTTCGTGCTGATGATAGGTGTTGCTTATCTTG	ATGGATTCCCGTTCTCCCAGCCTGCCCGACGACCGCCCCGACCCGCCAGAACAGCATCTCGACGCGCGGGCCGGGGCGACGCTGCGCGGGACGGCGGGACCACGCGGAGTGCGGCGCATCCTGCCGTTTCTCGGGCCGGCGGTCATCGCGTCTATCGCCTATATGGATCCCGGCAACTTTGCGACTAATATCGAGGGCGGTGCCCGTTACGGTTATTCCCTGCTTTGGGTGATTCTGGCCGCAAATCTTATGGCGATGGTGATTCAGAACCTCTCAGCAAATCTGGGAATCGCCAGTGGGCGTAATCTGCCAGAATTAATCCGTGAGCGCTGGCCACGTCCACTTGTATGGTTTTACTGGATTCAGGCAGAACTGGTTGCGATGGCAACCGATCTTGCC…	M	D	S	R	S	P	S	L	P	D	D	R	P	D	P	P	E	Q	H	L	D	A	R	A	G	A	T	L	R	G	T	A	G	P	R	G	V	R	R	I	L	P	F	L	G	P	A
F135H	GTTGCGATGGCAACCGATCTTGCCGAGCATCTGGGTGCCGCACTTGCCATTCAACTGTTGACAGGCCTGCCGATGTTTTGGGGAGCGGTGGTCACGGGAGTTGTAACATTCTGGTTGTTAAACCTGCAAAAACGAGGCACACGTCCGCTGGAATTAGCAGTGGGAGCCTTCGTGCTGATGATAGGTGTTGCTTATCTTG	ATGGATTCCCGTTCTCCCAGCCTGCCCGACGACCGCCCCGACCCGCCAGAACAGCATCTCGACGCGCGGGCCGGGGCGACGCTGCGCGGGACGGCGGGACCACGCGGAGTGCGGCGCATCCTGCCGTTTCTCGGGCCGGCGGTCATCGCGTCTATCGCCTATATGGATCCCGGCAACTTTGCGACTAATATCGAGGGCGGTGCCCGTTACGGTTATTCCCTGCTTTGGGTGATTCTGGCCGCAAATCTTATGGCGATGGTGATTCAGAACCTCTCAGCAAATCTGGGAATCGCCAGTGGGCGTAATCTGCCAGAATTAATCCGTGAGCGCTGGCCACGTCCACTTGTATGGTTTTACTGGATTCAGGCAGAACTGGTTGCGATGGCAACCGATCTTGCC…	M	D	S	R	S	P	S	L	P	D	D	R	P	D	P	P	E	Q	H	L	D	A	R	A	G	A	T	L	R	G	T	A	G	P	R	G	V	R	R	I	L	P	F	L	G	P	A
F135I	GTTGCGATGGCAACCGATCTTGCCGAGATTCTGGGTGCCGCACTTGCCATTCAACTGTTGACAGGCCTGCCGATGTTTTGGGGAGCGGTGGTCACGGGAGTTGTAACATTCTGGTTGTTAAACCTGCAAAAACGAGGCACACGTCCGCTGGAATTAGCAGTGGGAGCCTTCGTGCTGATGATAGGTGTTGCTTATCTTG	ATGGATTCCCGTTCTCCCAGCCTGCCCGACGACCGCCCCGACCCGCCAGAACAGCATCTCGACGCGCGGGCCGGGGCGACGCTGCGCGGGACGGCGGGACCACGCGGAGTGCGGCGCATCCTGCCGTTTCTCGGGCCGGCGGTCATCGCGTCTATCGCCTATATGGATCCCGGCAACTTTGCGACTAATATCGAGGGCGGTGCCCGTTACGGTTATTCCCTGCTTTGGGTGATTCTGGCCGCAAATCTTATGGCGATGGTGATTCAGAACCTCTCAGCAAATCTGGGAATCGCCAGTGGGCGTAATCTGCCAGAATTAATCCGTGAGCGCTGGCCACGTCCACTTGTATGGTTTTACTGGATTCAGGCAGAACTGGTTGCGATGGCAACCGATCTTGCC…	M	D	S	R	S	P	S	L	P	D	D	R	P	D	P	P	E	Q	H	L	D	A	R	A	G	A	T	L	R	G	T	A	G	P	R	G	V	R	R	I	L	P	F	L	G	P	A
F135K	GTTGCGATGGCAACCGATCTTGCCGAGAAACTGGGTGCCGCACTTGCCATTCAACTGTTGACAGGCCTGCCGATGTTTTGGGGAGCGGTGGTCACGGGAGTTGTAACATTCTGGTTGTTAAACCTGCAAAAACGAGGCACACGTCCGCTGGAATTAGCAGTGGGAGCCTTCGTGCTGATGATAGGTGTTGCTTATCTTG	ATGGATTCCCGTTCTCCCAGCCTGCCCGACGACCGCCCCGACCCGCCAGAACAGCATCTCGACGCGCGGGCCGGGGCGACGCTGCGCGGGACGGCGGGACCACGCGGAGTGCGGCGCATCCTGCCGTTTCTCGGGCCGGCGGTCATCGCGTCTATCGCCTATATGGATCCCGGCAACTTTGCGACTAATATCGAGGGCGGTGCCCGTTACGGTTATTCCCTGCTTTGGGTGATTCTGGCCGCAAATCTTATGGCGATGGTGATTCAGAACCTCTCAGCAAATCTGGGAATCGCCAGTGGGCGTAATCTGCCAGAATTAATCCGTGAGCGCTGGCCACGTCCACTTGTATGGTTTTACTGGATTCAGGCAGAACTGGTTGCGATGGCAACCGATCTTGCC…	M	D	S	R	S	P	S	L	P	D	D	R	P	D	P	P	E	Q	H	L	D	A	R	A	G	A	T	L	R	G	T	A	G	P	R	G	V	R	R	I	L	P	F	L	G	P	A
F135L	GTTGCGATGGCAACCGATCTTGCCGAGCTGCTGGGTGCCGCACTTGCCATTCAACTGTTGACAGGCCTGCCGATGTTTTGGGGAGCGGTGGTCACGGGAGTTGTAACATTCTGGTTGTTAAACCTGCAAAAACGAGGCACACGTCCGCTGGAATTAGCAGTGGGAGCCTTCGTGCTGATGATAGGTGTTGCTTATCTTG	ATGGATTCCCGTTCTCCCAGCCTGCCCGACGACCGCCCCGACCCGCCAGAACAGCATCTCGACGCGCGGGCCGGGGCGACGCTGCGCGGGACGGCGGGACCACGCGGAGTGCGGCGCATCCTGCCGTTTCTCGGGCCGGCGGTCATCGCGTCTATCGCCTATATGGATCCCGGCAACTTTGCGACTAATATCGAGGGCGGTGCCCGTTACGGTTATTCCCTGCTTTGGGTGATTCTGGCCGCAAATCTTATGGCGATGGTGATTCAGAACCTCTCAGCAAATCTGGGAATCGCCAGTGGGCGTAATCTGCCAGAATTAATCCGTGAGCGCTGGCCACGTCCACTTGTATGGTTTTACTGGATTCAGGCAGAACTGGTTGCGATGGCAACCGATCTTGCC…	M	D	S	R	S	P	S	L	P	D	D	R	P	D	P	P	E	Q	H	L	D	A	R	A	G	A	T	L	R	G	T	A	G	P	R	G	V	R	R	I	L	P	F	L	G	P	A
F135M	GTTGCGATGGCAACCGATCTTGCCGAGATGCTGGGTGCCGCACTTGCCATTCAACTGTTGACAGGCCTGCCGATGTTTTGGGGAGCGGTGGTCACGGGAGTTGTAACATTCTGGTTGTTAAACCTGCAAAAACGAGGCACACGTCCGCTGGAATTAGCAGTGGGAGCCTTCGTGCTGATGATAGGTGTTGCTTATCTTG	ATGGATTCCCGTTCTCCCAGCCTGCCCGACGACCGCCCCGACCCGCCAGAACAGCATCTCGACGCGCGGGCCGGGGCGACGCTGCGCGGGACGGCGGGACCACGCGGAGTGCGGCGCATCCTGCCGTTTCTCGGGCCGGCGGTCATCGCGTCTATCGCCTATATGGATCCCGGCAACTTTGCGACTAATATCGAGGGCGGTGCCCGTTACGGTTATTCCCTGCTTTGGGTGATTCTGGCCGCAAATCTTATGGCGATGGTGATTCAGAACCTCTCAGCAAATCTGGGAATCGCCAGTGGGCGTAATCTGCCAGAATTAATCCGTGAGCGCTGGCCACGTCCACTTGTATGGTTTTACTGGATTCAGGCAGAACTGGTTGCGATGGCAACCGATCTTGCC…	M	D	S	R	S	P	S	L	P	D	D	R	P	D	P	P	E	Q	H	L	D	A	R	A	G	A	T	L	R	G	T	A	G	P	R	G	V	R	R	I	L	P	F	L	G	P	A
F135N	GTTGCGATGGCAACCGATCTTGCCGAGAACCTGGGTGCCGCACTTGCCATTCAACTGTTGACAGGCCTGCCGATGTTTTGGGGAGCGGTGGTCACGGGAGTTGTAACATTCTGGTTGTTAAACCTGCAAAAACGAGGCACACGTCCGCTGGAATTAGCAGTGGGAGCCTTCGTGCTGATGATAGGTGTTGCTTATCTTG	ATGGATTCCCGTTCTCCCAGCCTGCCCGACGACCGCCCCGACCCGCCAGAACAGCATCTCGACGCGCGGGCCGGGGCGACGCTGCGCGGGACGGCGGGACCACGCGGAGTGCGGCGCATCCTGCCGTTTCTCGGGCCGGCGGTCATCGCGTCTATCGCCTATATGGATCCCGGCAACTTTGCGACTAATATCGAGGGCGGTGCCCGTTACGGTTATTCCCTGCTTTGGGTGATTCTGGCCGCAAATCTTATGGCGATGGTGATTCAGAACCTCTCAGCAAATCTGGGAATCGCCAGTGGGCGTAATCTGCCAGAATTAATCCGTGAGCGCTGGCCACGTCCACTTGTATGGTTTTACTGGATTCAGGCAGAACTGGTTGCGATGGCAACCGATCTTGCC…	M	D	S	R	S	P	S	L	P	D	D	R	P	D	P	P	E	Q	H	L	D	A	R	A	G	A	T	L	R	G	T	A	G	P	R	G	V	R	R	I	L	P	F	L	G	P	A
F135P	GTTGCGATGGCAACCGATCTTGCCGAGCCGCTGGGTGCCGCACTTGCCATTCAACTGTTGACAGGCCTGCCGATGTTTTGGGGAGCGGTGGTCACGGGAGTTGTAACATTCTGGTTGTTAAACCTGCAAAAACGAGGCACACGTCCGCTGGAATTAGCAGTGGGAGCCTTCGTGCTGATGATAGGTGTTGCTTATCTTG	ATGGATTCCCGTTCTCCCAGCCTGCCCGACGACCGCCCCGACCCGCCAGAACAGCATCTCGACGCGCGGGCCGGGGCGACGCTGCGCGGGACGGCGGGACCACGCGGAGTGCGGCGCATCCTGCCGTTTCTCGGGCCGGCGGTCATCGCGTCTATCGCCTATATGGATCCCGGCAACTTTGCGACTAATATCGAGGGCGGTGCCCGTTACGGTTATTCCCTGCTTTGGGTGATTCTGGCCGCAAATCTTATGGCGATGGTGATTCAGAACCTCTCAGCAAATCTGGGAATCGCCAGTGGGCGTAATCTGCCAGAATTAATCCGTGAGCGCTGGCCACGTCCACTTGTATGGTTTTACTGGATTCAGGCAGAACTGGTTGCGATGGCAACCGATCTTGCC…	M	D	S	R	S	P	S	L	P	D	D	R	P	D	P	P	E	Q	H	L	D	A	R	A	G	A	T	L	R	G	T	A	G	P	R	G	V	R	R	I	L	P	F	L	G	P	A
F135Q	GTTGCGATGGCAACCGATCTTGCCGAGCAGCTGGGTGCCGCACTTGCCATTCAACTGTTGACAGGCCTGCCGATGTTTTGGGGAGCGGTGGTCACGGGAGTTGTAACATTCTGGTTGTTAAACCTGCAAAAACGAGGCACACGTCCGCTGGAATTAGCAGTGGGAGCCTTCGTGCTGATGATAGGTGTTGCTTATCTTG	ATGGATTCCCGTTCTCCCAGCCTGCCCGACGACCGCCCCGACCCGCCAGAACAGCATCTCGACGCGCGGGCCGGGGCGACGCTGCGCGGGACGGCGGGACCACGCGGAGTGCGGCGCATCCTGCCGTTTCTCGGGCCGGCGGTCATCGCGTCTATCGCCTATATGGATCCCGGCAACTTTGCGACTAATATCGAGGGCGGTGCCCGTTACGGTTATTCCCTGCTTTGGGTGATTCTGGCCGCAAATCTTATGGCGATGGTGATTCAGAACCTCTCAGCAAATCTGGGAATCGCCAGTGGGCGTAATCTGCCAGAATTAATCCGTGAGCGCTGGCCACGTCCACTTGTATGGTTTTACTGGATTCAGGCAGAACTGGTTGCGATGGCAACCGATCTTGCC…	M	D	S	R	S	P	S	L	P	D	D	R	P	D	P	P	E	Q	H	L	D	A	R	A	G	A	T	L	R	G	T	A	G	P	R	G	V	R	R	I	L	P	F	L	G	P	A
F135R	GTTGCGATGGCAACCGATCTTGCCGAGCGTCTGGGTGCCGCACTTGCCATTCAACTGTTGACAGGCCTGCCGATGTTTTGGGGAGCGGTGGTCACGGGAGTTGTAACATTCTGGTTGTTAAACCTGCAAAAACGAGGCACACGTCCGCTGGAATTAGCAGTGGGAGCCTTCGTGCTGATGATAGGTGTTGCTTATCTTG	ATGGATTCCCGTTCTCCCAGCCTGCCCGACGACCGCCCCGACCCGCCAGAACAGCATCTCGACGCGCGGGCCGGGGCGACGCTGCGCGGGACGGCGGGACCACGCGGAGTGCGGCGCATCCTGCCGTTTCTCGGGCCGGCGGTCATCGCGTCTATCGCCTATATGGATCCCGGCAACTTTGCGACTAATATCGAGGGCGGTGCCCGTTACGGTTATTCCCTGCTTTGGGTGATTCTGGCCGCAAATCTTATGGCGATGGTGATTCAGAACCTCTCAGCAAATCTGGGAATCGCCAGTGGGCGTAATCTGCCAGAATTAATCCGTGAGCGCTGGCCACGTCCACTTGTATGGTTTTACTGGATTCAGGCAGAACTGGTTGCGATGGCAACCGATCTTGCC…	M	D	S	R	S	P	S	L	P	D	D	R	P	D	P	P	E	Q	H	L	D	A	R	A	G	A	T	L	R	G	T	A	G	P	R	G	V	R	R	I	L	P	F	L	G	P	A
F135S	GTTGCGATGGCAACCGATCTTGCCGAGAGCCTGGGTGCCGCACTTGCCATTCAACTGTTGACAGGCCTGCCGATGTTTTGGGGAGCGGTGGTCACGGGAGTTGTAACATTCTGGTTGTTAAACCTGCAAAAACGAGGCACACGTCCGCTGGAATTAGCAGTGGGAGCCTTCGTGCTGATGATAGGTGTTGCTTATCTTG	ATGGATTCCCGTTCTCCCAGCCTGCCCGACGACCGCCCCGACCCGCCAGAACAGCATCTCGACGCGCGGGCCGGGGCGACGCTGCGCGGGACGGCGGGACCACGCGGAGTGCGGCGCATCCTGCCGTTTCTCGGGCCGGCGGTCATCGCGTCTATCGCCTATATGGATCCCGGCAACTTTGCGACTAATATCGAGGGCGGTGCCCGTTACGGTTATTCCCTGCTTTGGGTGATTCTGGCCGCAAATCTTATGGCGATGGTGATTCAGAACCTCTCAGCAAATCTGGGAATCGCCAGTGGGCGTAATCTGCCAGAATTAATCCGTGAGCGCTGGCCACGTCCACTTGTATGGTTTTACTGGATTCAGGCAGAACTGGTTGCGATGGCAACCGATCTTGCC…	M	D	S	R	S	P	S	L	P	D	D	R	P	D	P	P	E	Q	H	L	D	A	R	A	G	A	T	L	R	G	T	A	G	P	R	G	V	R	R	I	L	P	F	L	G	P	A
F135T	GTTGCGATGGCAACCGATCTTGCCGAGACCCTGGGTGCCGCACTTGCCATTCAACTGTTGACAGGCCTGCCGATGTTTTGGGGAGCGGTGGTCACGGGAGTTGTAACATTCTGGTTGTTAAACCTGCAAAAACGAGGCACACGTCCGCTGGAATTAGCAGTGGGAGCCTTCGTGCTGATGATAGGTGTTGCTTATCTTG	ATGGATTCCCGTTCTCCCAGCCTGCCCGACGACCGCCCCGACCCGCCAGAACAGCATCTCGACGCGCGGGCCGGGGCGACGCTGCGCGGGACGGCGGGACCACGCGGAGTGCGGCGCATCCTGCCGTTTCTCGGGCCGGCGGTCATCGCGTCTATCGCCTATATGGATCCCGGCAACTTTGCGACTAATATCGAGGGCGGTGCCCGTTACGGTTATTCCCTGCTTTGGGTGATTCTGGCCGCAAATCTTATGGCGATGGTGATTCAGAACCTCTCAGCAAATCTGGGAATCGCCAGTGGGCGTAATCTGCCAGAATTAATCCGTGAGCGCTGGCCACGTCCACTTGTATGGTTTTACTGGATTCAGGCAGAACTGGTTGCGATGGCAACCGATCTTGCC…	M	D	S	R	S	P	S	L	P	D	D	R	P	D	P	P	E	Q	H	L	D	A	R	A	G	A	T	L	R	G	T	A	G	P	R	G	V	R	R	I	L	P	F	L	G	P	A
F135V	GTTGCGATGGCAACCGATCTTGCCGAGGTGCTGGGTGCCGCACTTGCCATTCAACTGTTGACAGGCCTGCCGATGTTTTGGGGAGCGGTGGTCACGGGAGTTGTAACATTCTGGTTGTTAAACCTGCAAAAACGAGGCACACGTCCGCTGGAATTAGCAGTGGGAGCCTTCGTGCTGATGATAGGTGTTGCTTATCTTG	ATGGATTCCCGTTCTCCCAGCCTGCCCGACGACCGCCCCGACCCGCCAGAACAGCATCTCGACGCGCGGGCCGGGGCGACGCTGCGCGGGACGGCGGGACCACGCGGAGTGCGGCGCATCCTGCCGTTTCTCGGGCCGGCGGTCATCGCGTCTATCGCCTATATGGATCCCGGCAACTTTGCGACTAATATCGAGGGCGGTGCCCGTTACGGTTATTCCCTGCTTTGGGTGATTCTGGCCGCAAATCTTATGGCGATGGTGATTCAGAACCTCTCAGCAAATCTGGGAATCGCCAGTGGGCGTAATCTGCCAGAATTAATCCGTGAGCGCTGGCCACGTCCACTTGTATGGTTTTACTGGATTCAGGCAGAACTGGTTGCGATGGCAACCGATCTTGCC…	M	D	S	R	S	P	S	L	P	D	D	R	P	D	P	P	E	Q	H	L	D	A	R	A	G	A	T	L	R	G	T	A	G	P	R	G	V	R	R	I	L	P	F	L	G	P	A
F135W	GTTGCGATGGCAACCGATCTTGCCGAGTGGCTGGGTGCCGCACTTGCCATTCAACTGTTGACAGGCCTGCCGATGTTTTGGGGAGCGGTGGTCACGGGAGTTGTAACATTCTGGTTGTTAAACCTGCAAAAACGAGGCACACGTCCGCTGGAATTAGCAGTGGGAGCCTTCGTGCTGATGATAGGTGTTGCTTATCTTG	ATGGATTCCCGTTCTCCCAGCCTGCCCGACGACCGCCCCGACCCGCCAGAACAGCATCTCGACGCGCGGGCCGGGGCGACGCTGCGCGGGACGGCGGGACCACGCGGAGTGCGGCGCATCCTGCCGTTTCTCGGGCCGGCGGTCATCGCGTCTATCGCCTATATGGATCCCGGCAACTTTGCGACTAATATCGAGGGCGGTGCCCGTTACGGTTATTCCCTGCTTTGGGTGATTCTGGCCGCAAATCTTATGGCGATGGTGATTCAGAACCTCTCAGCAAATCTGGGAATCGCCAGTGGGCGTAATCTGCCAGAATTAATCCGTGAGCGCTGGCCACGTCCACTTGTATGGTTTTACTGGATTCAGGCAGAACTGGTTGCGATGGCAACCGATCTTGCC…	M	D	S	R	S	P	S	L	P	D	D	R	P	D	P	P	E	Q	H	L	D	A	R	A	G	A	T	L	R	G	T	A	G	P	R	G	V	R	R	I	L	P	F	L	G	P	A
F135Y	GTTGCGATGGCAACCGATCTTGCCGAGTATCTGGGTGCCGCACTTGCCATTCAACTGTTGACAGGCCTGCCGATGTTTTGGGGAGCGGTGGTCACGGGAGTTGTAACATTCTGGTTGTTAAACCTGCAAAAACGAGGCACACGTCCGCTGGAATTAGCAGTGGGAGCCTTCGTGCTGATGATAGGTGTTGCTTATCTTG	ATGGATTCCCGTTCTCCCAGCCTGCCCGACGACCGCCCCGACCCGCCAGAACAGCATCTCGACGCGCGGGCCGGGGCGACGCTGCGCGGGACGGCGGGACCACGCGGAGTGCGGCGCATCCTGCCGTTTCTCGGGCCGGCGGTCATCGCGTCTATCGCCTATATGGATCCCGGCAACTTTGCGACTAATATCGAGGGCGGTGCCCGTTACGGTTATTCCCTGCTTTGGGTGATTCTGGCCGCAAATCTTATGGCGATGGTGATTCAGAACCTCTCAGCAAATCTGGGAATCGCCAGTGGGCGTAATCTGCCAGAATTAATCCGTGAGCGCTGGCCACGTCCACTTGTATGGTTTTACTGGATTCAGGCAGAACTGGTTGCGATGGCAACCGATCTTGCC…	M	D	S	R	S	P	S	L	P	D	D	R	P	D	P	P	E	Q	H	L	D	A	R	A	G	A	T	L	R	G	T	A	G	P	R	G	V	R	R	I	L	P	F	L	G	P	A
F135F	GTTGCGATGGCAACCGATCTTGCCGAGTTCCTGGGTGCCGCACTTGCCATTCAACTGTTGACAGGCCTGCCGATGTTTTGGGGAGCGGTGGTCACGGGAGTTGTAACATTCTGGTTGTTAAACCTGCAAAAACGAGGCACACGTCCGCTGGAATTAGCAGTGGGAGCCTTCGTGCTGATGATAGGTGTTGCTTATCTTG	ATGGATTCCCGTTCTCCCAGCCTGCCCGACGACCGCCCCGACCCGCCAGAACAGCATCTCGACGCGCGGGCCGGGGCGACGCTGCGCGGGACGGCGGGACCACGCGGAGTGCGGCGCATCCTGCCGTTTCTCGGGCCGGCGGTCATCGCGTCTATCGCCTATATGGATCCCGGCAACTTTGCGACTAATATCGAGGGCGGTGCCCGTTACGGTTATTCCCTGCTTTGGGTGATTCTGGCCGCAAATCTTATGGCGATGGTGATTCAGAACCTCTCAGCAAATCTGGGAATCGCCAGTGGGCGTAATCTGCCAGAATTAATCCGTGAGCGCTGGCCACGTCCACTTGTATGGTTTTACTGGATTCAGGCAGAACTGGTTGCGATGGCAACCGATCTTGCC…	M	D	S	R	S	P	S	L	P	D	D	R	P	D	P	P	E	Q	H	L	D	A	R	A	G	A	T	L	R	G	T	A	G	P	R	G	V	R	R	I	L	P	F	L	G	P	A
F135del	GTTGCGATGGCAACCGATCTTGCCGAGCTGGGTGCCGCACTTGCCATTCAACTGTTGACAGGCCTGCCGATGTTTTGGGGAGCGGTGGTCACGGGAGTTGTAACATTCTGGTTGTTAAACCTGCAAAAACGAGGCACACGTCCGCTGGAATTAGCAGTGGGAGCCTTCGTGCTGATGATAGGTGTTGCTTATCTTGTG	ATGGATTCCCGTTCTCCCAGCCTGCCCGACGACCGCCCCGACCCGCCAGAACAGCATCTCGACGCGCGGGCCGGGGCGACGCTGCGCGGGACGGCGGGACCACGCGGAGTGCGGCGCATCCTGCCGTTTCTCGGGCCGGCGGTCATCGCGTCTATCGCCTATATGGATCCCGGCAACTTTGCGACTAATATCGAGGGCGGTGCCCGTTACGGTTATTCCCTGCTTTGGGTGATTCTGGCCGCAAATCTTATGGCGATGGTGATTCAGAACCTCTCAGCAAATCTGGGAATCGCCAGTGGGCGTAATCTGCCAGAATTAATCCGTGAGCGCTGGCCACGTCCACTTGTATGGTTTTACTGGATTCAGGCAGAACTGGTTGCGATGGCAACCGATCTTGCC…	M	D	S	R	S	P	S	L	P	D	D	R	P	D	P	P	E	Q	H	L	D	A	R	A	G	A	T	L	R	G	T	A	G	P	R	G	V	R	R	I	L	P	F	L	G	P	A
G137A	GTTGCGATGGCAACCGATCTTGCCGAGTTTCTGGCGGCCGCACTTGCCATTCAACTGTTGACAGGCCTGCCGATGTTTTGGGGAGCGGTGGTCACGGGAGTTGTAACATTCTGGTTGTTAAACCTGCAAAAACGAGGCACACGTCCGCTGGAATTAGCAGTGGGAGCCTTCGTGCTGATGATAGGTGTTGCTTATCTTG	ATGGATTCCCGTTCTCCCAGCCTGCCCGACGACCGCCCCGACCCGCCAGAACAGCATCTCGACGCGCGGGCCGGGGCGACGCTGCGCGGGACGGCGGGACCACGCGGAGTGCGGCGCATCCTGCCGTTTCTCGGGCCGGCGGTCATCGCGTCTATCGCCTATATGGATCCCGGCAACTTTGCGACTAATATCGAGGGCGGTGCCCGTTACGGTTATTCCCTGCTTTGGGTGATTCTGGCCGCAAATCTTATGGCGATGGTGATTCAGAACCTCTCAGCAAATCTGGGAATCGCCAGTGGGCGTAATCTGCCAGAATTAATCCGTGAGCGCTGGCCACGTCCACTTGTATGGTTTTACTGGATTCAGGCAGAACTGGTTGCGATGGCAACCGATCTTGCC…	M	D	S	R	S	P	S	L	P	D	D	R	P	D	P	P	E	Q	H	L	D	A	R	A	G	A	T	L	R	G	T	A	G	P	R	G	V	R	R	I	L	P	F	L	G	P	A
G137C	GTTGCGATGGCAACCGATCTTGCCGAGTTTCTGTGCGCCGCACTTGCCATTCAACTGTTGACAGGCCTGCCGATGTTTTGGGGAGCGGTGGTCACGGGAGTTGTAACATTCTGGTTGTTAAACCTGCAAAAACGAGGCACACGTCCGCTGGAATTAGCAGTGGGAGCCTTCGTGCTGATGATAGGTGTTGCTTATCTTG	ATGGATTCCCGTTCTCCCAGCCTGCCCGACGACCGCCCCGACCCGCCAGAACAGCATCTCGACGCGCGGGCCGGGGCGACGCTGCGCGGGACGGCGGGACCACGCGGAGTGCGGCGCATCCTGCCGTTTCTCGGGCCGGCGGTCATCGCGTCTATCGCCTATATGGATCCCGGCAACTTTGCGACTAATATCGAGGGCGGTGCCCGTTACGGTTATTCCCTGCTTTGGGTGATTCTGGCCGCAAATCTTATGGCGATGGTGATTCAGAACCTCTCAGCAAATCTGGGAATCGCCAGTGGGCGTAATCTGCCAGAATTAATCCGTGAGCGCTGGCCACGTCCACTTGTATGGTTTTACTGGATTCAGGCAGAACTGGTTGCGATGGCAACCGATCTTGCC…	M	D	S	R	S	P	S	L	P	D	D	R	P	D	P	P	E	Q	H	L	D	A	R	A	G	A	T	L	R	G	T	A	G	P	R	G	V	R	R	I	L	P	F	L	G	P	A
G137D	GTTGCGATGGCAACCGATCTTGCCGAGTTTCTGGATGCCGCACTTGCCATTCAACTGTTGACAGGCCTGCCGATGTTTTGGGGAGCGGTGGTCACGGGAGTTGTAACATTCTGGTTGTTAAACCTGCAAAAACGAGGCACACGTCCGCTGGAATTAGCAGTGGGAGCCTTCGTGCTGATGATAGGTGTTGCTTATCTTG	ATGGATTCCCGTTCTCCCAGCCTGCCCGACGACCGCCCCGACCCGCCAGAACAGCATCTCGACGCGCGGGCCGGGGCGACGCTGCGCGGGACGGCGGGACCACGCGGAGTGCGGCGCATCCTGCCGTTTCTCGGGCCGGCGGTCATCGCGTCTATCGCCTATATGGATCCCGGCAACTTTGCGACTAATATCGAGGGCGGTGCCCGTTACGGTTATTCCCTGCTTTGGGTGATTCTGGCCGCAAATCTTATGGCGATGGTGATTCAGAACCTCTCAGCAAATCTGGGAATCGCCAGTGGGCGTAATCTGCCAGAATTAATCCGTGAGCGCTGGCCACGTCCACTTGTATGGTTTTACTGGATTCAGGCAGAACTGGTTGCGATGGCAACCGATCTTGCC…	M	D	S	R	S	P	S	L	P	D	D	R	P	D	P	P	E	Q	H	L	D	A	R	A	G	A	T	L	R	G	T	A	G	P	R	G	V	R	R	I	L	P	F	L	G	P	A
G137E	GTTGCGATGGCAACCGATCTTGCCGAGTTTCTGGAAGCCGCACTTGCCATTCAACTGTTGACAGGCCTGCCGATGTTTTGGGGAGCGGTGGTCACGGGAGTTGTAACATTCTGGTTGTTAAACCTGCAAAAACGAGGCACACGTCCGCTGGAATTAGCAGTGGGAGCCTTCGTGCTGATGATAGGTGTTGCTTATCTTG	ATGGATTCCCGTTCTCCCAGCCTGCCCGACGACCGCCCCGACCCGCCAGAACAGCATCTCGACGCGCGGGCCGGGGCGACGCTGCGCGGGACGGCGGGACCACGCGGAGTGCGGCGCATCCTGCCGTTTCTCGGGCCGGCGGTCATCGCGTCTATCGCCTATATGGATCCCGGCAACTTTGCGACTAATATCGAGGGCGGTGCCCGTTACGGTTATTCCCTGCTTTGGGTGATTCTGGCCGCAAATCTTATGGCGATGGTGATTCAGAACCTCTCAGCAAATCTGGGAATCGCCAGTGGGCGTAATCTGCCAGAATTAATCCGTGAGCGCTGGCCACGTCCACTTGTATGGTTTTACTGGATTCAGGCAGAACTGGTTGCGATGGCAACCGATCTTGCC…	M	D	S	R	S	P	S	L	P	D	D	R	P	D	P	P	E	Q	H	L	D	A	R	A	G	A	T	L	R	G	T	A	G	P	R	G	V	R	R	I	L	P	F	L	G	P	A
G137F	GTTGCGATGGCAACCGATCTTGCCGAGTTTCTGTTTGCCGCACTTGCCATTCAACTGTTGACAGGCCTGCCGATGTTTTGGGGAGCGGTGGTCACGGGAGTTGTAACATTCTGGTTGTTAAACCTGCAAAAACGAGGCACACGTCCGCTGGAATTAGCAGTGGGAGCCTTCGTGCTGATGATAGGTGTTGCTTATCTTG	ATGGATTCCCGTTCTCCCAGCCTGCCCGACGACCGCCCCGACCCGCCAGAACAGCATCTCGACGCGCGGGCCGGGGCGACGCTGCGCGGGACGGCGGGACCACGCGGAGTGCGGCGCATCCTGCCGTTTCTCGGGCCGGCGGTCATCGCGTCTATCGCCTATATGGATCCCGGCAACTTTGCGACTAATATCGAGGGCGGTGCCCGTTACGGTTATTCCCTGCTTTGGGTGATTCTGGCCGCAAATCTTATGGCGATGGTGATTCAGAACCTCTCAGCAAATCTGGGAATCGCCAGTGGGCGTAATCTGCCAGAATTAATCCGTGAGCGCTGGCCACGTCCACTTGTATGGTTTTACTGGATTCAGGCAGAACTGGTTGCGATGGCAACCGATCTTGCC…	M	D	S	R	S	P	S	L	P	D	D	R	P	D	P	P	E	Q	H	L	D	A	R	A	G	A	T	L	R	G	T	A	G	P	R	G	V	R	R	I	L	P	F	L	G	P	A
G137H	GTTGCGATGGCAACCGATCTTGCCGAGTTTCTGCATGCCGCACTTGCCATTCAACTGTTGACAGGCCTGCCGATGTTTTGGGGAGCGGTGGTCACGGGAGTTGTAACATTCTGGTTGTTAAACCTGCAAAAACGAGGCACACGTCCGCTGGAATTAGCAGTGGGAGCCTTCGTGCTGATGATAGGTGTTGCTTATCTTG	ATGGATTCCCGTTCTCCCAGCCTGCCCGACGACCGCCCCGACCCGCCAGAACAGCATCTCGACGCGCGGGCCGGGGCGACGCTGCGCGGGACGGCGGGACCACGCGGAGTGCGGCGCATCCTGCCGTTTCTCGGGCCGGCGGTCATCGCGTCTATCGCCTATATGGATCCCGGCAACTTTGCGACTAATATCGAGGGCGGTGCCCGTTACGGTTATTCCCTGCTTTGGGTGATTCTGGCCGCAAATCTTATGGCGATGGTGATTCAGAACCTCTCAGCAAATCTGGGAATCGCCAGTGGGCGTAATCTGCCAGAATTAATCCGTGAGCGCTGGCCACGTCCACTTGTATGGTTTTACTGGATTCAGGCAGAACTGGTTGCGATGGCAACCGATCTTGCC…	M	D	S	R	S	P	S	L	P	D	D	R	P	D	P	P	E	Q	H	L	D	A	R	A	G	A	T	L	R	G	T	A	G	P	R	G	V	R	R	I	L	P	F	L	G	P	A
G137I	GTTGCGATGGCAACCGATCTTGCCGAGTTTCTGATTGCCGCACTTGCCATTCAACTGTTGACAGGCCTGCCGATGTTTTGGGGAGCGGTGGTCACGGGAGTTGTAACATTCTGGTTGTTAAACCTGCAAAAACGAGGCACACGTCCGCTGGAATTAGCAGTGGGAGCCTTCGTGCTGATGATAGGTGTTGCTTATCTTG	ATGGATTCCCGTTCTCCCAGCCTGCCCGACGACCGCCCCGACCCGCCAGAACAGCATCTCGACGCGCGGGCCGGGGCGACGCTGCGCGGGACGGCGGGACCACGCGGAGTGCGGCGCATCCTGCCGTTTCTCGGGCCGGCGGTCATCGCGTCTATCGCCTATATGGATCCCGGCAACTTTGCGACTAATATCGAGGGCGGTGCCCGTTACGGTTATTCCCTGCTTTGGGTGATTCTGGCCGCAAATCTTATGGCGATGGTGATTCAGAACCTCTCAGCAAATCTGGGAATCGCCAGTGGGCGTAATCTGCCAGAATTAATCCGTGAGCGCTGGCCACGTCCACTTGTATGGTTTTACTGGATTCAGGCAGAACTGGTTGCGATGGCAACCGATCTTGCC…	M	D	S	R	S	P	S	L	P	D	D	R	P	D	P	P	E	Q	H	L	D	A	R	A	G	A	T	L	R	G	T	A	G	P	R	G	V	R	R	I	L	P	F	L	G	P	A
G137K	GTTGCGATGGCAACCGATCTTGCCGAGTTTCTGAAAGCCGCACTTGCCATTCAACTGTTGACAGGCCTGCCGATGTTTTGGGGAGCGGTGGTCACGGGAGTTGTAACATTCTGGTTGTTAAACCTGCAAAAACGAGGCACACGTCCGCTGGAATTAGCAGTGGGAGCCTTCGTGCTGATGATAGGTGTTGCTTATCTTG	ATGGATTCCCGTTCTCCCAGCCTGCCCGACGACCGCCCCGACCCGCCAGAACAGCATCTCGACGCGCGGGCCGGGGCGACGCTGCGCGGGACGGCGGGACCACGCGGAGTGCGGCGCATCCTGCCGTTTCTCGGGCCGGCGGTCATCGCGTCTATCGCCTATATGGATCCCGGCAACTTTGCGACTAATATCGAGGGCGGTGCCCGTTACGGTTATTCCCTGCTTTGGGTGATTCTGGCCGCAAATCTTATGGCGATGGTGATTCAGAACCTCTCAGCAAATCTGGGAATCGCCAGTGGGCGTAATCTGCCAGAATTAATCCGTGAGCGCTGGCCACGTCCACTTGTATGGTTTTACTGGATTCAGGCAGAACTGGTTGCGATGGCAACCGATCTTGCC…	M	D	S	R	S	P	S	L	P	D	D	R	P	D	P	P	E	Q	H	L	D	A	R	A	G	A	T	L	R	G	T	A	G	P	R	G	V	R	R	I	L	P	F	L	G	P	A
G137L	GTTGCGATGGCAACCGATCTTGCCGAGTTTCTGCTGGCCGCACTTGCCATTCAACTGTTGACAGGCCTGCCGATGTTTTGGGGAGCGGTGGTCACGGGAGTTGTAACATTCTGGTTGTTAAACCTGCAAAAACGAGGCACACGTCCGCTGGAATTAGCAGTGGGAGCCTTCGTGCTGATGATAGGTGTTGCTTATCTTG	ATGGATTCCCGTTCTCCCAGCCTGCCCGACGACCGCCCCGACCCGCCAGAACAGCATCTCGACGCGCGGGCCGGGGCGACGCTGCGCGGGACGGCGGGACCACGCGGAGTGCGGCGCATCCTGCCGTTTCTCGGGCCGGCGGTCATCGCGTCTATCGCCTATATGGATCCCGGCAACTTTGCGACTAATATCGAGGGCGGTGCCCGTTACGGTTATTCCCTGCTTTGGGTGATTCTGGCCGCAAATCTTATGGCGATGGTGATTCAGAACCTCTCAGCAAATCTGGGAATCGCCAGTGGGCGTAATCTGCCAGAATTAATCCGTGAGCGCTGGCCACGTCCACTTGTATGGTTTTACTGGATTCAGGCAGAACTGGTTGCGATGGCAACCGATCTTGCC…	M	D	S	R	S	P	S	L	P	D	D	R	P	D	P	P	E	Q	H	L	D	A	R	A	G	A	T	L	R	G	T	A	G	P	R	G	V	R	R	I	L	P	F	L	G	P	A
G137M	GTTGCGATGGCAACCGATCTTGCCGAGTTTCTGATGGCCGCACTTGCCATTCAACTGTTGACAGGCCTGCCGATGTTTTGGGGAGCGGTGGTCACGGGAGTTGTAACATTCTGGTTGTTAAACCTGCAAAAACGAGGCACACGTCCGCTGGAATTAGCAGTGGGAGCCTTCGTGCTGATGATAGGTGTTGCTTATCTTG	ATGGATTCCCGTTCTCCCAGCCTGCCCGACGACCGCCCCGACCCGCCAGAACAGCATCTCGACGCGCGGGCCGGGGCGACGCTGCGCGGGACGGCGGGACCACGCGGAGTGCGGCGCATCCTGCCGTTTCTCGGGCCGGCGGTCATCGCGTCTATCGCCTATATGGATCCCGGCAACTTTGCGACTAATATCGAGGGCGGTGCCCGTTACGGTTATTCCCTGCTTTGGGTGATTCTGGCCGCAAATCTTATGGCGATGGTGATTCAGAACCTCTCAGCAAATCTGGGAATCGCCAGTGGGCGTAATCTGCCAGAATTAATCCGTGAGCGCTGGCCACGTCCACTTGTATGGTTTTACTGGATTCAGGCAGAACTGGTTGCGATGGCAACCGATCTTGCC…	M	D	S	R	S	P	S	L	P	D	D	R	P	D	P	P	E	Q	H	L	D	A	R	A	G	A	T	L	R	G	T	A	G	P	R	G	V	R	R	I	L	P	F	L	G	P	A
G137N	GTTGCGATGGCAACCGATCTTGCCGAGTTTCTGAACGCCGCACTTGCCATTCAACTGTTGACAGGCCTGCCGATGTTTTGGGGAGCGGTGGTCACGGGAGTTGTAACATTCTGGTTGTTAAACCTGCAAAAACGAGGCACACGTCCGCTGGAATTAGCAGTGGGAGCCTTCGTGCTGATGATAGGTGTTGCTTATCTTG	ATGGATTCCCGTTCTCCCAGCCTGCCCGACGACCGCCCCGACCCGCCAGAACAGCATCTCGACGCGCGGGCCGGGGCGACGCTGCGCGGGACGGCGGGACCACGCGGAGTGCGGCGCATCCTGCCGTTTCTCGGGCCGGCGGTCATCGCGTCTATCGCCTATATGGATCCCGGCAACTTTGCGACTAATATCGAGGGCGGTGCCCGTTACGGTTATTCCCTGCTTTGGGTGATTCTGGCCGCAAATCTTATGGCGATGGTGATTCAGAACCTCTCAGCAAATCTGGGAATCGCCAGTGGGCGTAATCTGCCAGAATTAATCCGTGAGCGCTGGCCACGTCCACTTGTATGGTTTTACTGGATTCAGGCAGAACTGGTTGCGATGGCAACCGATCTTGCC…	M	D	S	R	S	P	S	L	P	D	D	R	P	D	P	P	E	Q	H	L	D	A	R	A	G	A	T	L	R	G	T	A	G	P	R	G	V	R	R	I	L	P	F	L	G	P	A
G137P	GTTGCGATGGCAACCGATCTTGCCGAGTTTCTGCCGGCCGCACTTGCCATTCAACTGTTGACAGGCCTGCCGATGTTTTGGGGAGCGGTGGTCACGGGAGTTGTAACATTCTGGTTGTTAAACCTGCAAAAACGAGGCACACGTCCGCTGGAATTAGCAGTGGGAGCCTTCGTGCTGATGATAGGTGTTGCTTATCTTG	ATGGATTCCCGTTCTCCCAGCCTGCCCGACGACCGCCCCGACCCGCCAGAACAGCATCTCGACGCGCGGGCCGGGGCGACGCTGCGCGGGACGGCGGGACCACGCGGAGTGCGGCGCATCCTGCCGTTTCTCGGGCCGGCGGTCATCGCGTCTATCGCCTATATGGATCCCGGCAACTTTGCGACTAATATCGAGGGCGGTGCCCGTTACGGTTATTCCCTGCTTTGGGTGATTCTGGCCGCAAATCTTATGGCGATGGTGATTCAGAACCTCTCAGCAAATCTGGGAATCGCCAGTGGGCGTAATCTGCCAGAATTAATCCGTGAGCGCTGGCCACGTCCACTTGTATGGTTTTACTGGATTCAGGCAGAACTGGTTGCGATGGCAACCGATCTTGCC…	M	D	S	R	S	P	S	L	P	D	D	R	P	D	P	P	E	Q	H	L	D	A	R	A	G	A	T	L	R	G	T	A	G	P	R	G	V	R	R	I	L	P	F	L	G	P	A
G137Q	GTTGCGATGGCAACCGATCTTGCCGAGTTTCTGCAGGCCGCACTTGCCATTCAACTGTTGACAGGCCTGCCGATGTTTTGGGGAGCGGTGGTCACGGGAGTTGTAACATTCTGGTTGTTAAACCTGCAAAAACGAGGCACACGTCCGCTGGAATTAGCAGTGGGAGCCTTCGTGCTGATGATAGGTGTTGCTTATCTTG	ATGGATTCCCGTTCTCCCAGCCTGCCCGACGACCGCCCCGACCCGCCAGAACAGCATCTCGACGCGCGGGCCGGGGCGACGCTGCGCGGGACGGCGGGACCACGCGGAGTGCGGCGCATCCTGCCGTTTCTCGGGCCGGCGGTCATCGCGTCTATCGCCTATATGGATCCCGGCAACTTTGCGACTAATATCGAGGGCGGTGCCCGTTACGGTTATTCCCTGCTTTGGGTGATTCTGGCCGCAAATCTTATGGCGATGGTGATTCAGAACCTCTCAGCAAATCTGGGAATCGCCAGTGGGCGTAATCTGCCAGAATTAATCCGTGAGCGCTGGCCACGTCCACTTGTATGGTTTTACTGGATTCAGGCAGAACTGGTTGCGATGGCAACCGATCTTGCC…	M	D	S	R	S	P	S	L	P	D	D	R	P	D	P	P	E	Q	H	L	D	A	R	A	G	A	T	L	R	G	T	A	G	P	R	G	V	R	R	I	L	P	F	L	G	P	A
G137R	GTTGCGATGGCAACCGATCTTGCCGAGTTTCTGCGTGCCGCACTTGCCATTCAACTGTTGACAGGCCTGCCGATGTTTTGGGGAGCGGTGGTCACGGGAGTTGTAACATTCTGGTTGTTAAACCTGCAAAAACGAGGCACACGTCCGCTGGAATTAGCAGTGGGAGCCTTCGTGCTGATGATAGGTGTTGCTTATCTTG	ATGGATTCCCGTTCTCCCAGCCTGCCCGACGACCGCCCCGACCCGCCAGAACAGCATCTCGACGCGCGGGCCGGGGCGACGCTGCGCGGGACGGCGGGACCACGCGGAGTGCGGCGCATCCTGCCGTTTCTCGGGCCGGCGGTCATCGCGTCTATCGCCTATATGGATCCCGGCAACTTTGCGACTAATATCGAGGGCGGTGCCCGTTACGGTTATTCCCTGCTTTGGGTGATTCTGGCCGCAAATCTTATGGCGATGGTGATTCAGAACCTCTCAGCAAATCTGGGAATCGCCAGTGGGCGTAATCTGCCAGAATTAATCCGTGAGCGCTGGCCACGTCCACTTGTATGGTTTTACTGGATTCAGGCAGAACTGGTTGCGATGGCAACCGATCTTGCC…	M	D	S	R	S	P	S	L	P	D	D	R	P	D	P	P	E	Q	H	L	D	A	R	A	G	A	T	L	R	G	T	A	G	P	R	G	V	R	R	I	L	P	F	L	G	P	A
G137S	GTTGCGATGGCAACCGATCTTGCCGAGTTTCTGAGCGCCGCACTTGCCATTCAACTGTTGACAGGCCTGCCGATGTTTTGGGGAGCGGTGGTCACGGGAGTTGTAACATTCTGGTTGTTAAACCTGCAAAAACGAGGCACACGTCCGCTGGAATTAGCAGTGGGAGCCTTCGTGCTGATGATAGGTGTTGCTTATCTTG	ATGGATTCCCGTTCTCCCAGCCTGCCCGACGACCGCCCCGACCCGCCAGAACAGCATCTCGACGCGCGGGCCGGGGCGACGCTGCGCGGGACGGCGGGACCACGCGGAGTGCGGCGCATCCTGCCGTTTCTCGGGCCGGCGGTCATCGCGTCTATCGCCTATATGGATCCCGGCAACTTTGCGACTAATATCGAGGGCGGTGCCCGTTACGGTTATTCCCTGCTTTGGGTGATTCTGGCCGCAAATCTTATGGCGATGGTGATTCAGAACCTCTCAGCAAATCTGGGAATCGCCAGTGGGCGTAATCTGCCAGAATTAATCCGTGAGCGCTGGCCACGTCCACTTGTATGGTTTTACTGGATTCAGGCAGAACTGGTTGCGATGGCAACCGATCTTGCC…	M	D	S	R	S	P	S	L	P	D	D	R	P	D	P	P	E	Q	H	L	D	A	R	A	G	A	T	L	R	G	T	A	G	P	R	G	V	R	R	I	L	P	F	L	G	P	A
G137T	GTTGCGATGGCAACCGATCTTGCCGAGTTTCTGACCGCCGCACTTGCCATTCAACTGTTGACAGGCCTGCCGATGTTTTGGGGAGCGGTGGTCACGGGAGTTGTAACATTCTGGTTGTTAAACCTGCAAAAACGAGGCACACGTCCGCTGGAATTAGCAGTGGGAGCCTTCGTGCTGATGATAGGTGTTGCTTATCTTG	ATGGATTCCCGTTCTCCCAGCCTGCCCGACGACCGCCCCGACCCGCCAGAACAGCATCTCGACGCGCGGGCCGGGGCGACGCTGCGCGGGACGGCGGGACCACGCGGAGTGCGGCGCATCCTGCCGTTTCTCGGGCCGGCGGTCATCGCGTCTATCGCCTATATGGATCCCGGCAACTTTGCGACTAATATCGAGGGCGGTGCCCGTTACGGTTATTCCCTGCTTTGGGTGATTCTGGCCGCAAATCTTATGGCGATGGTGATTCAGAACCTCTCAGCAAATCTGGGAATCGCCAGTGGGCGTAATCTGCCAGAATTAATCCGTGAGCGCTGGCCACGTCCACTTGTATGGTTTTACTGGATTCAGGCAGAACTGGTTGCGATGGCAACCGATCTTGCC…	M	D	S	R	S	P	S	L	P	D	D	R	P	D	P	P	E	Q	H	L	D	A	R	A	G	A	T	L	R	G	T	A	G	P	R	G	V	R	R	I	L	P	F	L	G	P	A
G137V	GTTGCGATGGCAACCGATCTTGCCGAGTTTCTGGTGGCCGCACTTGCCATTCAACTGTTGACAGGCCTGCCGATGTTTTGGGGAGCGGTGGTCACGGGAGTTGTAACATTCTGGTTGTTAAACCTGCAAAAACGAGGCACACGTCCGCTGGAATTAGCAGTGGGAGCCTTCGTGCTGATGATAGGTGTTGCTTATCTTG	ATGGATTCCCGTTCTCCCAGCCTGCCCGACGACCGCCCCGACCCGCCAGAACAGCATCTCGACGCGCGGGCCGGGGCGACGCTGCGCGGGACGGCGGGACCACGCGGAGTGCGGCGCATCCTGCCGTTTCTCGGGCCGGCGGTCATCGCGTCTATCGCCTATATGGATCCCGGCAACTTTGCGACTAATATCGAGGGCGGTGCCCGTTACGGTTATTCCCTGCTTTGGGTGATTCTGGCCGCAAATCTTATGGCGATGGTGATTCAGAACCTCTCAGCAAATCTGGGAATCGCCAGTGGGCGTAATCTGCCAGAATTAATCCGTGAGCGCTGGCCACGTCCACTTGTATGGTTTTACTGGATTCAGGCAGAACTGGTTGCGATGGCAACCGATCTTGCC…	M	D	S	R	S	P	S	L	P	D	D	R	P	D	P	P	E	Q	H	L	D	A	R	A	G	A	T	L	R	G	T	A	G	P	R	G	V	R	R	I	L	P	F	L	G	P	A
G137W	GTTGCGATGGCAACCGATCTTGCCGAGTTTCTGTGGGCCGCACTTGCCATTCAACTGTTGACAGGCCTGCCGATGTTTTGGGGAGCGGTGGTCACGGGAGTTGTAACATTCTGGTTGTTAAACCTGCAAAAACGAGGCACACGTCCGCTGGAATTAGCAGTGGGAGCCTTCGTGCTGATGATAGGTGTTGCTTATCTTG	ATGGATTCCCGTTCTCCCAGCCTGCCCGACGACCGCCCCGACCCGCCAGAACAGCATCTCGACGCGCGGGCCGGGGCGACGCTGCGCGGGACGGCGGGACCACGCGGAGTGCGGCGCATCCTGCCGTTTCTCGGGCCGGCGGTCATCGCGTCTATCGCCTATATGGATCCCGGCAACTTTGCGACTAATATCGAGGGCGGTGCCCGTTACGGTTATTCCCTGCTTTGGGTGATTCTGGCCGCAAATCTTATGGCGATGGTGATTCAGAACCTCTCAGCAAATCTGGGAATCGCCAGTGGGCGTAATCTGCCAGAATTAATCCGTGAGCGCTGGCCACGTCCACTTGTATGGTTTTACTGGATTCAGGCAGAACTGGTTGCGATGGCAACCGATCTTGCC…	M	D	S	R	S	P	S	L	P	D	D	R	P	D	P	P	E	Q	H	L	D	A	R	A	G	A	T	L	R	G	T	A	G	P	R	G	V	R	R	I	L	P	F	L	G	P	A
G137Y	GTTGCGATGGCAACCGATCTTGCCGAGTTTCTGTATGCCGCACTTGCCATTCAACTGTTGACAGGCCTGCCGATGTTTTGGGGAGCGGTGGTCACGGGAGTTGTAACATTCTGGTTGTTAAACCTGCAAAAACGAGGCACACGTCCGCTGGAATTAGCAGTGGGAGCCTTCGTGCTGATGATAGGTGTTGCTTATCTTG	ATGGATTCCCGTTCTCCCAGCCTGCCCGACGACCGCCCCGACCCGCCAGAACAGCATCTCGACGCGCGGGCCGGGGCGACGCTGCGCGGGACGGCGGGACCACGCGGAGTGCGGCGCATCCTGCCGTTTCTCGGGCCGGCGGTCATCGCGTCTATCGCCTATATGGATCCCGGCAACTTTGCGACTAATATCGAGGGCGGTGCCCGTTACGGTTATTCCCTGCTTTGGGTGATTCTGGCCGCAAATCTTATGGCGATGGTGATTCAGAACCTCTCAGCAAATCTGGGAATCGCCAGTGGGCGTAATCTGCCAGAATTAATCCGTGAGCGCTGGCCACGTCCACTTGTATGGTTTTACTGGATTCAGGCAGAACTGGTTGCGATGGCAACCGATCTTGCC…	M	D	S	R	S	P	S	L	P	D	D	R	P	D	P	P	E	Q	H	L	D	A	R	A	G	A	T	L	R	G	T	A	G	P	R	G	V	R	R	I	L	P	F	L	G	P	A
G137G	GTTGCGATGGCAACCGATCTTGCCGAGTTTCTGGGCGCCGCACTTGCCATTCAACTGTTGACAGGCCTGCCGATGTTTTGGGGAGCGGTGGTCACGGGAGTTGTAACATTCTGGTTGTTAAACCTGCAAAAACGAGGCACACGTCCGCTGGAATTAGCAGTGGGAGCCTTCGTGCTGATGATAGGTGTTGCTTATCTTG	ATGGATTCCCGTTCTCCCAGCCTGCCCGACGACCGCCCCGACCCGCCAGAACAGCATCTCGACGCGCGGGCCGGGGCGACGCTGCGCGGGACGGCGGGACCACGCGGAGTGCGGCGCATCCTGCCGTTTCTCGGGCCGGCGGTCATCGCGTCTATCGCCTATATGGATCCCGGCAACTTTGCGACTAATATCGAGGGCGGTGCCCGTTACGGTTATTCCCTGCTTTGGGTGATTCTGGCCGCAAATCTTATGGCGATGGTGATTCAGAACCTCTCAGCAAATCTGGGAATCGCCAGTGGGCGTAATCTGCCAGAATTAATCCGTGAGCGCTGGCCACGTCCACTTGTATGGTTTTACTGGATTCAGGCAGAACTGGTTGCGATGGCAACCGATCTTGCC…	M	D	S	R	S	P	S	L	P	D	D	R	P	D	P	P	E	Q	H	L	D	A	R	A	G	A	T	L	R	G	T	A	G	P	R	G	V	R	R	I	L	P	F	L	G	P	A
G137del	GTTGCGATGGCAACCGATCTTGCCGAGTTTCTGGCCGCACTTGCCATTCAACTGTTGACAGGCCTGCCGATGTTTTGGGGAGCGGTGGTCACGGGAGTTGTAACATTCTGGTTGTTAAACCTGCAAAAACGAGGCACACGTCCGCTGGAATTAGCAGTGGGAGCCTTCGTGCTGATGATAGGTGTTGCTTATCTTGTG	ATGGATTCCCGTTCTCCCAGCCTGCCCGACGACCGCCCCGACCCGCCAGAACAGCATCTCGACGCGCGGGCCGGGGCGACGCTGCGCGGGACGGCGGGACCACGCGGAGTGCGGCGCATCCTGCCGTTTCTCGGGCCGGCGGTCATCGCGTCTATCGCCTATATGGATCCCGGCAACTTTGCGACTAATATCGAGGGCGGTGCCCGTTACGGTTATTCCCTGCTTTGGGTGATTCTGGCCGCAAATCTTATGGCGATGGTGATTCAGAACCTCTCAGCAAATCTGGGAATCGCCAGTGGGCGTAATCTGCCAGAATTAATCCGTGAGCGCTGGCCACGTCCACTTGTATGGTTTTACTGGATTCAGGCAGAACTGGTTGCGATGGCAACCGATCTTGCC…	M	D	S	R	S	P	S	L	P	D	D	R	P	D	P	P	E	Q	H	L	D	A	R	A	G	A	T	L	R	G	T	A	G	P	R	G	V	R	R	I	L	P	F	L	G	P	A
V183A	GTTGCGATGGCAACCGATCTTGCCGAGTTTCTGGGTGCCGCACTTGCCATTCAACTGTTGACAGGCCTGCCGATGTTTTGGGGAGCGGTGGTCACGGGAGTTGTAACATTCTGGTTGTTAAACCTGCAAAAACGAGGCACACGTCCGCTGGAATTAGCAGTGGGAGCCTTCGCGCTGATGATAGGTGTTGCTTATCTTG	ATGGATTCCCGTTCTCCCAGCCTGCCCGACGACCGCCCCGACCCGCCAGAACAGCATCTCGACGCGCGGGCCGGGGCGACGCTGCGCGGGACGGCGGGACCACGCGGAGTGCGGCGCATCCTGCCGTTTCTCGGGCCGGCGGTCATCGCGTCTATCGCCTATATGGATCCCGGCAACTTTGCGACTAATATCGAGGGCGGTGCCCGTTACGGTTATTCCCTGCTTTGGGTGATTCTGGCCGCAAATCTTATGGCGATGGTGATTCAGAACCTCTCAGCAAATCTGGGAATCGCCAGTGGGCGTAATCTGCCAGAATTAATCCGTGAGCGCTGGCCACGTCCACTTGTATGGTTTTACTGGATTCAGGCAGAACTGGTTGCGATGGCAACCGATCTTGCC…	M	D	S	R	S	P	S	L	P	D	D	R	P	D	P	P	E	Q	H	L	D	A	R	A	G	A	T	L	R	G	T	A	G	P	R	G	V	R	R	I	L	P	F	L	G	P	A
V183C	GTTGCGATGGCAACCGATCTTGCCGAGTTTCTGGGTGCCGCACTTGCCATTCAACTGTTGACAGGCCTGCCGATGTTTTGGGGAGCGGTGGTCACGGGAGTTGTAACATTCTGGTTGTTAAACCTGCAAAAACGAGGCACACGTCCGCTGGAATTAGCAGTGGGAGCCTTCTGCCTGATGATAGGTGTTGCTTATCTTG	ATGGATTCCCGTTCTCCCAGCCTGCCCGACGACCGCCCCGACCCGCCAGAACAGCATCTCGACGCGCGGGCCGGGGCGACGCTGCGCGGGACGGCGGGACCACGCGGAGTGCGGCGCATCCTGCCGTTTCTCGGGCCGGCGGTCATCGCGTCTATCGCCTATATGGATCCCGGCAACTTTGCGACTAATATCGAGGGCGGTGCCCGTTACGGTTATTCCCTGCTTTGGGTGATTCTGGCCGCAAATCTTATGGCGATGGTGATTCAGAACCTCTCAGCAAATCTGGGAATCGCCAGTGGGCGTAATCTGCCAGAATTAATCCGTGAGCGCTGGCCACGTCCACTTGTATGGTTTTACTGGATTCAGGCAGAACTGGTTGCGATGGCAACCGATCTTGCC…	M	D	S	R	S	P	S	L	P	D	D	R	P	D	P	P	E	Q	H	L	D	A	R	A	G	A	T	L	R	G	T	A	G	P	R	G	V	R	R	I	L	P	F	L	G	P	A
V183D	GTTGCGATGGCAACCGATCTTGCCGAGTTTCTGGGTGCCGCACTTGCCATTCAACTGTTGACAGGCCTGCCGATGTTTTGGGGAGCGGTGGTCACGGGAGTTGTAACATTCTGGTTGTTAAACCTGCAAAAACGAGGCACACGTCCGCTGGAATTAGCAGTGGGAGCCTTCGATCTGATGATAGGTGTTGCTTATCTTG	ATGGATTCCCGTTCTCCCAGCCTGCCCGACGACCGCCCCGACCCGCCAGAACAGCATCTCGACGCGCGGGCCGGGGCGACGCTGCGCGGGACGGCGGGACCACGCGGAGTGCGGCGCATCCTGCCGTTTCTCGGGCCGGCGGTCATCGCGTCTATCGCCTATATGGATCCCGGCAACTTTGCGACTAATATCGAGGGCGGTGCCCGTTACGGTTATTCCCTGCTTTGGGTGATTCTGGCCGCAAATCTTATGGCGATGGTGATTCAGAACCTCTCAGCAAATCTGGGAATCGCCAGTGGGCGTAATCTGCCAGAATTAATCCGTGAGCGCTGGCCACGTCCACTTGTATGGTTTTACTGGATTCAGGCAGAACTGGTTGCGATGGCAACCGATCTTGCC…	M	D	S	R	S	P	S	L	P	D	D	R	P	D	P	P	E	Q	H	L	D	A	R	A	G	A	T	L	R	G	T	A	G	P	R	G	V	R	R	I	L	P	F	L	G	P	A
V183E	GTTGCGATGGCAACCGATCTTGCCGAGTTTCTGGGTGCCGCACTTGCCATTCAACTGTTGACAGGCCTGCCGATGTTTTGGGGAGCGGTGGTCACGGGAGTTGTAACATTCTGGTTGTTAAACCTGCAAAAACGAGGCACACGTCCGCTGGAATTAGCAGTGGGAGCCTTCGAACTGATGATAGGTGTTGCTTATCTTG	ATGGATTCCCGTTCTCCCAGCCTGCCCGACGACCGCCCCGACCCGCCAGAACAGCATCTCGACGCGCGGGCCGGGGCGACGCTGCGCGGGACGGCGGGACCACGCGGAGTGCGGCGCATCCTGCCGTTTCTCGGGCCGGCGGTCATCGCGTCTATCGCCTATATGGATCCCGGCAACTTTGCGACTAATATCGAGGGCGGTGCCCGTTACGGTTATTCCCTGCTTTGGGTGATTCTGGCCGCAAATCTTATGGCGATGGTGATTCAGAACCTCTCAGCAAATCTGGGAATCGCCAGTGGGCGTAATCTGCCAGAATTAATCCGTGAGCGCTGGCCACGTCCACTTGTATGGTTTTACTGGATTCAGGCAGAACTGGTTGCGATGGCAACCGATCTTGCC…	M	D	S	R	S	P	S	L	P	D	D	R	P	D	P	P	E	Q	H	L	D	A	R	A	G	A	T	L	R	G	T	A	G	P	R	G	V	R	R	I	L	P	F	L	G	P	A
V183F	GTTGCGATGGCAACCGATCTTGCCGAGTTTCTGGGTGCCGCACTTGCCATTCAACTGTTGACAGGCCTGCCGATGTTTTGGGGAGCGGTGGTCACGGGAGTTGTAACATTCTGGTTGTTAAACCTGCAAAAACGAGGCACACGTCCGCTGGAATTAGCAGTGGGAGCCTTCTTTCTGATGATAGGTGTTGCTTATCTTG	ATGGATTCCCGTTCTCCCAGCCTGCCCGACGACCGCCCCGACCCGCCAGAACAGCATCTCGACGCGCGGGCCGGGGCGACGCTGCGCGGGACGGCGGGACCACGCGGAGTGCGGCGCATCCTGCCGTTTCTCGGGCCGGCGGTCATCGCGTCTATCGCCTATATGGATCCCGGCAACTTTGCGACTAATATCGAGGGCGGTGCCCGTTACGGTTATTCCCTGCTTTGGGTGATTCTGGCCGCAAATCTTATGGCGATGGTGATTCAGAACCTCTCAGCAAATCTGGGAATCGCCAGTGGGCGTAATCTGCCAGAATTAATCCGTGAGCGCTGGCCACGTCCACTTGTATGGTTTTACTGGATTCAGGCAGAACTGGTTGCGATGGCAACCGATCTTGCC…	M	D	S	R	S	P	S	L	P	D	D	R	P	D	P	P	E	Q	H	L	D	A	R	A	G	A	T	L	R	G	T	A	G	P	R	G	V	R	R	I	L	P	F	L	G	P	A
V183G	GTTGCGATGGCAACCGATCTTGCCGAGTTTCTGGGTGCCGCACTTGCCATTCAACTGTTGACAGGCCTGCCGATGTTTTGGGGAGCGGTGGTCACGGGAGTTGTAACATTCTGGTTGTTAAACCTGCAAAAACGAGGCACACGTCCGCTGGAATTAGCAGTGGGAGCCTTCGGCCTGATGATAGGTGTTGCTTATCTTG	ATGGATTCCCGTTCTCCCAGCCTGCCCGACGACCGCCCCGACCCGCCAGAACAGCATCTCGACGCGCGGGCCGGGGCGACGCTGCGCGGGACGGCGGGACCACGCGGAGTGCGGCGCATCCTGCCGTTTCTCGGGCCGGCGGTCATCGCGTCTATCGCCTATATGGATCCCGGCAACTTTGCGACTAATATCGAGGGCGGTGCCCGTTACGGTTATTCCCTGCTTTGGGTGATTCTGGCCGCAAATCTTATGGCGATGGTGATTCAGAACCTCTCAGCAAATCTGGGAATCGCCAGTGGGCGTAATCTGCCAGAATTAATCCGTGAGCGCTGGCCACGTCCACTTGTATGGTTTTACTGGATTCAGGCAGAACTGGTTGCGATGGCAACCGATCTTGCC…	M	D	S	R	S	P	S	L	P	D	D	R	P	D	P	P	E	Q	H	L	D	A	R	A	G	A	T	L	R	G	T	A	G	P	R	G	V	R	R	I	L	P	F	L	G	P	A
V183H	GTTGCGATGGCAACCGATCTTGCCGAGTTTCTGGGTGCCGCACTTGCCATTCAACTGTTGACAGGCCTGCCGATGTTTTGGGGAGCGGTGGTCACGGGAGTTGTAACATTCTGGTTGTTAAACCTGCAAAAACGAGGCACACGTCCGCTGGAATTAGCAGTGGGAGCCTTCCATCTGATGATAGGTGTTGCTTATCTTG	ATGGATTCCCGTTCTCCCAGCCTGCCCGACGACCGCCCCGACCCGCCAGAACAGCATCTCGACGCGCGGGCCGGGGCGACGCTGCGCGGGACGGCGGGACCACGCGGAGTGCGGCGCATCCTGCCGTTTCTCGGGCCGGCGGTCATCGCGTCTATCGCCTATATGGATCCCGGCAACTTTGCGACTAATATCGAGGGCGGTGCCCGTTACGGTTATTCCCTGCTTTGGGTGATTCTGGCCGCAAATCTTATGGCGATGGTGATTCAGAACCTCTCAGCAAATCTGGGAATCGCCAGTGGGCGTAATCTGCCAGAATTAATCCGTGAGCGCTGGCCACGTCCACTTGTATGGTTTTACTGGATTCAGGCAGAACTGGTTGCGATGGCAACCGATCTTGCC…	M	D	S	R	S	P	S	L	P	D	D	R	P	D	P	P	E	Q	H	L	D	A	R	A	G	A	T	L	R	G	T	A	G	P	R	G	V	R	R	I	L	P	F	L	G	P	A
V183I	GTTGCGATGGCAACCGATCTTGCCGAGTTTCTGGGTGCCGCACTTGCCATTCAACTGTTGACAGGCCTGCCGATGTTTTGGGGAGCGGTGGTCACGGGAGTTGTAACATTCTGGTTGTTAAACCTGCAAAAACGAGGCACACGTCCGCTGGAATTAGCAGTGGGAGCCTTCATTCTGATGATAGGTGTTGCTTATCTTG	ATGGATTCCCGTTCTCCCAGCCTGCCCGACGACCGCCCCGACCCGCCAGAACAGCATCTCGACGCGCGGGCCGGGGCGACGCTGCGCGGGACGGCGGGACCACGCGGAGTGCGGCGCATCCTGCCGTTTCTCGGGCCGGCGGTCATCGCGTCTATCGCCTATATGGATCCCGGCAACTTTGCGACTAATATCGAGGGCGGTGCCCGTTACGGTTATTCCCTGCTTTGGGTGATTCTGGCCGCAAATCTTATGGCGATGGTGATTCAGAACCTCTCAGCAAATCTGGGAATCGCCAGTGGGCGTAATCTGCCAGAATTAATCCGTGAGCGCTGGCCACGTCCACTTGTATGGTTTTACTGGATTCAGGCAGAACTGGTTGCGATGGCAACCGATCTTGCC…	M	D	S	R	S	P	S	L	P	D	D	R	P	D	P	P	E	Q	H	L	D	A	R	A	G	A	T	L	R	G	T	A	G	P	R	G	V	R	R	I	L	P	F	L	G	P	A
V183K	GTTGCGATGGCAACCGATCTTGCCGAGTTTCTGGGTGCCGCACTTGCCATTCAACTGTTGACAGGCCTGCCGATGTTTTGGGGAGCGGTGGTCACGGGAGTTGTAACATTCTGGTTGTTAAACCTGCAAAAACGAGGCACACGTCCGCTGGAATTAGCAGTGGGAGCCTTCAAACTGATGATAGGTGTTGCTTATCTTG	ATGGATTCCCGTTCTCCCAGCCTGCCCGACGACCGCCCCGACCCGCCAGAACAGCATCTCGACGCGCGGGCCGGGGCGACGCTGCGCGGGACGGCGGGACCACGCGGAGTGCGGCGCATCCTGCCGTTTCTCGGGCCGGCGGTCATCGCGTCTATCGCCTATATGGATCCCGGCAACTTTGCGACTAATATCGAGGGCGGTGCCCGTTACGGTTATTCCCTGCTTTGGGTGATTCTGGCCGCAAATCTTATGGCGATGGTGATTCAGAACCTCTCAGCAAATCTGGGAATCGCCAGTGGGCGTAATCTGCCAGAATTAATCCGTGAGCGCTGGCCACGTCCACTTGTATGGTTTTACTGGATTCAGGCAGAACTGGTTGCGATGGCAACCGATCTTGCC…	M	D	S	R	S	P	S	L	P	D	D	R	P	D	P	P	E	Q	H	L	D	A	R	A	G	A	T	L	R	G	T	A	G	P	R	G	V	R	R	I	L	P	F	L	G	P	A
V183L	GTTGCGATGGCAACCGATCTTGCCGAGTTTCTGGGTGCCGCACTTGCCATTCAACTGTTGACAGGCCTGCCGATGTTTTGGGGAGCGGTGGTCACGGGAGTTGTAACATTCTGGTTGTTAAACCTGCAAAAACGAGGCACACGTCCGCTGGAATTAGCAGTGGGAGCCTTCCTGCTGATGATAGGTGTTGCTTATCTTG	ATGGATTCCCGTTCTCCCAGCCTGCCCGACGACCGCCCCGACCCGCCAGAACAGCATCTCGACGCGCGGGCCGGGGCGACGCTGCGCGGGACGGCGGGACCACGCGGAGTGCGGCGCATCCTGCCGTTTCTCGGGCCGGCGGTCATCGCGTCTATCGCCTATATGGATCCCGGCAACTTTGCGACTAATATCGAGGGCGGTGCCCGTTACGGTTATTCCCTGCTTTGGGTGATTCTGGCCGCAAATCTTATGGCGATGGTGATTCAGAACCTCTCAGCAAATCTGGGAATCGCCAGTGGGCGTAATCTGCCAGAATTAATCCGTGAGCGCTGGCCACGTCCACTTGTATGGTTTTACTGGATTCAGGCAGAACTGGTTGCGATGGCAACCGATCTTGCC…	M	D	S	R	S	P	S	L	P	D	D	R	P	D	P	P	E	Q	H	L	D	A	R	A	G	A	T	L	R	G	T	A	G	P	R	G	V	R	R	I	L	P	F	L	G	P	A
V183M	GTTGCGATGGCAACCGATCTTGCCGAGTTTCTGGGTGCCGCACTTGCCATTCAACTGTTGACAGGCCTGCCGATGTTTTGGGGAGCGGTGGTCACGGGAGTTGTAACATTCTGGTTGTTAAACCTGCAAAAACGAGGCACACGTCCGCTGGAATTAGCAGTGGGAGCCTTCATGCTGATGATAGGTGTTGCTTATCTTG	ATGGATTCCCGTTCTCCCAGCCTGCCCGACGACCGCCCCGACCCGCCAGAACAGCATCTCGACGCGCGGGCCGGGGCGACGCTGCGCGGGACGGCGGGACCACGCGGAGTGCGGCGCATCCTGCCGTTTCTCGGGCCGGCGGTCATCGCGTCTATCGCCTATATGGATCCCGGCAACTTTGCGACTAATATCGAGGGCGGTGCCCGTTACGGTTATTCCCTGCTTTGGGTGATTCTGGCCGCAAATCTTATGGCGATGGTGATTCAGAACCTCTCAGCAAATCTGGGAATCGCCAGTGGGCGTAATCTGCCAGAATTAATCCGTGAGCGCTGGCCACGTCCACTTGTATGGTTTTACTGGATTCAGGCAGAACTGGTTGCGATGGCAACCGATCTTGCC…	M	D	S	R	S	P	S	L	P	D	D	R	P	D	P	P	E	Q	H	L	D	A	R	A	G	A	T	L	R	G	T	A	G	P	R	G	V	R	R	I	L	P	F	L	G	P	A
V183N	GTTGCGATGGCAACCGATCTTGCCGAGTTTCTGGGTGCCGCACTTGCCATTCAACTGTTGACAGGCCTGCCGATGTTTTGGGGAGCGGTGGTCACGGGAGTTGTAACATTCTGGTTGTTAAACCTGCAAAAACGAGGCACACGTCCGCTGGAATTAGCAGTGGGAGCCTTCAACCTGATGATAGGTGTTGCTTATCTTG	ATGGATTCCCGTTCTCCCAGCCTGCCCGACGACCGCCCCGACCCGCCAGAACAGCATCTCGACGCGCGGGCCGGGGCGACGCTGCGCGGGACGGCGGGACCACGCGGAGTGCGGCGCATCCTGCCGTTTCTCGGGCCGGCGGTCATCGCGTCTATCGCCTATATGGATCCCGGCAACTTTGCGACTAATATCGAGGGCGGTGCCCGTTACGGTTATTCCCTGCTTTGGGTGATTCTGGCCGCAAATCTTATGGCGATGGTGATTCAGAACCTCTCAGCAAATCTGGGAATCGCCAGTGGGCGTAATCTGCCAGAATTAATCCGTGAGCGCTGGCCACGTCCACTTGTATGGTTTTACTGGATTCAGGCAGAACTGGTTGCGATGGCAACCGATCTTGCC…	M	D	S	R	S	P	S	L	P	D	D	R	P	D	P	P	E	Q	H	L	D	A	R	A	G	A	T	L	R	G	T	A	G	P	R	G	V	R	R	I	L	P	F	L	G	P	A
V183P	GTTGCGATGGCAACCGATCTTGCCGAGTTTCTGGGTGCCGCACTTGCCATTCAACTGTTGACAGGCCTGCCGATGTTTTGGGGAGCGGTGGTCACGGGAGTTGTAACATTCTGGTTGTTAAACCTGCAAAAACGAGGCACACGTCCGCTGGAATTAGCAGTGGGAGCCTTCCCGCTGATGATAGGTGTTGCTTATCTTG	ATGGATTCCCGTTCTCCCAGCCTGCCCGACGACCGCCCCGACCCGCCAGAACAGCATCTCGACGCGCGGGCCGGGGCGACGCTGCGCGGGACGGCGGGACCACGCGGAGTGCGGCGCATCCTGCCGTTTCTCGGGCCGGCGGTCATCGCGTCTATCGCCTATATGGATCCCGGCAACTTTGCGACTAATATCGAGGGCGGTGCCCGTTACGGTTATTCCCTGCTTTGGGTGATTCTGGCCGCAAATCTTATGGCGATGGTGATTCAGAACCTCTCAGCAAATCTGGGAATCGCCAGTGGGCGTAATCTGCCAGAATTAATCCGTGAGCGCTGGCCACGTCCACTTGTATGGTTTTACTGGATTCAGGCAGAACTGGTTGCGATGGCAACCGATCTTGCC…	M	D	S	R	S	P	S	L	P	D	D	R	P	D	P	P	E	Q	H	L	D	A	R	A	G	A	T	L	R	G	T	A	G	P	R	G	V	R	R	I	L	P	F	L	G	P	A
V183Q	GTTGCGATGGCAACCGATCTTGCCGAGTTTCTGGGTGCCGCACTTGCCATTCAACTGTTGACAGGCCTGCCGATGTTTTGGGGAGCGGTGGTCACGGGAGTTGTAACATTCTGGTTGTTAAACCTGCAAAAACGAGGCACACGTCCGCTGGAATTAGCAGTGGGAGCCTTCCAGCTGATGATAGGTGTTGCTTATCTTG	ATGGATTCCCGTTCTCCCAGCCTGCCCGACGACCGCCCCGACCCGCCAGAACAGCATCTCGACGCGCGGGCCGGGGCGACGCTGCGCGGGACGGCGGGACCACGCGGAGTGCGGCGCATCCTGCCGTTTCTCGGGCCGGCGGTCATCGCGTCTATCGCCTATATGGATCCCGGCAACTTTGCGACTAATATCGAGGGCGGTGCCCGTTACGGTTATTCCCTGCTTTGGGTGATTCTGGCCGCAAATCTTATGGCGATGGTGATTCAGAACCTCTCAGCAAATCTGGGAATCGCCAGTGGGCGTAATCTGCCAGAATTAATCCGTGAGCGCTGGCCACGTCCACTTGTATGGTTTTACTGGATTCAGGCAGAACTGGTTGCGATGGCAACCGATCTTGCC…	M	D	S	R	S	P	S	L	P	D	D	R	P	D	P	P	E	Q	H	L	D	A	R	A	G	A	T	L	R	G	T	A	G	P	R	G	V	R	R	I	L	P	F	L	G	P	A
V183R	GTTGCGATGGCAACCGATCTTGCCGAGTTTCTGGGTGCCGCACTTGCCATTCAACTGTTGACAGGCCTGCCGATGTTTTGGGGAGCGGTGGTCACGGGAGTTGTAACATTCTGGTTGTTAAACCTGCAAAAACGAGGCACACGTCCGCTGGAATTAGCAGTGGGAGCCTTCCGTCTGATGATAGGTGTTGCTTATCTTG	ATGGATTCCCGTTCTCCCAGCCTGCCCGACGACCGCCCCGACCCGCCAGAACAGCATCTCGACGCGCGGGCCGGGGCGACGCTGCGCGGGACGGCGGGACCACGCGGAGTGCGGCGCATCCTGCCGTTTCTCGGGCCGGCGGTCATCGCGTCTATCGCCTATATGGATCCCGGCAACTTTGCGACTAATATCGAGGGCGGTGCCCGTTACGGTTATTCCCTGCTTTGGGTGATTCTGGCCGCAAATCTTATGGCGATGGTGATTCAGAACCTCTCAGCAAATCTGGGAATCGCCAGTGGGCGTAATCTGCCAGAATTAATCCGTGAGCGCTGGCCACGTCCACTTGTATGGTTTTACTGGATTCAGGCAGAACTGGTTGCGATGGCAACCGATCTTGCC…	M	D	S	R	S	P	S	L	P	D	D	R	P	D	P	P	E	Q	H	L	D	A	R	A	G	A	T	L	R	G	T	A	G	P	R	G	V	R	R	I	L	P	F	L	G	P	A
V183S	GTTGCGATGGCAACCGATCTTGCCGAGTTTCTGGGTGCCGCACTTGCCATTCAACTGTTGACAGGCCTGCCGATGTTTTGGGGAGCGGTGGTCACGGGAGTTGTAACATTCTGGTTGTTAAACCTGCAAAAACGAGGCACACGTCCGCTGGAATTAGCAGTGGGAGCCTTCAGCCTGATGATAGGTGTTGCTTATCTTG	ATGGATTCCCGTTCTCCCAGCCTGCCCGACGACCGCCCCGACCCGCCAGAACAGCATCTCGACGCGCGGGCCGGGGCGACGCTGCGCGGGACGGCGGGACCACGCGGAGTGCGGCGCATCCTGCCGTTTCTCGGGCCGGCGGTCATCGCGTCTATCGCCTATATGGATCCCGGCAACTTTGCGACTAATATCGAGGGCGGTGCCCGTTACGGTTATTCCCTGCTTTGGGTGATTCTGGCCGCAAATCTTATGGCGATGGTGATTCAGAACCTCTCAGCAAATCTGGGAATCGCCAGTGGGCGTAATCTGCCAGAATTAATCCGTGAGCGCTGGCCACGTCCACTTGTATGGTTTTACTGGATTCAGGCAGAACTGGTTGCGATGGCAACCGATCTTGCC…	M	D	S	R	S	P	S	L	P	D	D	R	P	D	P	P	E	Q	H	L	D	A	R	A	G	A	T	L	R	G	T	A	G	P	R	G	V	R	R	I	L	P	F	L	G	P	A
V183T	GTTGCGATGGCAACCGATCTTGCCGAGTTTCTGGGTGCCGCACTTGCCATTCAACTGTTGACAGGCCTGCCGATGTTTTGGGGAGCGGTGGTCACGGGAGTTGTAACATTCTGGTTGTTAAACCTGCAAAAACGAGGCACACGTCCGCTGGAATTAGCAGTGGGAGCCTTCACCCTGATGATAGGTGTTGCTTATCTTG	ATGGATTCCCGTTCTCCCAGCCTGCCCGACGACCGCCCCGACCCGCCAGAACAGCATCTCGACGCGCGGGCCGGGGCGACGCTGCGCGGGACGGCGGGACCACGCGGAGTGCGGCGCATCCTGCCGTTTCTCGGGCCGGCGGTCATCGCGTCTATCGCCTATATGGATCCCGGCAACTTTGCGACTAATATCGAGGGCGGTGCCCGTTACGGTTATTCCCTGCTTTGGGTGATTCTGGCCGCAAATCTTATGGCGATGGTGATTCAGAACCTCTCAGCAAATCTGGGAATCGCCAGTGGGCGTAATCTGCCAGAATTAATCCGTGAGCGCTGGCCACGTCCACTTGTATGGTTTTACTGGATTCAGGCAGAACTGGTTGCGATGGCAACCGATCTTGCC…	M	D	S	R	S	P	S	L	P	D	D	R	P	D	P	P	E	Q	H	L	D	A	R	A	G	A	T	L	R	G	T	A	G	P	R	G	V	R	R	I	L	P	F	L	G	P	A
V183W	GTTGCGATGGCAACCGATCTTGCCGAGTTTCTGGGTGCCGCACTTGCCATTCAACTGTTGACAGGCCTGCCGATGTTTTGGGGAGCGGTGGTCACGGGAGTTGTAACATTCTGGTTGTTAAACCTGCAAAAACGAGGCACACGTCCGCTGGAATTAGCAGTGGGAGCCTTCTGGCTGATGATAGGTGTTGCTTATCTTG	ATGGATTCCCGTTCTCCCAGCCTGCCCGACGACCGCCCCGACCCGCCAGAACAGCATCTCGACGCGCGGGCCGGGGCGACGCTGCGCGGGACGGCGGGACCACGCGGAGTGCGGCGCATCCTGCCGTTTCTCGGGCCGGCGGTCATCGCGTCTATCGCCTATATGGATCCCGGCAACTTTGCGACTAATATCGAGGGCGGTGCCCGTTACGGTTATTCCCTGCTTTGGGTGATTCTGGCCGCAAATCTTATGGCGATGGTGATTCAGAACCTCTCAGCAAATCTGGGAATCGCCAGTGGGCGTAATCTGCCAGAATTAATCCGTGAGCGCTGGCCACGTCCACTTGTATGGTTTTACTGGATTCAGGCAGAACTGGTTGCGATGGCAACCGATCTTGCC…	M	D	S	R	S	P	S	L	P	D	D	R	P	D	P	P	E	Q	H	L	D	A	R	A	G	A	T	L	R	G	T	A	G	P	R	G	V	R	R	I	L	P	F	L	G	P	A
V183Y	GTTGCGATGGCAACCGATCTTGCCGAGTTTCTGGGTGCCGCACTTGCCATTCAACTGTTGACAGGCCTGCCGATGTTTTGGGGAGCGGTGGTCACGGGAGTTGTAACATTCTGGTTGTTAAACCTGCAAAAACGAGGCACACGTCCGCTGGAATTAGCAGTGGGAGCCTTCTATCTGATGATAGGTGTTGCTTATCTTG	ATGGATTCCCGTTCTCCCAGCCTGCCCGACGACCGCCCCGACCCGCCAGAACAGCATCTCGACGCGCGGGCCGGGGCGACGCTGCGCGGGACGGCGGGACCACGCGGAGTGCGGCGCATCCTGCCGTTTCTCGGGCCGGCGGTCATCGCGTCTATCGCCTATATGGATCCCGGCAACTTTGCGACTAATATCGAGGGCGGTGCCCGTTACGGTTATTCCCTGCTTTGGGTGATTCTGGCCGCAAATCTTATGGCGATGGTGATTCAGAACCTCTCAGCAAATCTGGGAATCGCCAGTGGGCGTAATCTGCCAGAATTAATCCGTGAGCGCTGGCCACGTCCACTTGTATGGTTTTACTGGATTCAGGCAGAACTGGTTGCGATGGCAACCGATCTTGCC…	M	D	S	R	S	P	S	L	P	D	D	R	P	D	P	P	E	Q	H	L	D	A	R	A	G	A	T	L	R	G	T	A	G	P	R	G	V	R	R	I	L	P	F	L	G	P	A
V183V	GTTGCGATGGCAACCGATCTTGCCGAGTTTCTGGGTGCCGCACTTGCCATTCAACTGTTGACAGGCCTGCCGATGTTTTGGGGAGCGGTGGTCACGGGAGTTGTAACATTCTGGTTGTTAAACCTGCAAAAACGAGGCACACGTCCGCTGGAATTAGCAGTGGGAGCCTTCGTTCTGATGATAGGTGTTGCTTATCTTG	ATGGATTCCCGTTCTCCCAGCCTGCCCGACGACCGCCCCGACCCGCCAGAACAGCATCTCGACGCGCGGGCCGGGGCGACGCTGCGCGGGACGGCGGGACCACGCGGAGTGCGGCGCATCCTGCCGTTTCTCGGGCCGGCGGTCATCGCGTCTATCGCCTATATGGATCCCGGCAACTTTGCGACTAATATCGAGGGCGGTGCCCGTTACGGTTATTCCCTGCTTTGGGTGATTCTGGCCGCAAATCTTATGGCGATGGTGATTCAGAACCTCTCAGCAAATCTGGGAATCGCCAGTGGGCGTAATCTGCCAGAATTAATCCGTGAGCGCTGGCCACGTCCACTTGTATGGTTTTACTGGATTCAGGCAGAACTGGTTGCGATGGCAACCGATCTTGCC…	M	D	S	R	S	P	S	L	P	D	D	R	P	D	P	P	E	Q	H	L	D	A	R	A	G	A	T	L	R	G	T	A	G	P	R	G	V	R	R	I	L	P	F	L	G	P	A
V183del	GTTGCGATGGCAACCGATCTTGCCGAGTTTCTGGGTGCCGCACTTGCCATTCAACTGTTGACAGGCCTGCCGATGTTTTGGGGAGCGGTGGTCACGGGAGTTGTAACATTCTGGTTGTTAAACCTGCAAAAACGAGGCACACGTCCGCTGGAATTAGCAGTGGGAGCCTTCCTGATGATAGGTGTTGCTTATCTTGTG	ATGGATTCCCGTTCTCCCAGCCTGCCCGACGACCGCCCCGACCCGCCAGAACAGCATCTCGACGCGCGGGCCGGGGCGACGCTGCGCGGGACGGCGGGACCACGCGGAGTGCGGCGCATCCTGCCGTTTCTCGGGCCGGCGGTCATCGCGTCTATCGCCTATATGGATCCCGGCAACTTTGCGACTAATATCGAGGGCGGTGCCCGTTACGGTTATTCCCTGCTTTGGGTGATTCTGGCCGCAAATCTTATGGCGATGGTGATTCAGAACCTCTCAGCAAATCTGGGAATCGCCAGTGGGCGTAATCTGCCAGAATTAATCCGTGAGCGCTGGCCACGTCCACTTGTATGGTTTTACTGGATTCAGGCAGAACTGGTTGCGATGGCAACCGATCTTGCC…	M	D	S	R	S	P	S	L	P	D	D	R	P	D	P	P	E	Q	H	L	D	A	R	A	G	A	T	L	R	G	T	A	G	P	R	G	V	R	R	I	L	P	F	L	G	P	A
V222A	GTTTCGTTCCCAGATTGCAAGGGCCTGGTAGCGCTTATCTCGCGGCGGGCATAATCGGTGCTACGGTCATGCCACACGTAATATACTTACATTCGGCACTCACGCAGGGACGAATACAGACTGACACAACAGAAGAAAAGCGCCGGCTCGTTCGCTTAAACAGAGTGGATGTGATTGCCGCGATGGGGTTAGC	ATGGATTCCCGTTCTCCCAGCCTGCCCGACGACCGCCCCGACCCGCCAGAACAGCATCTCGACGCGCGGGCCGGGGCGACGCTGCGCGGGACGGCGGGACCACGCGGAGTGCGGCGCATCCTGCCGTTTCTCGGGCCGGCGGTCATCGCGTCTATCGCCTATATGGATCCCGGCAACTTTGCGACTAATATCGAGGGCGGTGCCCGTTACGGTTATTCCCTGCTTTGGGTGATTCTGGCCGCAAATCTTATGGCGATGGTGATTCAGAACCTCTCAGCAAATCTGGGAATCGCCAGTGGGCGTAATCTGCCAGAATTAATCCGTGAGCGCTGGCCACGTCCACTTGTATGGTTTTACTGGATTCAGGCAGAACTGGTTGCGATGGCAACCGATCTTGCC…	M	D	S	R	S	P	S	L	P	D	D	R	P	D	P	P	E	Q	H	L	D	A	R	A	G	A	T	L	R	G	T	A	G	P	R	G	V	R	R	I	L	P	F	L	G	P	A
V222C	GTTTCGTTCCCAGATTGCAAGGGCCTGGTAGCGCTTATCTCGCGTGCGGCATAATCGGTGCTACGGTCATGCCACACGTAATATACTTACATTCGGCACTCACGCAGGGACGAATACAGACTGACACAACAGAAGAAAAGCGCCGGCTCGTTCGCTTAAACAGAGTGGATGTGATTGCCGCGATGGGGTTAGC	ATGGATTCCCGTTCTCCCAGCCTGCCCGACGACCGCCCCGACCCGCCAGAACAGCATCTCGACGCGCGGGCCGGGGCGACGCTGCGCGGGACGGCGGGACCACGCGGAGTGCGGCGCATCCTGCCGTTTCTCGGGCCGGCGGTCATCGCGTCTATCGCCTATATGGATCCCGGCAACTTTGCGACTAATATCGAGGGCGGTGCCCGTTACGGTTATTCCCTGCTTTGGGTGATTCTGGCCGCAAATCTTATGGCGATGGTGATTCAGAACCTCTCAGCAAATCTGGGAATCGCCAGTGGGCGTAATCTGCCAGAATTAATCCGTGAGCGCTGGCCACGTCCACTTGTATGGTTTTACTGGATTCAGGCAGAACTGGTTGCGATGGCAACCGATCTTGCC…	M	D	S	R	S	P	S	L	P	D	D	R	P	D	P	P	E	Q	H	L	D	A	R	A	G	A	T	L	R	G	T	A	G	P	R	G	V	R	R	I	L	P	F	L	G	P	A
V222D	GTTTCGTTCCCAGATTGCAAGGGCCTGGTAGCGCTTATCTCGCGGATGGCATAATCGGTGCTACGGTCATGCCACACGTAATATACTTACATTCGGCACTCACGCAGGGACGAATACAGACTGACACAACAGAAGAAAAGCGCCGGCTCGTTCGCTTAAACAGAGTGGATGTGATTGCCGCGATGGGGTTAGC	ATGGATTCCCGTTCTCCCAGCCTGCCCGACGACCGCCCCGACCCGCCAGAACAGCATCTCGACGCGCGGGCCGGGGCGACGCTGCGCGGGACGGCGGGACCACGCGGAGTGCGGCGCATCCTGCCGTTTCTCGGGCCGGCGGTCATCGCGTCTATCGCCTATATGGATCCCGGCAACTTTGCGACTAATATCGAGGGCGGTGCCCGTTACGGTTATTCCCTGCTTTGGGTGATTCTGGCCGCAAATCTTATGGCGATGGTGATTCAGAACCTCTCAGCAAATCTGGGAATCGCCAGTGGGCGTAATCTGCCAGAATTAATCCGTGAGCGCTGGCCACGTCCACTTGTATGGTTTTACTGGATTCAGGCAGAACTGGTTGCGATGGCAACCGATCTTGCC…	M	D	S	R	S	P	S	L	P	D	D	R	P	D	P	P	E	Q	H	L	D	A	R	A	G	A	T	L	R	G	T	A	G	P	R	G	V	R	R	I	L	P	F	L	G	P	A
V222E	GTTTCGTTCCCAGATTGCAAGGGCCTGGTAGCGCTTATCTCGCGGAAGGCATAATCGGTGCTACGGTCATGCCACACGTAATATACTTACATTCGGCACTCACGCAGGGACGAATACAGACTGACACAACAGAAGAAAAGCGCCGGCTCGTTCGCTTAAACAGAGTGGATGTGATTGCCGCGATGGGGTTAGC	ATGGATTCCCGTTCTCCCAGCCTGCCCGACGACCGCCCCGACCCGCCAGAACAGCATCTCGACGCGCGGGCCGGGGCGACGCTGCGCGGGACGGCGGGACCACGCGGAGTGCGGCGCATCCTGCCGTTTCTCGGGCCGGCGGTCATCGCGTCTATCGCCTATATGGATCCCGGCAACTTTGCGACTAATATCGAGGGCGGTGCCCGTTACGGTTATTCCCTGCTTTGGGTGATTCTGGCCGCAAATCTTATGGCGATGGTGATTCAGAACCTCTCAGCAAATCTGGGAATCGCCAGTGGGCGTAATCTGCCAGAATTAATCCGTGAGCGCTGGCCACGTCCACTTGTATGGTTTTACTGGATTCAGGCAGAACTGGTTGCGATGGCAACCGATCTTGCC…	M	D	S	R	S	P	S	L	P	D	D	R	P	D	P	P	E	Q	H	L	D	A	R	A	G	A	T	L	R	G	T	A	G	P	R	G	V	R	R	I	L	P	F	L	G	P	A
V222F	GTTTCGTTCCCAGATTGCAAGGGCCTGGTAGCGCTTATCTCGCGTTTGGCATAATCGGTGCTACGGTCATGCCACACGTAATATACTTACATTCGGCACTCACGCAGGGACGAATACAGACTGACACAACAGAAGAAAAGCGCCGGCTCGTTCGCTTAAACAGAGTGGATGTGATTGCCGCGATGGGGTTAGC	ATGGATTCCCGTTCTCCCAGCCTGCCCGACGACCGCCCCGACCCGCCAGAACAGCATCTCGACGCGCGGGCCGGGGCGACGCTGCGCGGGACGGCGGGACCACGCGGAGTGCGGCGCATCCTGCCGTTTCTCGGGCCGGCGGTCATCGCGTCTATCGCCTATATGGATCCCGGCAACTTTGCGACTAATATCGAGGGCGGTGCCCGTTACGGTTATTCCCTGCTTTGGGTGATTCTGGCCGCAAATCTTATGGCGATGGTGATTCAGAACCTCTCAGCAAATCTGGGAATCGCCAGTGGGCGTAATCTGCCAGAATTAATCCGTGAGCGCTGGCCACGTCCACTTGTATGGTTTTACTGGATTCAGGCAGAACTGGTTGCGATGGCAACCGATCTTGCC…	M	D	S	R	S	P	S	L	P	D	D	R	P	D	P	P	E	Q	H	L	D	A	R	A	G	A	T	L	R	G	T	A	G	P	R	G	V	R	R	I	L	P	F	L	G	P	A
V222G	GTTTCGTTCCCAGATTGCAAGGGCCTGGTAGCGCTTATCTCGCGGGCGGCATAATCGGTGCTACGGTCATGCCACACGTAATATACTTACATTCGGCACTCACGCAGGGACGAATACAGACTGACACAACAGAAGAAAAGCGCCGGCTCGTTCGCTTAAACAGAGTGGATGTGATTGCCGCGATGGGGTTAGC	ATGGATTCCCGTTCTCCCAGCCTGCCCGACGACCGCCCCGACCCGCCAGAACAGCATCTCGACGCGCGGGCCGGGGCGACGCTGCGCGGGACGGCGGGACCACGCGGAGTGCGGCGCATCCTGCCGTTTCTCGGGCCGGCGGTCATCGCGTCTATCGCCTATATGGATCCCGGCAACTTTGCGACTAATATCGAGGGCGGTGCCCGTTACGGTTATTCCCTGCTTTGGGTGATTCTGGCCGCAAATCTTATGGCGATGGTGATTCAGAACCTCTCAGCAAATCTGGGAATCGCCAGTGGGCGTAATCTGCCAGAATTAATCCGTGAGCGCTGGCCACGTCCACTTGTATGGTTTTACTGGATTCAGGCAGAACTGGTTGCGATGGCAACCGATCTTGCC…	M	D	S	R	S	P	S	L	P	D	D	R	P	D	P	P	E	Q	H	L	D	A	R	A	G	A	T	L	R	G	T	A	G	P	R	G	V	R	R	I	L	P	F	L	G	P	A
V222H	GTTTCGTTCCCAGATTGCAAGGGCCTGGTAGCGCTTATCTCGCGCATGGCATAATCGGTGCTACGGTCATGCCACACGTAATATACTTACATTCGGCACTCACGCAGGGACGAATACAGACTGACACAACAGAAGAAAAGCGCCGGCTCGTTCGCTTAAACAGAGTGGATGTGATTGCCGCGATGGGGTTAGC	ATGGATTCCCGTTCTCCCAGCCTGCCCGACGACCGCCCCGACCCGCCAGAACAGCATCTCGACGCGCGGGCCGGGGCGACGCTGCGCGGGACGGCGGGACCACGCGGAGTGCGGCGCATCCTGCCGTTTCTCGGGCCGGCGGTCATCGCGTCTATCGCCTATATGGATCCCGGCAACTTTGCGACTAATATCGAGGGCGGTGCCCGTTACGGTTATTCCCTGCTTTGGGTGATTCTGGCCGCAAATCTTATGGCGATGGTGATTCAGAACCTCTCAGCAAATCTGGGAATCGCCAGTGGGCGTAATCTGCCAGAATTAATCCGTGAGCGCTGGCCACGTCCACTTGTATGGTTTTACTGGATTCAGGCAGAACTGGTTGCGATGGCAACCGATCTTGCC…	M	D	S	R	S	P	S	L	P	D	D	R	P	D	P	P	E	Q	H	L	D	A	R	A	G	A	T	L	R	G	T	A	G	P	R	G	V	R	R	I	L	P	F	L	G	P	A
V222I	GTTTCGTTCCCAGATTGCAAGGGCCTGGTAGCGCTTATCTCGCGATTGGCATAATCGGTGCTACGGTCATGCCACACGTAATATACTTACATTCGGCACTCACGCAGGGACGAATACAGACTGACACAACAGAAGAAAAGCGCCGGCTCGTTCGCTTAAACAGAGTGGATGTGATTGCCGCGATGGGGTTAGC	ATGGATTCCCGTTCTCCCAGCCTGCCCGACGACCGCCCCGACCCGCCAGAACAGCATCTCGACGCGCGGGCCGGGGCGACGCTGCGCGGGACGGCGGGACCACGCGGAGTGCGGCGCATCCTGCCGTTTCTCGGGCCGGCGGTCATCGCGTCTATCGCCTATATGGATCCCGGCAACTTTGCGACTAATATCGAGGGCGGTGCCCGTTACGGTTATTCCCTGCTTTGGGTGATTCTGGCCGCAAATCTTATGGCGATGGTGATTCAGAACCTCTCAGCAAATCTGGGAATCGCCAGTGGGCGTAATCTGCCAGAATTAATCCGTGAGCGCTGGCCACGTCCACTTGTATGGTTTTACTGGATTCAGGCAGAACTGGTTGCGATGGCAACCGATCTTGCC…	M	D	S	R	S	P	S	L	P	D	D	R	P	D	P	P	E	Q	H	L	D	A	R	A	G	A	T	L	R	G	T	A	G	P	R	G	V	R	R	I	L	P	F	L	G	P	A
V222K	GTTTCGTTCCCAGATTGCAAGGGCCTGGTAGCGCTTATCTCGCGAAAGGCATAATCGGTGCTACGGTCATGCCACACGTAATATACTTACATTCGGCACTCACGCAGGGACGAATACAGACTGACACAACAGAAGAAAAGCGCCGGCTCGTTCGCTTAAACAGAGTGGATGTGATTGCCGCGATGGGGTTAGC	ATGGATTCCCGTTCTCCCAGCCTGCCCGACGACCGCCCCGACCCGCCAGAACAGCATCTCGACGCGCGGGCCGGGGCGACGCTGCGCGGGACGGCGGGACCACGCGGAGTGCGGCGCATCCTGCCGTTTCTCGGGCCGGCGGTCATCGCGTCTATCGCCTATATGGATCCCGGCAACTTTGCGACTAATATCGAGGGCGGTGCCCGTTACGGTTATTCCCTGCTTTGGGTGATTCTGGCCGCAAATCTTATGGCGATGGTGATTCAGAACCTCTCAGCAAATCTGGGAATCGCCAGTGGGCGTAATCTGCCAGAATTAATCCGTGAGCGCTGGCCACGTCCACTTGTATGGTTTTACTGGATTCAGGCAGAACTGGTTGCGATGGCAACCGATCTTGCC…	M	D	S	R	S	P	S	L	P	D	D	R	P	D	P	P	E	Q	H	L	D	A	R	A	G	A	T	L	R	G	T	A	G	P	R	G	V	R	R	I	L	P	F	L	G	P	A
V222L	GTTTCGTTCCCAGATTGCAAGGGCCTGGTAGCGCTTATCTCGCGCTGGGCATAATCGGTGCTACGGTCATGCCACACGTAATATACTTACATTCGGCACTCACGCAGGGACGAATACAGACTGACACAACAGAAGAAAAGCGCCGGCTCGTTCGCTTAAACAGAGTGGATGTGATTGCCGCGATGGGGTTAGC	ATGGATTCCCGTTCTCCCAGCCTGCCCGACGACCGCCCCGACCCGCCAGAACAGCATCTCGACGCGCGGGCCGGGGCGACGCTGCGCGGGACGGCGGGACCACGCGGAGTGCGGCGCATCCTGCCGTTTCTCGGGCCGGCGGTCATCGCGTCTATCGCCTATATGGATCCCGGCAACTTTGCGACTAATATCGAGGGCGGTGCCCGTTACGGTTATTCCCTGCTTTGGGTGATTCTGGCCGCAAATCTTATGGCGATGGTGATTCAGAACCTCTCAGCAAATCTGGGAATCGCCAGTGGGCGTAATCTGCCAGAATTAATCCGTGAGCGCTGGCCACGTCCACTTGTATGGTTTTACTGGATTCAGGCAGAACTGGTTGCGATGGCAACCGATCTTGCC…	M	D	S	R	S	P	S	L	P	D	D	R	P	D	P	P	E	Q	H	L	D	A	R	A	G	A	T	L	R	G	T	A	G	P	R	G	V	R	R	I	L	P	F	L	G	P	A
V222M	GTTTCGTTCCCAGATTGCAAGGGCCTGGTAGCGCTTATCTCGCGATGGGCATAATCGGTGCTACGGTCATGCCACACGTAATATACTTACATTCGGCACTCACGCAGGGACGAATACAGACTGACACAACAGAAGAAAAGCGCCGGCTCGTTCGCTTAAACAGAGTGGATGTGATTGCCGCGATGGGGTTAGC	ATGGATTCCCGTTCTCCCAGCCTGCCCGACGACCGCCCCGACCCGCCAGAACAGCATCTCGACGCGCGGGCCGGGGCGACGCTGCGCGGGACGGCGGGACCACGCGGAGTGCGGCGCATCCTGCCGTTTCTCGGGCCGGCGGTCATCGCGTCTATCGCCTATATGGATCCCGGCAACTTTGCGACTAATATCGAGGGCGGTGCCCGTTACGGTTATTCCCTGCTTTGGGTGATTCTGGCCGCAAATCTTATGGCGATGGTGATTCAGAACCTCTCAGCAAATCTGGGAATCGCCAGTGGGCGTAATCTGCCAGAATTAATCCGTGAGCGCTGGCCACGTCCACTTGTATGGTTTTACTGGATTCAGGCAGAACTGGTTGCGATGGCAACCGATCTTGCC…	M	D	S	R	S	P	S	L	P	D	D	R	P	D	P	P	E	Q	H	L	D	A	R	A	G	A	T	L	R	G	T	A	G	P	R	G	V	R	R	I	L	P	F	L	G	P	A
V222N	GTTTCGTTCCCAGATTGCAAGGGCCTGGTAGCGCTTATCTCGCGAACGGCATAATCGGTGCTACGGTCATGCCACACGTAATATACTTACATTCGGCACTCACGCAGGGACGAATACAGACTGACACAACAGAAGAAAAGCGCCGGCTCGTTCGCTTAAACAGAGTGGATGTGATTGCCGCGATGGGGTTAGC	ATGGATTCCCGTTCTCCCAGCCTGCCCGACGACCGCCCCGACCCGCCAGAACAGCATCTCGACGCGCGGGCCGGGGCGACGCTGCGCGGGACGGCGGGACCACGCGGAGTGCGGCGCATCCTGCCGTTTCTCGGGCCGGCGGTCATCGCGTCTATCGCCTATATGGATCCCGGCAACTTTGCGACTAATATCGAGGGCGGTGCCCGTTACGGTTATTCCCTGCTTTGGGTGATTCTGGCCGCAAATCTTATGGCGATGGTGATTCAGAACCTCTCAGCAAATCTGGGAATCGCCAGTGGGCGTAATCTGCCAGAATTAATCCGTGAGCGCTGGCCACGTCCACTTGTATGGTTTTACTGGATTCAGGCAGAACTGGTTGCGATGGCAACCGATCTTGCC…	M	D	S	R	S	P	S	L	P	D	D	R	P	D	P	P	E	Q	H	L	D	A	R	A	G	A	T	L	R	G	T	A	G	P	R	G	V	R	R	I	L	P	F	L	G	P	A
V222P	GTTTCGTTCCCAGATTGCAAGGGCCTGGTAGCGCTTATCTCGCGCCGGGCATAATCGGTGCTACGGTCATGCCACACGTAATATACTTACATTCGGCACTCACGCAGGGACGAATACAGACTGACACAACAGAAGAAAAGCGCCGGCTCGTTCGCTTAAACAGAGTGGATGTGATTGCCGCGATGGGGTTAGC	ATGGATTCCCGTTCTCCCAGCCTGCCCGACGACCGCCCCGACCCGCCAGAACAGCATCTCGACGCGCGGGCCGGGGCGACGCTGCGCGGGACGGCGGGACCACGCGGAGTGCGGCGCATCCTGCCGTTTCTCGGGCCGGCGGTCATCGCGTCTATCGCCTATATGGATCCCGGCAACTTTGCGACTAATATCGAGGGCGGTGCCCGTTACGGTTATTCCCTGCTTTGGGTGATTCTGGCCGCAAATCTTATGGCGATGGTGATTCAGAACCTCTCAGCAAATCTGGGAATCGCCAGTGGGCGTAATCTGCCAGAATTAATCCGTGAGCGCTGGCCACGTCCACTTGTATGGTTTTACTGGATTCAGGCAGAACTGGTTGCGATGGCAACCGATCTTGCC…	M	D	S	R	S	P	S	L	P	D	D	R	P	D	P	P	E	Q	H	L	D	A	R	A	G	A	T	L	R	G	T	A	G	P	R	G	V	R	R	I	L	P	F	L	G	P	A
V222Q	GTTTCGTTCCCAGATTGCAAGGGCCTGGTAGCGCTTATCTCGCGCAGGGCATAATCGGTGCTACGGTCATGCCACACGTAATATACTTACATTCGGCACTCACGCAGGGACGAATACAGACTGACACAACAGAAGAAAAGCGCCGGCTCGTTCGCTTAAACAGAGTGGATGTGATTGCCGCGATGGGGTTAGC	ATGGATTCCCGTTCTCCCAGCCTGCCCGACGACCGCCCCGACCCGCCAGAACAGCATCTCGACGCGCGGGCCGGGGCGACGCTGCGCGGGACGGCGGGACCACGCGGAGTGCGGCGCATCCTGCCGTTTCTCGGGCCGGCGGTCATCGCGTCTATCGCCTATATGGATCCCGGCAACTTTGCGACTAATATCGAGGGCGGTGCCCGTTACGGTTATTCCCTGCTTTGGGTGATTCTGGCCGCAAATCTTATGGCGATGGTGATTCAGAACCTCTCAGCAAATCTGGGAATCGCCAGTGGGCGTAATCTGCCAGAATTAATCCGTGAGCGCTGGCCACGTCCACTTGTATGGTTTTACTGGATTCAGGCAGAACTGGTTGCGATGGCAACCGATCTTGCC…	M	D	S	R	S	P	S	L	P	D	D	R	P	D	P	P	E	Q	H	L	D	A	R	A	G	A	T	L	R	G	T	A	G	P	R	G	V	R	R	I	L	P	F	L	G	P	A
V222R	GTTTCGTTCCCAGATTGCAAGGGCCTGGTAGCGCTTATCTCGCGCGTGGCATAATCGGTGCTACGGTCATGCCACACGTAATATACTTACATTCGGCACTCACGCAGGGACGAATACAGACTGACACAACAGAAGAAAAGCGCCGGCTCGTTCGCTTAAACAGAGTGGATGTGATTGCCGCGATGGGGTTAGC	ATGGATTCCCGTTCTCCCAGCCTGCCCGACGACCGCCCCGACCCGCCAGAACAGCATCTCGACGCGCGGGCCGGGGCGACGCTGCGCGGGACGGCGGGACCACGCGGAGTGCGGCGCATCCTGCCGTTTCTCGGGCCGGCGGTCATCGCGTCTATCGCCTATATGGATCCCGGCAACTTTGCGACTAATATCGAGGGCGGTGCCCGTTACGGTTATTCCCTGCTTTGGGTGATTCTGGCCGCAAATCTTATGGCGATGGTGATTCAGAACCTCTCAGCAAATCTGGGAATCGCCAGTGGGCGTAATCTGCCAGAATTAATCCGTGAGCGCTGGCCACGTCCACTTGTATGGTTTTACTGGATTCAGGCAGAACTGGTTGCGATGGCAACCGATCTTGCC…	M	D	S	R	S	P	S	L	P	D	D	R	P	D	P	P	E	Q	H	L	D	A	R	A	G	A	T	L	R	G	T	A	G	P	R	G	V	R	R	I	L	P	F	L	G	P	A
V222S	GTTTCGTTCCCAGATTGCAAGGGCCTGGTAGCGCTTATCTCGCGAGCGGCATAATCGGTGCTACGGTCATGCCACACGTAATATACTTACATTCGGCACTCACGCAGGGACGAATACAGACTGACACAACAGAAGAAAAGCGCCGGCTCGTTCGCTTAAACAGAGTGGATGTGATTGCCGCGATGGGGTTAGC	ATGGATTCCCGTTCTCCCAGCCTGCCCGACGACCGCCCCGACCCGCCAGAACAGCATCTCGACGCGCGGGCCGGGGCGACGCTGCGCGGGACGGCGGGACCACGCGGAGTGCGGCGCATCCTGCCGTTTCTCGGGCCGGCGGTCATCGCGTCTATCGCCTATATGGATCCCGGCAACTTTGCGACTAATATCGAGGGCGGTGCCCGTTACGGTTATTCCCTGCTTTGGGTGATTCTGGCCGCAAATCTTATGGCGATGGTGATTCAGAACCTCTCAGCAAATCTGGGAATCGCCAGTGGGCGTAATCTGCCAGAATTAATCCGTGAGCGCTGGCCACGTCCACTTGTATGGTTTTACTGGATTCAGGCAGAACTGGTTGCGATGGCAACCGATCTTGCC…	M	D	S	R	S	P	S	L	P	D	D	R	P	D	P	P	E	Q	H	L	D	A	R	A	G	A	T	L	R	G	T	A	G	P	R	G	V	R	R	I	L	P	F	L	G	P	A
V222T	GTTTCGTTCCCAGATTGCAAGGGCCTGGTAGCGCTTATCTCGCGACCGGCATAATCGGTGCTACGGTCATGCCACACGTAATATACTTACATTCGGCACTCACGCAGGGACGAATACAGACTGACACAACAGAAGAAAAGCGCCGGCTCGTTCGCTTAAACAGAGTGGATGTGATTGCCGCGATGGGGTTAGC	ATGGATTCCCGTTCTCCCAGCCTGCCCGACGACCGCCCCGACCCGCCAGAACAGCATCTCGACGCGCGGGCCGGGGCGACGCTGCGCGGGACGGCGGGACCACGCGGAGTGCGGCGCATCCTGCCGTTTCTCGGGCCGGCGGTCATCGCGTCTATCGCCTATATGGATCCCGGCAACTTTGCGACTAATATCGAGGGCGGTGCCCGTTACGGTTATTCCCTGCTTTGGGTGATTCTGGCCGCAAATCTTATGGCGATGGTGATTCAGAACCTCTCAGCAAATCTGGGAATCGCCAGTGGGCGTAATCTGCCAGAATTAATCCGTGAGCGCTGGCCACGTCCACTTGTATGGTTTTACTGGATTCAGGCAGAACTGGTTGCGATGGCAACCGATCTTGCC…	M	D	S	R	S	P	S	L	P	D	D	R	P	D	P	P	E	Q	H	L	D	A	R	A	G	A	T	L	R	G	T	A	G	P	R	G	V	R	R	I	L	P	F	L	G	P	A
V222W	GTTTCGTTCCCAGATTGCAAGGGCCTGGTAGCGCTTATCTCGCGTGGGGCATAATCGGTGCTACGGTCATGCCACACGTAATATACTTACATTCGGCACTCACGCAGGGACGAATACAGACTGACACAACAGAAGAAAAGCGCCGGCTCGTTCGCTTAAACAGAGTGGATGTGATTGCCGCGATGGGGTTAGC	ATGGATTCCCGTTCTCCCAGCCTGCCCGACGACCGCCCCGACCCGCCAGAACAGCATCTCGACGCGCGGGCCGGGGCGACGCTGCGCGGGACGGCGGGACCACGCGGAGTGCGGCGCATCCTGCCGTTTCTCGGGCCGGCGGTCATCGCGTCTATCGCCTATATGGATCCCGGCAACTTTGCGACTAATATCGAGGGCGGTGCCCGTTACGGTTATTCCCTGCTTTGGGTGATTCTGGCCGCAAATCTTATGGCGATGGTGATTCAGAACCTCTCAGCAAATCTGGGAATCGCCAGTGGGCGTAATCTGCCAGAATTAATCCGTGAGCGCTGGCCACGTCCACTTGTATGGTTTTACTGGATTCAGGCAGAACTGGTTGCGATGGCAACCGATCTTGCC…	M	D	S	R	S	P	S	L	P	D	D	R	P	D	P	P	E	Q	H	L	D	A	R	A	G	A	T	L	R	G	T	A	G	P	R	G	V	R	R	I	L	P	F	L	G	P	A
V222Y	GTTTCGTTCCCAGATTGCAAGGGCCTGGTAGCGCTTATCTCGCGTATGGCATAATCGGTGCTACGGTCATGCCACACGTAATATACTTACATTCGGCACTCACGCAGGGACGAATACAGACTGACACAACAGAAGAAAAGCGCCGGCTCGTTCGCTTAAACAGAGTGGATGTGATTGCCGCGATGGGGTTAGC	ATGGATTCCCGTTCTCCCAGCCTGCCCGACGACCGCCCCGACCCGCCAGAACAGCATCTCGACGCGCGGGCCGGGGCGACGCTGCGCGGGACGGCGGGACCACGCGGAGTGCGGCGCATCCTGCCGTTTCTCGGGCCGGCGGTCATCGCGTCTATCGCCTATATGGATCCCGGCAACTTTGCGACTAATATCGAGGGCGGTGCCCGTTACGGTTATTCCCTGCTTTGGGTGATTCTGGCCGCAAATCTTATGGCGATGGTGATTCAGAACCTCTCAGCAAATCTGGGAATCGCCAGTGGGCGTAATCTGCCAGAATTAATCCGTGAGCGCTGGCCACGTCCACTTGTATGGTTTTACTGGATTCAGGCAGAACTGGTTGCGATGGCAACCGATCTTGCC…	M	D	S	R	S	P	S	L	P	D	D	R	P	D	P	P	E	Q	H	L	D	A	R	A	G	A	T	L	R	G	T	A	G	P	R	G	V	R	R	I	L	P	F	L	G	P	A
V222V	GTTTCGTTCCCAGATTGCAAGGGCCTGGTAGCGCTTATCTCGCGGTGGGCATAATCGGTGCTACGGTCATGCCACACGTAATATACTTACATTCGGCACTCACGCAGGGACGAATACAGACTGACACAACAGAAGAAAAGCGCCGGCTCGTTCGCTTAAACAGAGTGGATGTGATTGCCGCGATGGGGTTAGC	ATGGATTCCCGTTCTCCCAGCCTGCCCGACGACCGCCCCGACCCGCCAGAACAGCATCTCGACGCGCGGGCCGGGGCGACGCTGCGCGGGACGGCGGGACCACGCGGAGTGCGGCGCATCCTGCCGTTTCTCGGGCCGGCGGTCATCGCGTCTATCGCCTATATGGATCCCGGCAACTTTGCGACTAATATCGAGGGCGGTGCCCGTTACGGTTATTCCCTGCTTTGGGTGATTCTGGCCGCAAATCTTATGGCGATGGTGATTCAGAACCTCTCAGCAAATCTGGGAATCGCCAGTGGGCGTAATCTGCCAGAATTAATCCGTGAGCGCTGGCCACGTCCACTTGTATGGTTTTACTGGATTCAGGCAGAACTGGTTGCGATGGCAACCGATCTTGCC…	M	D	S	R	S	P	S	L	P	D	D	R	P	D	P	P	E	Q	H	L	D	A	R	A	G	A	T	L	R	G	T	A	G	P	R	G	V	R	R	I	L	P	F	L	G	P	A
V222del	GTTTCGTTCCCAGATTGCAAGGGCCTGGTAGCGCTTATCTCGCGGGCATAATCGGTGCTACGGTCATGCCACACGTAATATACTTACATTCGGCACTCACGCAGGGACGAATACAGACTGACACAACAGAAGAAAAGCGCCGGCTCGTTCGCTTAAACAGAGTGGATGTGATTGCCGCGATGGGGTTAGCGG	ATGGATTCCCGTTCTCCCAGCCTGCCCGACGACCGCCCCGACCCGCCAGAACAGCATCTCGACGCGCGGGCCGGGGCGACGCTGCGCGGGACGGCGGGACCACGCGGAGTGCGGCGCATCCTGCCGTTTCTCGGGCCGGCGGTCATCGCGTCTATCGCCTATATGGATCCCGGCAACTTTGCGACTAATATCGAGGGCGGTGCCCGTTACGGTTATTCCCTGCTTTGGGTGATTCTGGCCGCAAATCTTATGGCGATGGTGATTCAGAACCTCTCAGCAAATCTGGGAATCGCCAGTGGGCGTAATCTGCCAGAATTAATCCGTGAGCGCTGGCCACGTCCACTTGTATGGTTTTACTGGATTCAGGCAGAACTGGTTGCGATGGCAACCGATCTTGCC…	M	D	S	R	S	P	S	L	P	D	D	R	P	D	P	P	E	Q	H	L	D	A	R	A	G	A	T	L	R	G	T	A	G	P	R	G	V	R	R	I	L	P	F	L	G	P	A
G223A	GTTTCGTTCCCAGATTGCAAGGGCCTGGTAGCGCTTATCTCGCGGTTGCGATAATCGGTGCTACGGTCATGCCACACGTAATATACTTACATTCGGCACTCACGCAGGGACGAATACAGACTGACACAACAGAAGAAAAGCGCCGGCTCGTTCGCTTAAACAGAGTGGATGTGATTGCCGCGATGGGGTTAGC	ATGGATTCCCGTTCTCCCAGCCTGCCCGACGACCGCCCCGACCCGCCAGAACAGCATCTCGACGCGCGGGCCGGGGCGACGCTGCGCGGGACGGCGGGACCACGCGGAGTGCGGCGCATCCTGCCGTTTCTCGGGCCGGCGGTCATCGCGTCTATCGCCTATATGGATCCCGGCAACTTTGCGACTAATATCGAGGGCGGTGCCCGTTACGGTTATTCCCTGCTTTGGGTGATTCTGGCCGCAAATCTTATGGCGATGGTGATTCAGAACCTCTCAGCAAATCTGGGAATCGCCAGTGGGCGTAATCTGCCAGAATTAATCCGTGAGCGCTGGCCACGTCCACTTGTATGGTTTTACTGGATTCAGGCAGAACTGGTTGCGATGGCAACCGATCTTGCC…	M	D	S	R	S	P	S	L	P	D	D	R	P	D	P	P	E	Q	H	L	D	A	R	A	G	A	T	L	R	G	T	A	G	P	R	G	V	R	R	I	L	P	F	L	G	P	A
G223C	GTTTCGTTCCCAGATTGCAAGGGCCTGGTAGCGCTTATCTCGCGGTTTGCATAATCGGTGCTACGGTCATGCCACACGTAATATACTTACATTCGGCACTCACGCAGGGACGAATACAGACTGACACAACAGAAGAAAAGCGCCGGCTCGTTCGCTTAAACAGAGTGGATGTGATTGCCGCGATGGGGTTAGC	ATGGATTCCCGTTCTCCCAGCCTGCCCGACGACCGCCCCGACCCGCCAGAACAGCATCTCGACGCGCGGGCCGGGGCGACGCTGCGCGGGACGGCGGGACCACGCGGAGTGCGGCGCATCCTGCCGTTTCTCGGGCCGGCGGTCATCGCGTCTATCGCCTATATGGATCCCGGCAACTTTGCGACTAATATCGAGGGCGGTGCCCGTTACGGTTATTCCCTGCTTTGGGTGATTCTGGCCGCAAATCTTATGGCGATGGTGATTCAGAACCTCTCAGCAAATCTGGGAATCGCCAGTGGGCGTAATCTGCCAGAATTAATCCGTGAGCGCTGGCCACGTCCACTTGTATGGTTTTACTGGATTCAGGCAGAACTGGTTGCGATGGCAACCGATCTTGCC…	M	D	S	R	S	P	S	L	P	D	D	R	P	D	P	P	E	Q	H	L	D	A	R	A	G	A	T	L	R	G	T	A	G	P	R	G	V	R	R	I	L	P	F	L	G	P	A
G223D	GTTTCGTTCCCAGATTGCAAGGGCCTGGTAGCGCTTATCTCGCGGTTGATATAATCGGTGCTACGGTCATGCCACACGTAATATACTTACATTCGGCACTCACGCAGGGACGAATACAGACTGACACAACAGAAGAAAAGCGCCGGCTCGTTCGCTTAAACAGAGTGGATGTGATTGCCGCGATGGGGTTAGC	ATGGATTCCCGTTCTCCCAGCCTGCCCGACGACCGCCCCGACCCGCCAGAACAGCATCTCGACGCGCGGGCCGGGGCGACGCTGCGCGGGACGGCGGGACCACGCGGAGTGCGGCGCATCCTGCCGTTTCTCGGGCCGGCGGTCATCGCGTCTATCGCCTATATGGATCCCGGCAACTTTGCGACTAATATCGAGGGCGGTGCCCGTTACGGTTATTCCCTGCTTTGGGTGATTCTGGCCGCAAATCTTATGGCGATGGTGATTCAGAACCTCTCAGCAAATCTGGGAATCGCCAGTGGGCGTAATCTGCCAGAATTAATCCGTGAGCGCTGGCCACGTCCACTTGTATGGTTTTACTGGATTCAGGCAGAACTGGTTGCGATGGCAACCGATCTTGCC…	M	D	S	R	S	P	S	L	P	D	D	R	P	D	P	P	E	Q	H	L	D	A	R	A	G	A	T	L	R	G	T	A	G	P	R	G	V	R	R	I	L	P	F	L	G	P	A
G223E	GTTTCGTTCCCAGATTGCAAGGGCCTGGTAGCGCTTATCTCGCGGTTGAAATAATCGGTGCTACGGTCATGCCACACGTAATATACTTACATTCGGCACTCACGCAGGGACGAATACAGACTGACACAACAGAAGAAAAGCGCCGGCTCGTTCGCTTAAACAGAGTGGATGTGATTGCCGCGATGGGGTTAGC	ATGGATTCCCGTTCTCCCAGCCTGCCCGACGACCGCCCCGACCCGCCAGAACAGCATCTCGACGCGCGGGCCGGGGCGACGCTGCGCGGGACGGCGGGACCACGCGGAGTGCGGCGCATCCTGCCGTTTCTCGGGCCGGCGGTCATCGCGTCTATCGCCTATATGGATCCCGGCAACTTTGCGACTAATATCGAGGGCGGTGCCCGTTACGGTTATTCCCTGCTTTGGGTGATTCTGGCCGCAAATCTTATGGCGATGGTGATTCAGAACCTCTCAGCAAATCTGGGAATCGCCAGTGGGCGTAATCTGCCAGAATTAATCCGTGAGCGCTGGCCACGTCCACTTGTATGGTTTTACTGGATTCAGGCAGAACTGGTTGCGATGGCAACCGATCTTGCC…	M	D	S	R	S	P	S	L	P	D	D	R	P	D	P	P	E	Q	H	L	D	A	R	A	G	A	T	L	R	G	T	A	G	P	R	G	V	R	R	I	L	P	F	L	G	P	A
G223F	GTTTCGTTCCCAGATTGCAAGGGCCTGGTAGCGCTTATCTCGCGGTTTTTATAATCGGTGCTACGGTCATGCCACACGTAATATACTTACATTCGGCACTCACGCAGGGACGAATACAGACTGACACAACAGAAGAAAAGCGCCGGCTCGTTCGCTTAAACAGAGTGGATGTGATTGCCGCGATGGGGTTAGC	ATGGATTCCCGTTCTCCCAGCCTGCCCGACGACCGCCCCGACCCGCCAGAACAGCATCTCGACGCGCGGGCCGGGGCGACGCTGCGCGGGACGGCGGGACCACGCGGAGTGCGGCGCATCCTGCCGTTTCTCGGGCCGGCGGTCATCGCGTCTATCGCCTATATGGATCCCGGCAACTTTGCGACTAATATCGAGGGCGGTGCCCGTTACGGTTATTCCCTGCTTTGGGTGATTCTGGCCGCAAATCTTATGGCGATGGTGATTCAGAACCTCTCAGCAAATCTGGGAATCGCCAGTGGGCGTAATCTGCCAGAATTAATCCGTGAGCGCTGGCCACGTCCACTTGTATGGTTTTACTGGATTCAGGCAGAACTGGTTGCGATGGCAACCGATCTTGCC…	M	D	S	R	S	P	S	L	P	D	D	R	P	D	P	P	E	Q	H	L	D	A	R	A	G	A	T	L	R	G	T	A	G	P	R	G	V	R	R	I	L	P	F	L	G	P	A
G223H	GTTTCGTTCCCAGATTGCAAGGGCCTGGTAGCGCTTATCTCGCGGTTCATATAATCGGTGCTACGGTCATGCCACACGTAATATACTTACATTCGGCACTCACGCAGGGACGAATACAGACTGACACAACAGAAGAAAAGCGCCGGCTCGTTCGCTTAAACAGAGTGGATGTGATTGCCGCGATGGGGTTAGC	ATGGATTCCCGTTCTCCCAGCCTGCCCGACGACCGCCCCGACCCGCCAGAACAGCATCTCGACGCGCGGGCCGGGGCGACGCTGCGCGGGACGGCGGGACCACGCGGAGTGCGGCGCATCCTGCCGTTTCTCGGGCCGGCGGTCATCGCGTCTATCGCCTATATGGATCCCGGCAACTTTGCGACTAATATCGAGGGCGGTGCCCGTTACGGTTATTCCCTGCTTTGGGTGATTCTGGCCGCAAATCTTATGGCGATGGTGATTCAGAACCTCTCAGCAAATCTGGGAATCGCCAGTGGGCGTAATCTGCCAGAATTAATCCGTGAGCGCTGGCCACGTCCACTTGTATGGTTTTACTGGATTCAGGCAGAACTGGTTGCGATGGCAACCGATCTTGCC…	M	D	S	R	S	P	S	L	P	D	D	R	P	D	P	P	E	Q	H	L	D	A	R	A	G	A	T	L	R	G	T	A	G	P	R	G	V	R	R	I	L	P	F	L	G	P	A
G223I	GTTTCGTTCCCAGATTGCAAGGGCCTGGTAGCGCTTATCTCGCGGTTATTATAATCGGTGCTACGGTCATGCCACACGTAATATACTTACATTCGGCACTCACGCAGGGACGAATACAGACTGACACAACAGAAGAAAAGCGCCGGCTCGTTCGCTTAAACAGAGTGGATGTGATTGCCGCGATGGGGTTAGC	ATGGATTCCCGTTCTCCCAGCCTGCCCGACGACCGCCCCGACCCGCCAGAACAGCATCTCGACGCGCGGGCCGGGGCGACGCTGCGCGGGACGGCGGGACCACGCGGAGTGCGGCGCATCCTGCCGTTTCTCGGGCCGGCGGTCATCGCGTCTATCGCCTATATGGATCCCGGCAACTTTGCGACTAATATCGAGGGCGGTGCCCGTTACGGTTATTCCCTGCTTTGGGTGATTCTGGCCGCAAATCTTATGGCGATGGTGATTCAGAACCTCTCAGCAAATCTGGGAATCGCCAGTGGGCGTAATCTGCCAGAATTAATCCGTGAGCGCTGGCCACGTCCACTTGTATGGTTTTACTGGATTCAGGCAGAACTGGTTGCGATGGCAACCGATCTTGCC…	M	D	S	R	S	P	S	L	P	D	D	R	P	D	P	P	E	Q	H	L	D	A	R	A	G	A	T	L	R	G	T	A	G	P	R	G	V	R	R	I	L	P	F	L	G	P	A
G223K	GTTTCGTTCCCAGATTGCAAGGGCCTGGTAGCGCTTATCTCGCGGTTAAAATAATCGGTGCTACGGTCATGCCACACGTAATATACTTACATTCGGCACTCACGCAGGGACGAATACAGACTGACACAACAGAAGAAAAGCGCCGGCTCGTTCGCTTAAACAGAGTGGATGTGATTGCCGCGATGGGGTTAGC	ATGGATTCCCGTTCTCCCAGCCTGCCCGACGACCGCCCCGACCCGCCAGAACAGCATCTCGACGCGCGGGCCGGGGCGACGCTGCGCGGGACGGCGGGACCACGCGGAGTGCGGCGCATCCTGCCGTTTCTCGGGCCGGCGGTCATCGCGTCTATCGCCTATATGGATCCCGGCAACTTTGCGACTAATATCGAGGGCGGTGCCCGTTACGGTTATTCCCTGCTTTGGGTGATTCTGGCCGCAAATCTTATGGCGATGGTGATTCAGAACCTCTCAGCAAATCTGGGAATCGCCAGTGGGCGTAATCTGCCAGAATTAATCCGTGAGCGCTGGCCACGTCCACTTGTATGGTTTTACTGGATTCAGGCAGAACTGGTTGCGATGGCAACCGATCTTGCC…	M	D	S	R	S	P	S	L	P	D	D	R	P	D	P	P	E	Q	H	L	D	A	R	A	G	A	T	L	R	G	T	A	G	P	R	G	V	R	R	I	L	P	F	L	G	P	A
G223L	GTTTCGTTCCCAGATTGCAAGGGCCTGGTAGCGCTTATCTCGCGGTTCTGATAATCGGTGCTACGGTCATGCCACACGTAATATACTTACATTCGGCACTCACGCAGGGACGAATACAGACTGACACAACAGAAGAAAAGCGCCGGCTCGTTCGCTTAAACAGAGTGGATGTGATTGCCGCGATGGGGTTAGC	ATGGATTCCCGTTCTCCCAGCCTGCCCGACGACCGCCCCGACCCGCCAGAACAGCATCTCGACGCGCGGGCCGGGGCGACGCTGCGCGGGACGGCGGGACCACGCGGAGTGCGGCGCATCCTGCCGTTTCTCGGGCCGGCGGTCATCGCGTCTATCGCCTATATGGATCCCGGCAACTTTGCGACTAATATCGAGGGCGGTGCCCGTTACGGTTATTCCCTGCTTTGGGTGATTCTGGCCGCAAATCTTATGGCGATGGTGATTCAGAACCTCTCAGCAAATCTGGGAATCGCCAGTGGGCGTAATCTGCCAGAATTAATCCGTGAGCGCTGGCCACGTCCACTTGTATGGTTTTACTGGATTCAGGCAGAACTGGTTGCGATGGCAACCGATCTTGCC…	M	D	S	R	S	P	S	L	P	D	D	R	P	D	P	P	E	Q	H	L	D	A	R	A	G	A	T	L	R	G	T	A	G	P	R	G	V	R	R	I	L	P	F	L	G	P	A
G223M	GTTTCGTTCCCAGATTGCAAGGGCCTGGTAGCGCTTATCTCGCGGTTATGATAATCGGTGCTACGGTCATGCCACACGTAATATACTTACATTCGGCACTCACGCAGGGACGAATACAGACTGACACAACAGAAGAAAAGCGCCGGCTCGTTCGCTTAAACAGAGTGGATGTGATTGCCGCGATGGGGTTAGC	ATGGATTCCCGTTCTCCCAGCCTGCCCGACGACCGCCCCGACCCGCCAGAACAGCATCTCGACGCGCGGGCCGGGGCGACGCTGCGCGGGACGGCGGGACCACGCGGAGTGCGGCGCATCCTGCCGTTTCTCGGGCCGGCGGTCATCGCGTCTATCGCCTATATGGATCCCGGCAACTTTGCGACTAATATCGAGGGCGGTGCCCGTTACGGTTATTCCCTGCTTTGGGTGATTCTGGCCGCAAATCTTATGGCGATGGTGATTCAGAACCTCTCAGCAAATCTGGGAATCGCCAGTGGGCGTAATCTGCCAGAATTAATCCGTGAGCGCTGGCCACGTCCACTTGTATGGTTTTACTGGATTCAGGCAGAACTGGTTGCGATGGCAACCGATCTTGCC…	M	D	S	R	S	P	S	L	P	D	D	R	P	D	P	P	E	Q	H	L	D	A	R	A	G	A	T	L	R	G	T	A	G	P	R	G	V	R	R	I	L	P	F	L	G	P	A
G223N	GTTTCGTTCCCAGATTGCAAGGGCCTGGTAGCGCTTATCTCGCGGTTAACATAATCGGTGCTACGGTCATGCCACACGTAATATACTTACATTCGGCACTCACGCAGGGACGAATACAGACTGACACAACAGAAGAAAAGCGCCGGCTCGTTCGCTTAAACAGAGTGGATGTGATTGCCGCGATGGGGTTAGC	ATGGATTCCCGTTCTCCCAGCCTGCCCGACGACCGCCCCGACCCGCCAGAACAGCATCTCGACGCGCGGGCCGGGGCGACGCTGCGCGGGACGGCGGGACCACGCGGAGTGCGGCGCATCCTGCCGTTTCTCGGGCCGGCGGTCATCGCGTCTATCGCCTATATGGATCCCGGCAACTTTGCGACTAATATCGAGGGCGGTGCCCGTTACGGTTATTCCCTGCTTTGGGTGATTCTGGCCGCAAATCTTATGGCGATGGTGATTCAGAACCTCTCAGCAAATCTGGGAATCGCCAGTGGGCGTAATCTGCCAGAATTAATCCGTGAGCGCTGGCCACGTCCACTTGTATGGTTTTACTGGATTCAGGCAGAACTGGTTGCGATGGCAACCGATCTTGCC…	M	D	S	R	S	P	S	L	P	D	D	R	P	D	P	P	E	Q	H	L	D	A	R	A	G	A	T	L	R	G	T	A	G	P	R	G	V	R	R	I	L	P	F	L	G	P	A
G223P	GTTTCGTTCCCAGATTGCAAGGGCCTGGTAGCGCTTATCTCGCGGTTCCGATAATCGGTGCTACGGTCATGCCACACGTAATATACTTACATTCGGCACTCACGCAGGGACGAATACAGACTGACACAACAGAAGAAAAGCGCCGGCTCGTTCGCTTAAACAGAGTGGATGTGATTGCCGCGATGGGGTTAGC	ATGGATTCCCGTTCTCCCAGCCTGCCCGACGACCGCCCCGACCCGCCAGAACAGCATCTCGACGCGCGGGCCGGGGCGACGCTGCGCGGGACGGCGGGACCACGCGGAGTGCGGCGCATCCTGCCGTTTCTCGGGCCGGCGGTCATCGCGTCTATCGCCTATATGGATCCCGGCAACTTTGCGACTAATATCGAGGGCGGTGCCCGTTACGGTTATTCCCTGCTTTGGGTGATTCTGGCCGCAAATCTTATGGCGATGGTGATTCAGAACCTCTCAGCAAATCTGGGAATCGCCAGTGGGCGTAATCTGCCAGAATTAATCCGTGAGCGCTGGCCACGTCCACTTGTATGGTTTTACTGGATTCAGGCAGAACTGGTTGCGATGGCAACCGATCTTGCC…	M	D	S	R	S	P	S	L	P	D	D	R	P	D	P	P	E	Q	H	L	D	A	R	A	G	A	T	L	R	G	T	A	G	P	R	G	V	R	R	I	L	P	F	L	G	P	A
G223Q	GTTTCGTTCCCAGATTGCAAGGGCCTGGTAGCGCTTATCTCGCGGTTCAGATAATCGGTGCTACGGTCATGCCACACGTAATATACTTACATTCGGCACTCACGCAGGGACGAATACAGACTGACACAACAGAAGAAAAGCGCCGGCTCGTTCGCTTAAACAGAGTGGATGTGATTGCCGCGATGGGGTTAGC	ATGGATTCCCGTTCTCCCAGCCTGCCCGACGACCGCCCCGACCCGCCAGAACAGCATCTCGACGCGCGGGCCGGGGCGACGCTGCGCGGGACGGCGGGACCACGCGGAGTGCGGCGCATCCTGCCGTTTCTCGGGCCGGCGGTCATCGCGTCTATCGCCTATATGGATCCCGGCAACTTTGCGACTAATATCGAGGGCGGTGCCCGTTACGGTTATTCCCTGCTTTGGGTGATTCTGGCCGCAAATCTTATGGCGATGGTGATTCAGAACCTCTCAGCAAATCTGGGAATCGCCAGTGGGCGTAATCTGCCAGAATTAATCCGTGAGCGCTGGCCACGTCCACTTGTATGGTTTTACTGGATTCAGGCAGAACTGGTTGCGATGGCAACCGATCTTGCC…	M	D	S	R	S	P	S	L	P	D	D	R	P	D	P	P	E	Q	H	L	D	A	R	A	G	A	T	L	R	G	T	A	G	P	R	G	V	R	R	I	L	P	F	L	G	P	A
G223R	GTTTCGTTCCCAGATTGCAAGGGCCTGGTAGCGCTTATCTCGCGGTTCGTATAATCGGTGCTACGGTCATGCCACACGTAATATACTTACATTCGGCACTCACGCAGGGACGAATACAGACTGACACAACAGAAGAAAAGCGCCGGCTCGTTCGCTTAAACAGAGTGGATGTGATTGCCGCGATGGGGTTAGC	ATGGATTCCCGTTCTCCCAGCCTGCCCGACGACCGCCCCGACCCGCCAGAACAGCATCTCGACGCGCGGGCCGGGGCGACGCTGCGCGGGACGGCGGGACCACGCGGAGTGCGGCGCATCCTGCCGTTTCTCGGGCCGGCGGTCATCGCGTCTATCGCCTATATGGATCCCGGCAACTTTGCGACTAATATCGAGGGCGGTGCCCGTTACGGTTATTCCCTGCTTTGGGTGATTCTGGCCGCAAATCTTATGGCGATGGTGATTCAGAACCTCTCAGCAAATCTGGGAATCGCCAGTGGGCGTAATCTGCCAGAATTAATCCGTGAGCGCTGGCCACGTCCACTTGTATGGTTTTACTGGATTCAGGCAGAACTGGTTGCGATGGCAACCGATCTTGCC…	M	D	S	R	S	P	S	L	P	D	D	R	P	D	P	P	E	Q	H	L	D	A	R	A	G	A	T	L	R	G	T	A	G	P	R	G	V	R	R	I	L	P	F	L	G	P	A
G223S	GTTTCGTTCCCAGATTGCAAGGGCCTGGTAGCGCTTATCTCGCGGTTAGCATAATCGGTGCTACGGTCATGCCACACGTAATATACTTACATTCGGCACTCACGCAGGGACGAATACAGACTGACACAACAGAAGAAAAGCGCCGGCTCGTTCGCTTAAACAGAGTGGATGTGATTGCCGCGATGGGGTTAGC	ATGGATTCCCGTTCTCCCAGCCTGCCCGACGACCGCCCCGACCCGCCAGAACAGCATCTCGACGCGCGGGCCGGGGCGACGCTGCGCGGGACGGCGGGACCACGCGGAGTGCGGCGCATCCTGCCGTTTCTCGGGCCGGCGGTCATCGCGTCTATCGCCTATATGGATCCCGGCAACTTTGCGACTAATATCGAGGGCGGTGCCCGTTACGGTTATTCCCTGCTTTGGGTGATTCTGGCCGCAAATCTTATGGCGATGGTGATTCAGAACCTCTCAGCAAATCTGGGAATCGCCAGTGGGCGTAATCTGCCAGAATTAATCCGTGAGCGCTGGCCACGTCCACTTGTATGGTTTTACTGGATTCAGGCAGAACTGGTTGCGATGGCAACCGATCTTGCC…	M	D	S	R	S	P	S	L	P	D	D	R	P	D	P	P	E	Q	H	L	D	A	R	A	G	A	T	L	R	G	T	A	G	P	R	G	V	R	R	I	L	P	F	L	G	P	A
G223T	GTTTCGTTCCCAGATTGCAAGGGCCTGGTAGCGCTTATCTCGCGGTTACCATAATCGGTGCTACGGTCATGCCACACGTAATATACTTACATTCGGCACTCACGCAGGGACGAATACAGACTGACACAACAGAAGAAAAGCGCCGGCTCGTTCGCTTAAACAGAGTGGATGTGATTGCCGCGATGGGGTTAGC	ATGGATTCCCGTTCTCCCAGCCTGCCCGACGACCGCCCCGACCCGCCAGAACAGCATCTCGACGCGCGGGCCGGGGCGACGCTGCGCGGGACGGCGGGACCACGCGGAGTGCGGCGCATCCTGCCGTTTCTCGGGCCGGCGGTCATCGCGTCTATCGCCTATATGGATCCCGGCAACTTTGCGACTAATATCGAGGGCGGTGCCCGTTACGGTTATTCCCTGCTTTGGGTGATTCTGGCCGCAAATCTTATGGCGATGGTGATTCAGAACCTCTCAGCAAATCTGGGAATCGCCAGTGGGCGTAATCTGCCAGAATTAATCCGTGAGCGCTGGCCACGTCCACTTGTATGGTTTTACTGGATTCAGGCAGAACTGGTTGCGATGGCAACCGATCTTGCC…	M	D	S	R	S	P	S	L	P	D	D	R	P	D	P	P	E	Q	H	L	D	A	R	A	G	A	T	L	R	G	T	A	G	P	R	G	V	R	R	I	L	P	F	L	G	P	A
G223V	GTTTCGTTCCCAGATTGCAAGGGCCTGGTAGCGCTTATCTCGCGGTTGTGATAATCGGTGCTACGGTCATGCCACACGTAATATACTTACATTCGGCACTCACGCAGGGACGAATACAGACTGACACAACAGAAGAAAAGCGCCGGCTCGTTCGCTTAAACAGAGTGGATGTGATTGCCGCGATGGGGTTAGC	ATGGATTCCCGTTCTCCCAGCCTGCCCGACGACCGCCCCGACCCGCCAGAACAGCATCTCGACGCGCGGGCCGGGGCGACGCTGCGCGGGACGGCGGGACCACGCGGAGTGCGGCGCATCCTGCCGTTTCTCGGGCCGGCGGTCATCGCGTCTATCGCCTATATGGATCCCGGCAACTTTGCGACTAATATCGAGGGCGGTGCCCGTTACGGTTATTCCCTGCTTTGGGTGATTCTGGCCGCAAATCTTATGGCGATGGTGATTCAGAACCTCTCAGCAAATCTGGGAATCGCCAGTGGGCGTAATCTGCCAGAATTAATCCGTGAGCGCTGGCCACGTCCACTTGTATGGTTTTACTGGATTCAGGCAGAACTGGTTGCGATGGCAACCGATCTTGCC…	M	D	S	R	S	P	S	L	P	D	D	R	P	D	P	P	E	Q	H	L	D	A	R	A	G	A	T	L	R	G	T	A	G	P	R	G	V	R	R	I	L	P	F	L	G	P	A
G223W	GTTTCGTTCCCAGATTGCAAGGGCCTGGTAGCGCTTATCTCGCGGTTTGGATAATCGGTGCTACGGTCATGCCACACGTAATATACTTACATTCGGCACTCACGCAGGGACGAATACAGACTGACACAACAGAAGAAAAGCGCCGGCTCGTTCGCTTAAACAGAGTGGATGTGATTGCCGCGATGGGGTTAGC	ATGGATTCCCGTTCTCCCAGCCTGCCCGACGACCGCCCCGACCCGCCAGAACAGCATCTCGACGCGCGGGCCGGGGCGACGCTGCGCGGGACGGCGGGACCACGCGGAGTGCGGCGCATCCTGCCGTTTCTCGGGCCGGCGGTCATCGCGTCTATCGCCTATATGGATCCCGGCAACTTTGCGACTAATATCGAGGGCGGTGCCCGTTACGGTTATTCCCTGCTTTGGGTGATTCTGGCCGCAAATCTTATGGCGATGGTGATTCAGAACCTCTCAGCAAATCTGGGAATCGCCAGTGGGCGTAATCTGCCAGAATTAATCCGTGAGCGCTGGCCACGTCCACTTGTATGGTTTTACTGGATTCAGGCAGAACTGGTTGCGATGGCAACCGATCTTGCC…	M	D	S	R	S	P	S	L	P	D	D	R	P	D	P	P	E	Q	H	L	D	A	R	A	G	A	T	L	R	G	T	A	G	P	R	G	V	R	R	I	L	P	F	L	G	P	A
G223Y	GTTTCGTTCCCAGATTGCAAGGGCCTGGTAGCGCTTATCTCGCGGTTTATATAATCGGTGCTACGGTCATGCCACACGTAATATACTTACATTCGGCACTCACGCAGGGACGAATACAGACTGACACAACAGAAGAAAAGCGCCGGCTCGTTCGCTTAAACAGAGTGGATGTGATTGCCGCGATGGGGTTAGC	ATGGATTCCCGTTCTCCCAGCCTGCCCGACGACCGCCCCGACCCGCCAGAACAGCATCTCGACGCGCGGGCCGGGGCGACGCTGCGCGGGACGGCGGGACCACGCGGAGTGCGGCGCATCCTGCCGTTTCTCGGGCCGGCGGTCATCGCGTCTATCGCCTATATGGATCCCGGCAACTTTGCGACTAATATCGAGGGCGGTGCCCGTTACGGTTATTCCCTGCTTTGGGTGATTCTGGCCGCAAATCTTATGGCGATGGTGATTCAGAACCTCTCAGCAAATCTGGGAATCGCCAGTGGGCGTAATCTGCCAGAATTAATCCGTGAGCGCTGGCCACGTCCACTTGTATGGTTTTACTGGATTCAGGCAGAACTGGTTGCGATGGCAACCGATCTTGCC…	M	D	S	R	S	P	S	L	P	D	D	R	P	D	P	P	E	Q	H	L	D	A	R	A	G	A	T	L	R	G	T	A	G	P	R	G	V	R	R	I	L	P	F	L	G	P	A
G223G	GTTTCGTTCCCAGATTGCAAGGGCCTGGTAGCGCTTATCTCGCGGTTGGTATAATCGGTGCTACGGTCATGCCACACGTAATATACTTACATTCGGCACTCACGCAGGGACGAATACAGACTGACACAACAGAAGAAAAGCGCCGGCTCGTTCGCTTAAACAGAGTGGATGTGATTGCCGCGATGGGGTTAGC	ATGGATTCCCGTTCTCCCAGCCTGCCCGACGACCGCCCCGACCCGCCAGAACAGCATCTCGACGCGCGGGCCGGGGCGACGCTGCGCGGGACGGCGGGACCACGCGGAGTGCGGCGCATCCTGCCGTTTCTCGGGCCGGCGGTCATCGCGTCTATCGCCTATATGGATCCCGGCAACTTTGCGACTAATATCGAGGGCGGTGCCCGTTACGGTTATTCCCTGCTTTGGGTGATTCTGGCCGCAAATCTTATGGCGATGGTGATTCAGAACCTCTCAGCAAATCTGGGAATCGCCAGTGGGCGTAATCTGCCAGAATTAATCCGTGAGCGCTGGCCACGTCCACTTGTATGGTTTTACTGGATTCAGGCAGAACTGGTTGCGATGGCAACCGATCTTGCC…	M	D	S	R	S	P	S	L	P	D	D	R	P	D	P	P	E	Q	H	L	D	A	R	A	G	A	T	L	R	G	T	A	G	P	R	G	V	R	R	I	L	P	F	L	G	P	A
G223del	GTTTCGTTCCCAGATTGCAAGGGCCTGGTAGCGCTTATCTCGCGGTTATAATCGGTGCTACGGTCATGCCACACGTAATATACTTACATTCGGCACTCACGCAGGGACGAATACAGACTGACACAACAGAAGAAAAGCGCCGGCTCGTTCGCTTAAACAGAGTGGATGTGATTGCCGCGATGGGGTTAGCGG	ATGGATTCCCGTTCTCCCAGCCTGCCCGACGACCGCCCCGACCCGCCAGAACAGCATCTCGACGCGCGGGCCGGGGCGACGCTGCGCGGGACGGCGGGACCACGCGGAGTGCGGCGCATCCTGCCGTTTCTCGGGCCGGCGGTCATCGCGTCTATCGCCTATATGGATCCCGGCAACTTTGCGACTAATATCGAGGGCGGTGCCCGTTACGGTTATTCCCTGCTTTGGGTGATTCTGGCCGCAAATCTTATGGCGATGGTGATTCAGAACCTCTCAGCAAATCTGGGAATCGCCAGTGGGCGTAATCTGCCAGAATTAATCCGTGAGCGCTGGCCACGTCCACTTGTATGGTTTTACTGGATTCAGGCAGAACTGGTTGCGATGGCAACCGATCTTGCC…	M	D	S	R	S	P	S	L	P	D	D	R	P	D	P	P	E	Q	H	L	D	A	R	A	G	A	T	L	R	G	T	A	G	P	R	G	V	R	R	I	L	P	F	L	G	P	A
I224A	GTTTCGTTCCCAGATTGCAAGGGCCTGGTAGCGCTTATCTCGCGGTTGGCGCGATCGGTGCTACGGTCATGCCACACGTAATATACTTACATTCGGCACTCACGCAGGGACGAATACAGACTGACACAACAGAAGAAAAGCGCCGGCTCGTTCGCTTAAACAGAGTGGATGTGATTGCCGCGATGGGGTTAGC	ATGGATTCCCGTTCTCCCAGCCTGCCCGACGACCGCCCCGACCCGCCAGAACAGCATCTCGACGCGCGGGCCGGGGCGACGCTGCGCGGGACGGCGGGACCACGCGGAGTGCGGCGCATCCTGCCGTTTCTCGGGCCGGCGGTCATCGCGTCTATCGCCTATATGGATCCCGGCAACTTTGCGACTAATATCGAGGGCGGTGCCCGTTACGGTTATTCCCTGCTTTGGGTGATTCTGGCCGCAAATCTTATGGCGATGGTGATTCAGAACCTCTCAGCAAATCTGGGAATCGCCAGTGGGCGTAATCTGCCAGAATTAATCCGTGAGCGCTGGCCACGTCCACTTGTATGGTTTTACTGGATTCAGGCAGAACTGGTTGCGATGGCAACCGATCTTGCC…	M	D	S	R	S	P	S	L	P	D	D	R	P	D	P	P	E	Q	H	L	D	A	R	A	G	A	T	L	R	G	T	A	G	P	R	G	V	R	R	I	L	P	F	L	G	P	A
I224C	GTTTCGTTCCCAGATTGCAAGGGCCTGGTAGCGCTTATCTCGCGGTTGGCTGCATCGGTGCTACGGTCATGCCACACGTAATATACTTACATTCGGCACTCACGCAGGGACGAATACAGACTGACACAACAGAAGAAAAGCGCCGGCTCGTTCGCTTAAACAGAGTGGATGTGATTGCCGCGATGGGGTTAGC	ATGGATTCCCGTTCTCCCAGCCTGCCCGACGACCGCCCCGACCCGCCAGAACAGCATCTCGACGCGCGGGCCGGGGCGACGCTGCGCGGGACGGCGGGACCACGCGGAGTGCGGCGCATCCTGCCGTTTCTCGGGCCGGCGGTCATCGCGTCTATCGCCTATATGGATCCCGGCAACTTTGCGACTAATATCGAGGGCGGTGCCCGTTACGGTTATTCCCTGCTTTGGGTGATTCTGGCCGCAAATCTTATGGCGATGGTGATTCAGAACCTCTCAGCAAATCTGGGAATCGCCAGTGGGCGTAATCTGCCAGAATTAATCCGTGAGCGCTGGCCACGTCCACTTGTATGGTTTTACTGGATTCAGGCAGAACTGGTTGCGATGGCAACCGATCTTGCC…	M	D	S	R	S	P	S	L	P	D	D	R	P	D	P	P	E	Q	H	L	D	A	R	A	G	A	T	L	R	G	T	A	G	P	R	G	V	R	R	I	L	P	F	L	G	P	A
I224D	GTTTCGTTCCCAGATTGCAAGGGCCTGGTAGCGCTTATCTCGCGGTTGGCGATATCGGTGCTACGGTCATGCCACACGTAATATACTTACATTCGGCACTCACGCAGGGACGAATACAGACTGACACAACAGAAGAAAAGCGCCGGCTCGTTCGCTTAAACAGAGTGGATGTGATTGCCGCGATGGGGTTAGC	ATGGATTCCCGTTCTCCCAGCCTGCCCGACGACCGCCCCGACCCGCCAGAACAGCATCTCGACGCGCGGGCCGGGGCGACGCTGCGCGGGACGGCGGGACCACGCGGAGTGCGGCGCATCCTGCCGTTTCTCGGGCCGGCGGTCATCGCGTCTATCGCCTATATGGATCCCGGCAACTTTGCGACTAATATCGAGGGCGGTGCCCGTTACGGTTATTCCCTGCTTTGGGTGATTCTGGCCGCAAATCTTATGGCGATGGTGATTCAGAACCTCTCAGCAAATCTGGGAATCGCCAGTGGGCGTAATCTGCCAGAATTAATCCGTGAGCGCTGGCCACGTCCACTTGTATGGTTTTACTGGATTCAGGCAGAACTGGTTGCGATGGCAACCGATCTTGCC…	M	D	S	R	S	P	S	L	P	D	D	R	P	D	P	P	E	Q	H	L	D	A	R	A	G	A	T	L	R	G	T	A	G	P	R	G	V	R	R	I	L	P	F	L	G	P	A
I224E	GTTTCGTTCCCAGATTGCAAGGGCCTGGTAGCGCTTATCTCGCGGTTGGCGAAATCGGTGCTACGGTCATGCCACACGTAATATACTTACATTCGGCACTCACGCAGGGACGAATACAGACTGACACAACAGAAGAAAAGCGCCGGCTCGTTCGCTTAAACAGAGTGGATGTGATTGCCGCGATGGGGTTAGC	ATGGATTCCCGTTCTCCCAGCCTGCCCGACGACCGCCCCGACCCGCCAGAACAGCATCTCGACGCGCGGGCCGGGGCGACGCTGCGCGGGACGGCGGGACCACGCGGAGTGCGGCGCATCCTGCCGTTTCTCGGGCCGGCGGTCATCGCGTCTATCGCCTATATGGATCCCGGCAACTTTGCGACTAATATCGAGGGCGGTGCCCGTTACGGTTATTCCCTGCTTTGGGTGATTCTGGCCGCAAATCTTATGGCGATGGTGATTCAGAACCTCTCAGCAAATCTGGGAATCGCCAGTGGGCGTAATCTGCCAGAATTAATCCGTGAGCGCTGGCCACGTCCACTTGTATGGTTTTACTGGATTCAGGCAGAACTGGTTGCGATGGCAACCGATCTTGCC…	M	D	S	R	S	P	S	L	P	D	D	R	P	D	P	P	E	Q	H	L	D	A	R	A	G	A	T	L	R	G	T	A	G	P	R	G	V	R	R	I	L	P	F	L	G	P	A
I224F	GTTTCGTTCCCAGATTGCAAGGGCCTGGTAGCGCTTATCTCGCGGTTGGCTTTATCGGTGCTACGGTCATGCCACACGTAATATACTTACATTCGGCACTCACGCAGGGACGAATACAGACTGACACAACAGAAGAAAAGCGCCGGCTCGTTCGCTTAAACAGAGTGGATGTGATTGCCGCGATGGGGTTAGC	ATGGATTCCCGTTCTCCCAGCCTGCCCGACGACCGCCCCGACCCGCCAGAACAGCATCTCGACGCGCGGGCCGGGGCGACGCTGCGCGGGACGGCGGGACCACGCGGAGTGCGGCGCATCCTGCCGTTTCTCGGGCCGGCGGTCATCGCGTCTATCGCCTATATGGATCCCGGCAACTTTGCGACTAATATCGAGGGCGGTGCCCGTTACGGTTATTCCCTGCTTTGGGTGATTCTGGCCGCAAATCTTATGGCGATGGTGATTCAGAACCTCTCAGCAAATCTGGGAATCGCCAGTGGGCGTAATCTGCCAGAATTAATCCGTGAGCGCTGGCCACGTCCACTTGTATGGTTTTACTGGATTCAGGCAGAACTGGTTGCGATGGCAACCGATCTTGCC…	M	D	S	R	S	P	S	L	P	D	D	R	P	D	P	P	E	Q	H	L	D	A	R	A	G	A	T	L	R	G	T	A	G	P	R	G	V	R	R	I	L	P	F	L	G	P	A
I224G	GTTTCGTTCCCAGATTGCAAGGGCCTGGTAGCGCTTATCTCGCGGTTGGCGGCATCGGTGCTACGGTCATGCCACACGTAATATACTTACATTCGGCACTCACGCAGGGACGAATACAGACTGACACAACAGAAGAAAAGCGCCGGCTCGTTCGCTTAAACAGAGTGGATGTGATTGCCGCGATGGGGTTAGC	ATGGATTCCCGTTCTCCCAGCCTGCCCGACGACCGCCCCGACCCGCCAGAACAGCATCTCGACGCGCGGGCCGGGGCGACGCTGCGCGGGACGGCGGGACCACGCGGAGTGCGGCGCATCCTGCCGTTTCTCGGGCCGGCGGTCATCGCGTCTATCGCCTATATGGATCCCGGCAACTTTGCGACTAATATCGAGGGCGGTGCCCGTTACGGTTATTCCCTGCTTTGGGTGATTCTGGCCGCAAATCTTATGGCGATGGTGATTCAGAACCTCTCAGCAAATCTGGGAATCGCCAGTGGGCGTAATCTGCCAGAATTAATCCGTGAGCGCTGGCCACGTCCACTTGTATGGTTTTACTGGATTCAGGCAGAACTGGTTGCGATGGCAACCGATCTTGCC…	M	D	S	R	S	P	S	L	P	D	D	R	P	D	P	P	E	Q	H	L	D	A	R	A	G	A	T	L	R	G	T	A	G	P	R	G	V	R	R	I	L	P	F	L	G	P	A
I224H	GTTTCGTTCCCAGATTGCAAGGGCCTGGTAGCGCTTATCTCGCGGTTGGCCATATCGGTGCTACGGTCATGCCACACGTAATATACTTACATTCGGCACTCACGCAGGGACGAATACAGACTGACACAACAGAAGAAAAGCGCCGGCTCGTTCGCTTAAACAGAGTGGATGTGATTGCCGCGATGGGGTTAGC	ATGGATTCCCGTTCTCCCAGCCTGCCCGACGACCGCCCCGACCCGCCAGAACAGCATCTCGACGCGCGGGCCGGGGCGACGCTGCGCGGGACGGCGGGACCACGCGGAGTGCGGCGCATCCTGCCGTTTCTCGGGCCGGCGGTCATCGCGTCTATCGCCTATATGGATCCCGGCAACTTTGCGACTAATATCGAGGGCGGTGCCCGTTACGGTTATTCCCTGCTTTGGGTGATTCTGGCCGCAAATCTTATGGCGATGGTGATTCAGAACCTCTCAGCAAATCTGGGAATCGCCAGTGGGCGTAATCTGCCAGAATTAATCCGTGAGCGCTGGCCACGTCCACTTGTATGGTTTTACTGGATTCAGGCAGAACTGGTTGCGATGGCAACCGATCTTGCC…	M	D	S	R	S	P	S	L	P	D	D	R	P	D	P	P	E	Q	H	L	D	A	R	A	G	A	T	L	R	G	T	A	G	P	R	G	V	R	R	I	L	P	F	L	G	P	A
I224K	GTTTCGTTCCCAGATTGCAAGGGCCTGGTAGCGCTTATCTCGCGGTTGGCAAAATCGGTGCTACGGTCATGCCACACGTAATATACTTACATTCGGCACTCACGCAGGGACGAATACAGACTGACACAACAGAAGAAAAGCGCCGGCTCGTTCGCTTAAACAGAGTGGATGTGATTGCCGCGATGGGGTTAGC	ATGGATTCCCGTTCTCCCAGCCTGCCCGACGACCGCCCCGACCCGCCAGAACAGCATCTCGACGCGCGGGCCGGGGCGACGCTGCGCGGGACGGCGGGACCACGCGGAGTGCGGCGCATCCTGCCGTTTCTCGGGCCGGCGGTCATCGCGTCTATCGCCTATATGGATCCCGGCAACTTTGCGACTAATATCGAGGGCGGTGCCCGTTACGGTTATTCCCTGCTTTGGGTGATTCTGGCCGCAAATCTTATGGCGATGGTGATTCAGAACCTCTCAGCAAATCTGGGAATCGCCAGTGGGCGTAATCTGCCAGAATTAATCCGTGAGCGCTGGCCACGTCCACTTGTATGGTTTTACTGGATTCAGGCAGAACTGGTTGCGATGGCAACCGATCTTGCC…	M	D	S	R	S	P	S	L	P	D	D	R	P	D	P	P	E	Q	H	L	D	A	R	A	G	A	T	L	R	G	T	A	G	P	R	G	V	R	R	I	L	P	F	L	G	P	A
I224L	GTTTCGTTCCCAGATTGCAAGGGCCTGGTAGCGCTTATCTCGCGGTTGGCCTGATCGGTGCTACGGTCATGCCACACGTAATATACTTACATTCGGCACTCACGCAGGGACGAATACAGACTGACACAACAGAAGAAAAGCGCCGGCTCGTTCGCTTAAACAGAGTGGATGTGATTGCCGCGATGGGGTTAGC	ATGGATTCCCGTTCTCCCAGCCTGCCCGACGACCGCCCCGACCCGCCAGAACAGCATCTCGACGCGCGGGCCGGGGCGACGCTGCGCGGGACGGCGGGACCACGCGGAGTGCGGCGCATCCTGCCGTTTCTCGGGCCGGCGGTCATCGCGTCTATCGCCTATATGGATCCCGGCAACTTTGCGACTAATATCGAGGGCGGTGCCCGTTACGGTTATTCCCTGCTTTGGGTGATTCTGGCCGCAAATCTTATGGCGATGGTGATTCAGAACCTCTCAGCAAATCTGGGAATCGCCAGTGGGCGTAATCTGCCAGAATTAATCCGTGAGCGCTGGCCACGTCCACTTGTATGGTTTTACTGGATTCAGGCAGAACTGGTTGCGATGGCAACCGATCTTGCC…	M	D	S	R	S	P	S	L	P	D	D	R	P	D	P	P	E	Q	H	L	D	A	R	A	G	A	T	L	R	G	T	A	G	P	R	G	V	R	R	I	L	P	F	L	G	P	A
I224M	GTTTCGTTCCCAGATTGCAAGGGCCTGGTAGCGCTTATCTCGCGGTTGGCATGATCGGTGCTACGGTCATGCCACACGTAATATACTTACATTCGGCACTCACGCAGGGACGAATACAGACTGACACAACAGAAGAAAAGCGCCGGCTCGTTCGCTTAAACAGAGTGGATGTGATTGCCGCGATGGGGTTAGC	ATGGATTCCCGTTCTCCCAGCCTGCCCGACGACCGCCCCGACCCGCCAGAACAGCATCTCGACGCGCGGGCCGGGGCGACGCTGCGCGGGACGGCGGGACCACGCGGAGTGCGGCGCATCCTGCCGTTTCTCGGGCCGGCGGTCATCGCGTCTATCGCCTATATGGATCCCGGCAACTTTGCGACTAATATCGAGGGCGGTGCCCGTTACGGTTATTCCCTGCTTTGGGTGATTCTGGCCGCAAATCTTATGGCGATGGTGATTCAGAACCTCTCAGCAAATCTGGGAATCGCCAGTGGGCGTAATCTGCCAGAATTAATCCGTGAGCGCTGGCCACGTCCACTTGTATGGTTTTACTGGATTCAGGCAGAACTGGTTGCGATGGCAACCGATCTTGCC…	M	D	S	R	S	P	S	L	P	D	D	R	P	D	P	P	E	Q	H	L	D	A	R	A	G	A	T	L	R	G	T	A	G	P	R	G	V	R	R	I	L	P	F	L	G	P	A
I224N	GTTTCGTTCCCAGATTGCAAGGGCCTGGTAGCGCTTATCTCGCGGTTGGCAACATCGGTGCTACGGTCATGCCACACGTAATATACTTACATTCGGCACTCACGCAGGGACGAATACAGACTGACACAACAGAAGAAAAGCGCCGGCTCGTTCGCTTAAACAGAGTGGATGTGATTGCCGCGATGGGGTTAGC	ATGGATTCCCGTTCTCCCAGCCTGCCCGACGACCGCCCCGACCCGCCAGAACAGCATCTCGACGCGCGGGCCGGGGCGACGCTGCGCGGGACGGCGGGACCACGCGGAGTGCGGCGCATCCTGCCGTTTCTCGGGCCGGCGGTCATCGCGTCTATCGCCTATATGGATCCCGGCAACTTTGCGACTAATATCGAGGGCGGTGCCCGTTACGGTTATTCCCTGCTTTGGGTGATTCTGGCCGCAAATCTTATGGCGATGGTGATTCAGAACCTCTCAGCAAATCTGGGAATCGCCAGTGGGCGTAATCTGCCAGAATTAATCCGTGAGCGCTGGCCACGTCCACTTGTATGGTTTTACTGGATTCAGGCAGAACTGGTTGCGATGGCAACCGATCTTGCC…	M	D	S	R	S	P	S	L	P	D	D	R	P	D	P	P	E	Q	H	L	D	A	R	A	G	A	T	L	R	G	T	A	G	P	R	G	V	R	R	I	L	P	F	L	G	P	A
I224P	GTTTCGTTCCCAGATTGCAAGGGCCTGGTAGCGCTTATCTCGCGGTTGGCCCGATCGGTGCTACGGTCATGCCACACGTAATATACTTACATTCGGCACTCACGCAGGGACGAATACAGACTGACACAACAGAAGAAAAGCGCCGGCTCGTTCGCTTAAACAGAGTGGATGTGATTGCCGCGATGGGGTTAGC	ATGGATTCCCGTTCTCCCAGCCTGCCCGACGACCGCCCCGACCCGCCAGAACAGCATCTCGACGCGCGGGCCGGGGCGACGCTGCGCGGGACGGCGGGACCACGCGGAGTGCGGCGCATCCTGCCGTTTCTCGGGCCGGCGGTCATCGCGTCTATCGCCTATATGGATCCCGGCAACTTTGCGACTAATATCGAGGGCGGTGCCCGTTACGGTTATTCCCTGCTTTGGGTGATTCTGGCCGCAAATCTTATGGCGATGGTGATTCAGAACCTCTCAGCAAATCTGGGAATCGCCAGTGGGCGTAATCTGCCAGAATTAATCCGTGAGCGCTGGCCACGTCCACTTGTATGGTTTTACTGGATTCAGGCAGAACTGGTTGCGATGGCAACCGATCTTGCC…	M	D	S	R	S	P	S	L	P	D	D	R	P	D	P	P	E	Q	H	L	D	A	R	A	G	A	T	L	R	G	T	A	G	P	R	G	V	R	R	I	L	P	F	L	G	P	A
I224Q	GTTTCGTTCCCAGATTGCAAGGGCCTGGTAGCGCTTATCTCGCGGTTGGCCAGATCGGTGCTACGGTCATGCCACACGTAATATACTTACATTCGGCACTCACGCAGGGACGAATACAGACTGACACAACAGAAGAAAAGCGCCGGCTCGTTCGCTTAAACAGAGTGGATGTGATTGCCGCGATGGGGTTAGC	ATGGATTCCCGTTCTCCCAGCCTGCCCGACGACCGCCCCGACCCGCCAGAACAGCATCTCGACGCGCGGGCCGGGGCGACGCTGCGCGGGACGGCGGGACCACGCGGAGTGCGGCGCATCCTGCCGTTTCTCGGGCCGGCGGTCATCGCGTCTATCGCCTATATGGATCCCGGCAACTTTGCGACTAATATCGAGGGCGGTGCCCGTTACGGTTATTCCCTGCTTTGGGTGATTCTGGCCGCAAATCTTATGGCGATGGTGATTCAGAACCTCTCAGCAAATCTGGGAATCGCCAGTGGGCGTAATCTGCCAGAATTAATCCGTGAGCGCTGGCCACGTCCACTTGTATGGTTTTACTGGATTCAGGCAGAACTGGTTGCGATGGCAACCGATCTTGCC…	M	D	S	R	S	P	S	L	P	D	D	R	P	D	P	P	E	Q	H	L	D	A	R	A	G	A	T	L	R	G	T	A	G	P	R	G	V	R	R	I	L	P	F	L	G	P	A
I224R	GTTTCGTTCCCAGATTGCAAGGGCCTGGTAGCGCTTATCTCGCGGTTGGCCGTATCGGTGCTACGGTCATGCCACACGTAATATACTTACATTCGGCACTCACGCAGGGACGAATACAGACTGACACAACAGAAGAAAAGCGCCGGCTCGTTCGCTTAAACAGAGTGGATGTGATTGCCGCGATGGGGTTAGC	ATGGATTCCCGTTCTCCCAGCCTGCCCGACGACCGCCCCGACCCGCCAGAACAGCATCTCGACGCGCGGGCCGGGGCGACGCTGCGCGGGACGGCGGGACCACGCGGAGTGCGGCGCATCCTGCCGTTTCTCGGGCCGGCGGTCATCGCGTCTATCGCCTATATGGATCCCGGCAACTTTGCGACTAATATCGAGGGCGGTGCCCGTTACGGTTATTCCCTGCTTTGGGTGATTCTGGCCGCAAATCTTATGGCGATGGTGATTCAGAACCTCTCAGCAAATCTGGGAATCGCCAGTGGGCGTAATCTGCCAGAATTAATCCGTGAGCGCTGGCCACGTCCACTTGTATGGTTTTACTGGATTCAGGCAGAACTGGTTGCGATGGCAACCGATCTTGCC…	M	D	S	R	S	P	S	L	P	D	D	R	P	D	P	P	E	Q	H	L	D	A	R	A	G	A	T	L	R	G	T	A	G	P	R	G	V	R	R	I	L	P	F	L	G	P	A
I224S	GTTTCGTTCCCAGATTGCAAGGGCCTGGTAGCGCTTATCTCGCGGTTGGCAGCATCGGTGCTACGGTCATGCCACACGTAATATACTTACATTCGGCACTCACGCAGGGACGAATACAGACTGACACAACAGAAGAAAAGCGCCGGCTCGTTCGCTTAAACAGAGTGGATGTGATTGCCGCGATGGGGTTAGC	ATGGATTCCCGTTCTCCCAGCCTGCCCGACGACCGCCCCGACCCGCCAGAACAGCATCTCGACGCGCGGGCCGGGGCGACGCTGCGCGGGACGGCGGGACCACGCGGAGTGCGGCGCATCCTGCCGTTTCTCGGGCCGGCGGTCATCGCGTCTATCGCCTATATGGATCCCGGCAACTTTGCGACTAATATCGAGGGCGGTGCCCGTTACGGTTATTCCCTGCTTTGGGTGATTCTGGCCGCAAATCTTATGGCGATGGTGATTCAGAACCTCTCAGCAAATCTGGGAATCGCCAGTGGGCGTAATCTGCCAGAATTAATCCGTGAGCGCTGGCCACGTCCACTTGTATGGTTTTACTGGATTCAGGCAGAACTGGTTGCGATGGCAACCGATCTTGCC…	M	D	S	R	S	P	S	L	P	D	D	R	P	D	P	P	E	Q	H	L	D	A	R	A	G	A	T	L	R	G	T	A	G	P	R	G	V	R	R	I	L	P	F	L	G	P	A
I224T	GTTTCGTTCCCAGATTGCAAGGGCCTGGTAGCGCTTATCTCGCGGTTGGCACCATCGGTGCTACGGTCATGCCACACGTAATATACTTACATTCGGCACTCACGCAGGGACGAATACAGACTGACACAACAGAAGAAAAGCGCCGGCTCGTTCGCTTAAACAGAGTGGATGTGATTGCCGCGATGGGGTTAGC	ATGGATTCCCGTTCTCCCAGCCTGCCCGACGACCGCCCCGACCCGCCAGAACAGCATCTCGACGCGCGGGCCGGGGCGACGCTGCGCGGGACGGCGGGACCACGCGGAGTGCGGCGCATCCTGCCGTTTCTCGGGCCGGCGGTCATCGCGTCTATCGCCTATATGGATCCCGGCAACTTTGCGACTAATATCGAGGGCGGTGCCCGTTACGGTTATTCCCTGCTTTGGGTGATTCTGGCCGCAAATCTTATGGCGATGGTGATTCAGAACCTCTCAGCAAATCTGGGAATCGCCAGTGGGCGTAATCTGCCAGAATTAATCCGTGAGCGCTGGCCACGTCCACTTGTATGGTTTTACTGGATTCAGGCAGAACTGGTTGCGATGGCAACCGATCTTGCC…	M	D	S	R	S	P	S	L	P	D	D	R	P	D	P	P	E	Q	H	L	D	A	R	A	G	A	T	L	R	G	T	A	G	P	R	G	V	R	R	I	L	P	F	L	G	P	A
I224V	GTTTCGTTCCCAGATTGCAAGGGCCTGGTAGCGCTTATCTCGCGGTTGGCGTGATCGGTGCTACGGTCATGCCACACGTAATATACTTACATTCGGCACTCACGCAGGGACGAATACAGACTGACACAACAGAAGAAAAGCGCCGGCTCGTTCGCTTAAACAGAGTGGATGTGATTGCCGCGATGGGGTTAGC	ATGGATTCCCGTTCTCCCAGCCTGCCCGACGACCGCCCCGACCCGCCAGAACAGCATCTCGACGCGCGGGCCGGGGCGACGCTGCGCGGGACGGCGGGACCACGCGGAGTGCGGCGCATCCTGCCGTTTCTCGGGCCGGCGGTCATCGCGTCTATCGCCTATATGGATCCCGGCAACTTTGCGACTAATATCGAGGGCGGTGCCCGTTACGGTTATTCCCTGCTTTGGGTGATTCTGGCCGCAAATCTTATGGCGATGGTGATTCAGAACCTCTCAGCAAATCTGGGAATCGCCAGTGGGCGTAATCTGCCAGAATTAATCCGTGAGCGCTGGCCACGTCCACTTGTATGGTTTTACTGGATTCAGGCAGAACTGGTTGCGATGGCAACCGATCTTGCC…	M	D	S	R	S	P	S	L	P	D	D	R	P	D	P	P	E	Q	H	L	D	A	R	A	G	A	T	L	R	G	T	A	G	P	R	G	V	R	R	I	L	P	F	L	G	P	A
I224W	GTTTCGTTCCCAGATTGCAAGGGCCTGGTAGCGCTTATCTCGCGGTTGGCTGGATCGGTGCTACGGTCATGCCACACGTAATATACTTACATTCGGCACTCACGCAGGGACGAATACAGACTGACACAACAGAAGAAAAGCGCCGGCTCGTTCGCTTAAACAGAGTGGATGTGATTGCCGCGATGGGGTTAGC	ATGGATTCCCGTTCTCCCAGCCTGCCCGACGACCGCCCCGACCCGCCAGAACAGCATCTCGACGCGCGGGCCGGGGCGACGCTGCGCGGGACGGCGGGACCACGCGGAGTGCGGCGCATCCTGCCGTTTCTCGGGCCGGCGGTCATCGCGTCTATCGCCTATATGGATCCCGGCAACTTTGCGACTAATATCGAGGGCGGTGCCCGTTACGGTTATTCCCTGCTTTGGGTGATTCTGGCCGCAAATCTTATGGCGATGGTGATTCAGAACCTCTCAGCAAATCTGGGAATCGCCAGTGGGCGTAATCTGCCAGAATTAATCCGTGAGCGCTGGCCACGTCCACTTGTATGGTTTTACTGGATTCAGGCAGAACTGGTTGCGATGGCAACCGATCTTGCC…	M	D	S	R	S	P	S	L	P	D	D	R	P	D	P	P	E	Q	H	L	D	A	R	A	G	A	T	L	R	G	T	A	G	P	R	G	V	R	R	I	L	P	F	L	G	P	A
I224Y	GTTTCGTTCCCAGATTGCAAGGGCCTGGTAGCGCTTATCTCGCGGTTGGCTATATCGGTGCTACGGTCATGCCACACGTAATATACTTACATTCGGCACTCACGCAGGGACGAATACAGACTGACACAACAGAAGAAAAGCGCCGGCTCGTTCGCTTAAACAGAGTGGATGTGATTGCCGCGATGGGGTTAGC	ATGGATTCCCGTTCTCCCAGCCTGCCCGACGACCGCCCCGACCCGCCAGAACAGCATCTCGACGCGCGGGCCGGGGCGACGCTGCGCGGGACGGCGGGACCACGCGGAGTGCGGCGCATCCTGCCGTTTCTCGGGCCGGCGGTCATCGCGTCTATCGCCTATATGGATCCCGGCAACTTTGCGACTAATATCGAGGGCGGTGCCCGTTACGGTTATTCCCTGCTTTGGGTGATTCTGGCCGCAAATCTTATGGCGATGGTGATTCAGAACCTCTCAGCAAATCTGGGAATCGCCAGTGGGCGTAATCTGCCAGAATTAATCCGTGAGCGCTGGCCACGTCCACTTGTATGGTTTTACTGGATTCAGGCAGAACTGGTTGCGATGGCAACCGATCTTGCC…	M	D	S	R	S	P	S	L	P	D	D	R	P	D	P	P	E	Q	H	L	D	A	R	A	G	A	T	L	R	G	T	A	G	P	R	G	V	R	R	I	L	P	F	L	G	P	A
I224I	GTTTCGTTCCCAGATTGCAAGGGCCTGGTAGCGCTTATCTCGCGGTTGGCATTATCGGTGCTACGGTCATGCCACACGTAATATACTTACATTCGGCACTCACGCAGGGACGAATACAGACTGACACAACAGAAGAAAAGCGCCGGCTCGTTCGCTTAAACAGAGTGGATGTGATTGCCGCGATGGGGTTAGC	ATGGATTCCCGTTCTCCCAGCCTGCCCGACGACCGCCCCGACCCGCCAGAACAGCATCTCGACGCGCGGGCCGGGGCGACGCTGCGCGGGACGGCGGGACCACGCGGAGTGCGGCGCATCCTGCCGTTTCTCGGGCCGGCGGTCATCGCGTCTATCGCCTATATGGATCCCGGCAACTTTGCGACTAATATCGAGGGCGGTGCCCGTTACGGTTATTCCCTGCTTTGGGTGATTCTGGCCGCAAATCTTATGGCGATGGTGATTCAGAACCTCTCAGCAAATCTGGGAATCGCCAGTGGGCGTAATCTGCCAGAATTAATCCGTGAGCGCTGGCCACGTCCACTTGTATGGTTTTACTGGATTCAGGCAGAACTGGTTGCGATGGCAACCGATCTTGCC…	M	D	S	R	S	P	S	L	P	D	D	R	P	D	P	P	E	Q	H	L	D	A	R	A	G	A	T	L	R	G	T	A	G	P	R	G	V	R	R	I	L	P	F	L	G	P	A
I224del	GTTTCGTTCCCAGATTGCAAGGGCCTGGTAGCGCTTATCTCGCGGTTGGCATCGGTGCTACGGTCATGCCACACGTAATATACTTACATTCGGCACTCACGCAGGGACGAATACAGACTGACACAACAGAAGAAAAGCGCCGGCTCGTTCGCTTAAACAGAGTGGATGTGATTGCCGCGATGGGGTTAGCGG	ATGGATTCCCGTTCTCCCAGCCTGCCCGACGACCGCCCCGACCCGCCAGAACAGCATCTCGACGCGCGGGCCGGGGCGACGCTGCGCGGGACGGCGGGACCACGCGGAGTGCGGCGCATCCTGCCGTTTCTCGGGCCGGCGGTCATCGCGTCTATCGCCTATATGGATCCCGGCAACTTTGCGACTAATATCGAGGGCGGTGCCCGTTACGGTTATTCCCTGCTTTGGGTGATTCTGGCCGCAAATCTTATGGCGATGGTGATTCAGAACCTCTCAGCAAATCTGGGAATCGCCAGTGGGCGTAATCTGCCAGAATTAATCCGTGAGCGCTGGCCACGTCCACTTGTATGGTTTTACTGGATTCAGGCAGAACTGGTTGCGATGGCAACCGATCTTGCC…	M	D	S	R	S	P	S	L	P	D	D	R	P	D	P	P	E	Q	H	L	D	A	R	A	G	A	T	L	R	G	T	A	G	P	R	G	V	R	R	I	L	P	F	L	G	P	A
I225A	GTTTCGTTCCCAGATTGCAAGGGCCTGGTAGCGCTTATCTCGCGGTTGGCATAGCGGGTGCTACGGTCATGCCACACGTAATATACTTACATTCGGCACTCACGCAGGGACGAATACAGACTGACACAACAGAAGAAAAGCGCCGGCTCGTTCGCTTAAACAGAGTGGATGTGATTGCCGCGATGGGGTTAGC	ATGGATTCCCGTTCTCCCAGCCTGCCCGACGACCGCCCCGACCCGCCAGAACAGCATCTCGACGCGCGGGCCGGGGCGACGCTGCGCGGGACGGCGGGACCACGCGGAGTGCGGCGCATCCTGCCGTTTCTCGGGCCGGCGGTCATCGCGTCTATCGCCTATATGGATCCCGGCAACTTTGCGACTAATATCGAGGGCGGTGCCCGTTACGGTTATTCCCTGCTTTGGGTGATTCTGGCCGCAAATCTTATGGCGATGGTGATTCAGAACCTCTCAGCAAATCTGGGAATCGCCAGTGGGCGTAATCTGCCAGAATTAATCCGTGAGCGCTGGCCACGTCCACTTGTATGGTTTTACTGGATTCAGGCAGAACTGGTTGCGATGGCAACCGATCTTGCC…	M	D	S	R	S	P	S	L	P	D	D	R	P	D	P	P	E	Q	H	L	D	A	R	A	G	A	T	L	R	G	T	A	G	P	R	G	V	R	R	I	L	P	F	L	G	P	A
I225C	GTTTCGTTCCCAGATTGCAAGGGCCTGGTAGCGCTTATCTCGCGGTTGGCATATGCGGTGCTACGGTCATGCCACACGTAATATACTTACATTCGGCACTCACGCAGGGACGAATACAGACTGACACAACAGAAGAAAAGCGCCGGCTCGTTCGCTTAAACAGAGTGGATGTGATTGCCGCGATGGGGTTAGC	ATGGATTCCCGTTCTCCCAGCCTGCCCGACGACCGCCCCGACCCGCCAGAACAGCATCTCGACGCGCGGGCCGGGGCGACGCTGCGCGGGACGGCGGGACCACGCGGAGTGCGGCGCATCCTGCCGTTTCTCGGGCCGGCGGTCATCGCGTCTATCGCCTATATGGATCCCGGCAACTTTGCGACTAATATCGAGGGCGGTGCCCGTTACGGTTATTCCCTGCTTTGGGTGATTCTGGCCGCAAATCTTATGGCGATGGTGATTCAGAACCTCTCAGCAAATCTGGGAATCGCCAGTGGGCGTAATCTGCCAGAATTAATCCGTGAGCGCTGGCCACGTCCACTTGTATGGTTTTACTGGATTCAGGCAGAACTGGTTGCGATGGCAACCGATCTTGCC…	M	D	S	R	S	P	S	L	P	D	D	R	P	D	P	P	E	Q	H	L	D	A	R	A	G	A	T	L	R	G	T	A	G	P	R	G	V	R	R	I	L	P	F	L	G	P	A
I225D	GTTTCGTTCCCAGATTGCAAGGGCCTGGTAGCGCTTATCTCGCGGTTGGCATAGATGGTGCTACGGTCATGCCACACGTAATATACTTACATTCGGCACTCACGCAGGGACGAATACAGACTGACACAACAGAAGAAAAGCGCCGGCTCGTTCGCTTAAACAGAGTGGATGTGATTGCCGCGATGGGGTTAGC	ATGGATTCCCGTTCTCCCAGCCTGCCCGACGACCGCCCCGACCCGCCAGAACAGCATCTCGACGCGCGGGCCGGGGCGACGCTGCGCGGGACGGCGGGACCACGCGGAGTGCGGCGCATCCTGCCGTTTCTCGGGCCGGCGGTCATCGCGTCTATCGCCTATATGGATCCCGGCAACTTTGCGACTAATATCGAGGGCGGTGCCCGTTACGGTTATTCCCTGCTTTGGGTGATTCTGGCCGCAAATCTTATGGCGATGGTGATTCAGAACCTCTCAGCAAATCTGGGAATCGCCAGTGGGCGTAATCTGCCAGAATTAATCCGTGAGCGCTGGCCACGTCCACTTGTATGGTTTTACTGGATTCAGGCAGAACTGGTTGCGATGGCAACCGATCTTGCC…	M	D	S	R	S	P	S	L	P	D	D	R	P	D	P	P	E	Q	H	L	D	A	R	A	G	A	T	L	R	G	T	A	G	P	R	G	V	R	R	I	L	P	F	L	G	P	A
I225E	GTTTCGTTCCCAGATTGCAAGGGCCTGGTAGCGCTTATCTCGCGGTTGGCATAGAAGGTGCTACGGTCATGCCACACGTAATATACTTACATTCGGCACTCACGCAGGGACGAATACAGACTGACACAACAGAAGAAAAGCGCCGGCTCGTTCGCTTAAACAGAGTGGATGTGATTGCCGCGATGGGGTTAGC	ATGGATTCCCGTTCTCCCAGCCTGCCCGACGACCGCCCCGACCCGCCAGAACAGCATCTCGACGCGCGGGCCGGGGCGACGCTGCGCGGGACGGCGGGACCACGCGGAGTGCGGCGCATCCTGCCGTTTCTCGGGCCGGCGGTCATCGCGTCTATCGCCTATATGGATCCCGGCAACTTTGCGACTAATATCGAGGGCGGTGCCCGTTACGGTTATTCCCTGCTTTGGGTGATTCTGGCCGCAAATCTTATGGCGATGGTGATTCAGAACCTCTCAGCAAATCTGGGAATCGCCAGTGGGCGTAATCTGCCAGAATTAATCCGTGAGCGCTGGCCACGTCCACTTGTATGGTTTTACTGGATTCAGGCAGAACTGGTTGCGATGGCAACCGATCTTGCC…	M	D	S	R	S	P	S	L	P	D	D	R	P	D	P	P	E	Q	H	L	D	A	R	A	G	A	T	L	R	G	T	A	G	P	R	G	V	R	R	I	L	P	F	L	G	P	A
I225F	GTTTCGTTCCCAGATTGCAAGGGCCTGGTAGCGCTTATCTCGCGGTTGGCATATTTGGTGCTACGGTCATGCCACACGTAATATACTTACATTCGGCACTCACGCAGGGACGAATACAGACTGACACAACAGAAGAAAAGCGCCGGCTCGTTCGCTTAAACAGAGTGGATGTGATTGCCGCGATGGGGTTAGC	ATGGATTCCCGTTCTCCCAGCCTGCCCGACGACCGCCCCGACCCGCCAGAACAGCATCTCGACGCGCGGGCCGGGGCGACGCTGCGCGGGACGGCGGGACCACGCGGAGTGCGGCGCATCCTGCCGTTTCTCGGGCCGGCGGTCATCGCGTCTATCGCCTATATGGATCCCGGCAACTTTGCGACTAATATCGAGGGCGGTGCCCGTTACGGTTATTCCCTGCTTTGGGTGATTCTGGCCGCAAATCTTATGGCGATGGTGATTCAGAACCTCTCAGCAAATCTGGGAATCGCCAGTGGGCGTAATCTGCCAGAATTAATCCGTGAGCGCTGGCCACGTCCACTTGTATGGTTTTACTGGATTCAGGCAGAACTGGTTGCGATGGCAACCGATCTTGCC…	M	D	S	R	S	P	S	L	P	D	D	R	P	D	P	P	E	Q	H	L	D	A	R	A	G	A	T	L	R	G	T	A	G	P	R	G	V	R	R	I	L	P	F	L	G	P	A
I225G	GTTTCGTTCCCAGATTGCAAGGGCCTGGTAGCGCTTATCTCGCGGTTGGCATAGGCGGTGCTACGGTCATGCCACACGTAATATACTTACATTCGGCACTCACGCAGGGACGAATACAGACTGACACAACAGAAGAAAAGCGCCGGCTCGTTCGCTTAAACAGAGTGGATGTGATTGCCGCGATGGGGTTAGC	ATGGATTCCCGTTCTCCCAGCCTGCCCGACGACCGCCCCGACCCGCCAGAACAGCATCTCGACGCGCGGGCCGGGGCGACGCTGCGCGGGACGGCGGGACCACGCGGAGTGCGGCGCATCCTGCCGTTTCTCGGGCCGGCGGTCATCGCGTCTATCGCCTATATGGATCCCGGCAACTTTGCGACTAATATCGAGGGCGGTGCCCGTTACGGTTATTCCCTGCTTTGGGTGATTCTGGCCGCAAATCTTATGGCGATGGTGATTCAGAACCTCTCAGCAAATCTGGGAATCGCCAGTGGGCGTAATCTGCCAGAATTAATCCGTGAGCGCTGGCCACGTCCACTTGTATGGTTTTACTGGATTCAGGCAGAACTGGTTGCGATGGCAACCGATCTTGCC…	M	D	S	R	S	P	S	L	P	D	D	R	P	D	P	P	E	Q	H	L	D	A	R	A	G	A	T	L	R	G	T	A	G	P	R	G	V	R	R	I	L	P	F	L	G	P	A
I225H	GTTTCGTTCCCAGATTGCAAGGGCCTGGTAGCGCTTATCTCGCGGTTGGCATACATGGTGCTACGGTCATGCCACACGTAATATACTTACATTCGGCACTCACGCAGGGACGAATACAGACTGACACAACAGAAGAAAAGCGCCGGCTCGTTCGCTTAAACAGAGTGGATGTGATTGCCGCGATGGGGTTAGC	ATGGATTCCCGTTCTCCCAGCCTGCCCGACGACCGCCCCGACCCGCCAGAACAGCATCTCGACGCGCGGGCCGGGGCGACGCTGCGCGGGACGGCGGGACCACGCGGAGTGCGGCGCATCCTGCCGTTTCTCGGGCCGGCGGTCATCGCGTCTATCGCCTATATGGATCCCGGCAACTTTGCGACTAATATCGAGGGCGGTGCCCGTTACGGTTATTCCCTGCTTTGGGTGATTCTGGCCGCAAATCTTATGGCGATGGTGATTCAGAACCTCTCAGCAAATCTGGGAATCGCCAGTGGGCGTAATCTGCCAGAATTAATCCGTGAGCGCTGGCCACGTCCACTTGTATGGTTTTACTGGATTCAGGCAGAACTGGTTGCGATGGCAACCGATCTTGCC…	M	D	S	R	S	P	S	L	P	D	D	R	P	D	P	P	E	Q	H	L	D	A	R	A	G	A	T	L	R	G	T	A	G	P	R	G	V	R	R	I	L	P	F	L	G	P	A
I225K	GTTTCGTTCCCAGATTGCAAGGGCCTGGTAGCGCTTATCTCGCGGTTGGCATAAAAGGTGCTACGGTCATGCCACACGTAATATACTTACATTCGGCACTCACGCAGGGACGAATACAGACTGACACAACAGAAGAAAAGCGCCGGCTCGTTCGCTTAAACAGAGTGGATGTGATTGCCGCGATGGGGTTAGC	ATGGATTCCCGTTCTCCCAGCCTGCCCGACGACCGCCCCGACCCGCCAGAACAGCATCTCGACGCGCGGGCCGGGGCGACGCTGCGCGGGACGGCGGGACCACGCGGAGTGCGGCGCATCCTGCCGTTTCTCGGGCCGGCGGTCATCGCGTCTATCGCCTATATGGATCCCGGCAACTTTGCGACTAATATCGAGGGCGGTGCCCGTTACGGTTATTCCCTGCTTTGGGTGATTCTGGCCGCAAATCTTATGGCGATGGTGATTCAGAACCTCTCAGCAAATCTGGGAATCGCCAGTGGGCGTAATCTGCCAGAATTAATCCGTGAGCGCTGGCCACGTCCACTTGTATGGTTTTACTGGATTCAGGCAGAACTGGTTGCGATGGCAACCGATCTTGCC…	M	D	S	R	S	P	S	L	P	D	D	R	P	D	P	P	E	Q	H	L	D	A	R	A	G	A	T	L	R	G	T	A	G	P	R	G	V	R	R	I	L	P	F	L	G	P	A
I225L	GTTTCGTTCCCAGATTGCAAGGGCCTGGTAGCGCTTATCTCGCGGTTGGCATACTGGGTGCTACGGTCATGCCACACGTAATATACTTACATTCGGCACTCACGCAGGGACGAATACAGACTGACACAACAGAAGAAAAGCGCCGGCTCGTTCGCTTAAACAGAGTGGATGTGATTGCCGCGATGGGGTTAGC	ATGGATTCCCGTTCTCCCAGCCTGCCCGACGACCGCCCCGACCCGCCAGAACAGCATCTCGACGCGCGGGCCGGGGCGACGCTGCGCGGGACGGCGGGACCACGCGGAGTGCGGCGCATCCTGCCGTTTCTCGGGCCGGCGGTCATCGCGTCTATCGCCTATATGGATCCCGGCAACTTTGCGACTAATATCGAGGGCGGTGCCCGTTACGGTTATTCCCTGCTTTGGGTGATTCTGGCCGCAAATCTTATGGCGATGGTGATTCAGAACCTCTCAGCAAATCTGGGAATCGCCAGTGGGCGTAATCTGCCAGAATTAATCCGTGAGCGCTGGCCACGTCCACTTGTATGGTTTTACTGGATTCAGGCAGAACTGGTTGCGATGGCAACCGATCTTGCC…	M	D	S	R	S	P	S	L	P	D	D	R	P	D	P	P	E	Q	H	L	D	A	R	A	G	A	T	L	R	G	T	A	G	P	R	G	V	R	R	I	L	P	F	L	G	P	A
I225M	GTTTCGTTCCCAGATTGCAAGGGCCTGGTAGCGCTTATCTCGCGGTTGGCATAATGGGTGCTACGGTCATGCCACACGTAATATACTTACATTCGGCACTCACGCAGGGACGAATACAGACTGACACAACAGAAGAAAAGCGCCGGCTCGTTCGCTTAAACAGAGTGGATGTGATTGCCGCGATGGGGTTAGC	ATGGATTCCCGTTCTCCCAGCCTGCCCGACGACCGCCCCGACCCGCCAGAACAGCATCTCGACGCGCGGGCCGGGGCGACGCTGCGCGGGACGGCGGGACCACGCGGAGTGCGGCGCATCCTGCCGTTTCTCGGGCCGGCGGTCATCGCGTCTATCGCCTATATGGATCCCGGCAACTTTGCGACTAATATCGAGGGCGGTGCCCGTTACGGTTATTCCCTGCTTTGGGTGATTCTGGCCGCAAATCTTATGGCGATGGTGATTCAGAACCTCTCAGCAAATCTGGGAATCGCCAGTGGGCGTAATCTGCCAGAATTAATCCGTGAGCGCTGGCCACGTCCACTTGTATGGTTTTACTGGATTCAGGCAGAACTGGTTGCGATGGCAACCGATCTTGCC…	M	D	S	R	S	P	S	L	P	D	D	R	P	D	P	P	E	Q	H	L	D	A	R	A	G	A	T	L	R	G	T	A	G	P	R	G	V	R	R	I	L	P	F	L	G	P	A
I225N	GTTTCGTTCCCAGATTGCAAGGGCCTGGTAGCGCTTATCTCGCGGTTGGCATAAACGGTGCTACGGTCATGCCACACGTAATATACTTACATTCGGCACTCACGCAGGGACGAATACAGACTGACACAACAGAAGAAAAGCGCCGGCTCGTTCGCTTAAACAGAGTGGATGTGATTGCCGCGATGGGGTTAGC	ATGGATTCCCGTTCTCCCAGCCTGCCCGACGACCGCCCCGACCCGCCAGAACAGCATCTCGACGCGCGGGCCGGGGCGACGCTGCGCGGGACGGCGGGACCACGCGGAGTGCGGCGCATCCTGCCGTTTCTCGGGCCGGCGGTCATCGCGTCTATCGCCTATATGGATCCCGGCAACTTTGCGACTAATATCGAGGGCGGTGCCCGTTACGGTTATTCCCTGCTTTGGGTGATTCTGGCCGCAAATCTTATGGCGATGGTGATTCAGAACCTCTCAGCAAATCTGGGAATCGCCAGTGGGCGTAATCTGCCAGAATTAATCCGTGAGCGCTGGCCACGTCCACTTGTATGGTTTTACTGGATTCAGGCAGAACTGGTTGCGATGGCAACCGATCTTGCC…	M	D	S	R	S	P	S	L	P	D	D	R	P	D	P	P	E	Q	H	L	D	A	R	A	G	A	T	L	R	G	T	A	G	P	R	G	V	R	R	I	L	P	F	L	G	P	A
I225P	GTTTCGTTCCCAGATTGCAAGGGCCTGGTAGCGCTTATCTCGCGGTTGGCATACCGGGTGCTACGGTCATGCCACACGTAATATACTTACATTCGGCACTCACGCAGGGACGAATACAGACTGACACAACAGAAGAAAAGCGCCGGCTCGTTCGCTTAAACAGAGTGGATGTGATTGCCGCGATGGGGTTAGC	ATGGATTCCCGTTCTCCCAGCCTGCCCGACGACCGCCCCGACCCGCCAGAACAGCATCTCGACGCGCGGGCCGGGGCGACGCTGCGCGGGACGGCGGGACCACGCGGAGTGCGGCGCATCCTGCCGTTTCTCGGGCCGGCGGTCATCGCGTCTATCGCCTATATGGATCCCGGCAACTTTGCGACTAATATCGAGGGCGGTGCCCGTTACGGTTATTCCCTGCTTTGGGTGATTCTGGCCGCAAATCTTATGGCGATGGTGATTCAGAACCTCTCAGCAAATCTGGGAATCGCCAGTGGGCGTAATCTGCCAGAATTAATCCGTGAGCGCTGGCCACGTCCACTTGTATGGTTTTACTGGATTCAGGCAGAACTGGTTGCGATGGCAACCGATCTTGCC…	M	D	S	R	S	P	S	L	P	D	D	R	P	D	P	P	E	Q	H	L	D	A	R	A	G	A	T	L	R	G	T	A	G	P	R	G	V	R	R	I	L	P	F	L	G	P	A
I225Q	GTTTCGTTCCCAGATTGCAAGGGCCTGGTAGCGCTTATCTCGCGGTTGGCATACAGGGTGCTACGGTCATGCCACACGTAATATACTTACATTCGGCACTCACGCAGGGACGAATACAGACTGACACAACAGAAGAAAAGCGCCGGCTCGTTCGCTTAAACAGAGTGGATGTGATTGCCGCGATGGGGTTAGC	ATGGATTCCCGTTCTCCCAGCCTGCCCGACGACCGCCCCGACCCGCCAGAACAGCATCTCGACGCGCGGGCCGGGGCGACGCTGCGCGGGACGGCGGGACCACGCGGAGTGCGGCGCATCCTGCCGTTTCTCGGGCCGGCGGTCATCGCGTCTATCGCCTATATGGATCCCGGCAACTTTGCGACTAATATCGAGGGCGGTGCCCGTTACGGTTATTCCCTGCTTTGGGTGATTCTGGCCGCAAATCTTATGGCGATGGTGATTCAGAACCTCTCAGCAAATCTGGGAATCGCCAGTGGGCGTAATCTGCCAGAATTAATCCGTGAGCGCTGGCCACGTCCACTTGTATGGTTTTACTGGATTCAGGCAGAACTGGTTGCGATGGCAACCGATCTTGCC…	M	D	S	R	S	P	S	L	P	D	D	R	P	D	P	P	E	Q	H	L	D	A	R	A	G	A	T	L	R	G	T	A	G	P	R	G	V	R	R	I	L	P	F	L	G	P	A
I225R	GTTTCGTTCCCAGATTGCAAGGGCCTGGTAGCGCTTATCTCGCGGTTGGCATACGTGGTGCTACGGTCATGCCACACGTAATATACTTACATTCGGCACTCACGCAGGGACGAATACAGACTGACACAACAGAAGAAAAGCGCCGGCTCGTTCGCTTAAACAGAGTGGATGTGATTGCCGCGATGGGGTTAGC	ATGGATTCCCGTTCTCCCAGCCTGCCCGACGACCGCCCCGACCCGCCAGAACAGCATCTCGACGCGCGGGCCGGGGCGACGCTGCGCGGGACGGCGGGACCACGCGGAGTGCGGCGCATCCTGCCGTTTCTCGGGCCGGCGGTCATCGCGTCTATCGCCTATATGGATCCCGGCAACTTTGCGACTAATATCGAGGGCGGTGCCCGTTACGGTTATTCCCTGCTTTGGGTGATTCTGGCCGCAAATCTTATGGCGATGGTGATTCAGAACCTCTCAGCAAATCTGGGAATCGCCAGTGGGCGTAATCTGCCAGAATTAATCCGTGAGCGCTGGCCACGTCCACTTGTATGGTTTTACTGGATTCAGGCAGAACTGGTTGCGATGGCAACCGATCTTGCC…	M	D	S	R	S	P	S	L	P	D	D	R	P	D	P	P	E	Q	H	L	D	A	R	A	G	A	T	L	R	G	T	A	G	P	R	G	V	R	R	I	L	P	F	L	G	P	A
I225S	GTTTCGTTCCCAGATTGCAAGGGCCTGGTAGCGCTTATCTCGCGGTTGGCATAAGCGGTGCTACGGTCATGCCACACGTAATATACTTACATTCGGCACTCACGCAGGGACGAATACAGACTGACACAACAGAAGAAAAGCGCCGGCTCGTTCGCTTAAACAGAGTGGATGTGATTGCCGCGATGGGGTTAGC	ATGGATTCCCGTTCTCCCAGCCTGCCCGACGACCGCCCCGACCCGCCAGAACAGCATCTCGACGCGCGGGCCGGGGCGACGCTGCGCGGGACGGCGGGACCACGCGGAGTGCGGCGCATCCTGCCGTTTCTCGGGCCGGCGGTCATCGCGTCTATCGCCTATATGGATCCCGGCAACTTTGCGACTAATATCGAGGGCGGTGCCCGTTACGGTTATTCCCTGCTTTGGGTGATTCTGGCCGCAAATCTTATGGCGATGGTGATTCAGAACCTCTCAGCAAATCTGGGAATCGCCAGTGGGCGTAATCTGCCAGAATTAATCCGTGAGCGCTGGCCACGTCCACTTGTATGGTTTTACTGGATTCAGGCAGAACTGGTTGCGATGGCAACCGATCTTGCC…	M	D	S	R	S	P	S	L	P	D	D	R	P	D	P	P	E	Q	H	L	D	A	R	A	G	A	T	L	R	G	T	A	G	P	R	G	V	R	R	I	L	P	F	L	G	P	A
I225T	GTTTCGTTCCCAGATTGCAAGGGCCTGGTAGCGCTTATCTCGCGGTTGGCATAACCGGTGCTACGGTCATGCCACACGTAATATACTTACATTCGGCACTCACGCAGGGACGAATACAGACTGACACAACAGAAGAAAAGCGCCGGCTCGTTCGCTTAAACAGAGTGGATGTGATTGCCGCGATGGGGTTAGC	ATGGATTCCCGTTCTCCCAGCCTGCCCGACGACCGCCCCGACCCGCCAGAACAGCATCTCGACGCGCGGGCCGGGGCGACGCTGCGCGGGACGGCGGGACCACGCGGAGTGCGGCGCATCCTGCCGTTTCTCGGGCCGGCGGTCATCGCGTCTATCGCCTATATGGATCCCGGCAACTTTGCGACTAATATCGAGGGCGGTGCCCGTTACGGTTATTCCCTGCTTTGGGTGATTCTGGCCGCAAATCTTATGGCGATGGTGATTCAGAACCTCTCAGCAAATCTGGGAATCGCCAGTGGGCGTAATCTGCCAGAATTAATCCGTGAGCGCTGGCCACGTCCACTTGTATGGTTTTACTGGATTCAGGCAGAACTGGTTGCGATGGCAACCGATCTTGCC…	M	D	S	R	S	P	S	L	P	D	D	R	P	D	P	P	E	Q	H	L	D	A	R	A	G	A	T	L	R	G	T	A	G	P	R	G	V	R	R	I	L	P	F	L	G	P	A
I225V	GTTTCGTTCCCAGATTGCAAGGGCCTGGTAGCGCTTATCTCGCGGTTGGCATAGTGGGTGCTACGGTCATGCCACACGTAATATACTTACATTCGGCACTCACGCAGGGACGAATACAGACTGACACAACAGAAGAAAAGCGCCGGCTCGTTCGCTTAAACAGAGTGGATGTGATTGCCGCGATGGGGTTAGC	ATGGATTCCCGTTCTCCCAGCCTGCCCGACGACCGCCCCGACCCGCCAGAACAGCATCTCGACGCGCGGGCCGGGGCGACGCTGCGCGGGACGGCGGGACCACGCGGAGTGCGGCGCATCCTGCCGTTTCTCGGGCCGGCGGTCATCGCGTCTATCGCCTATATGGATCCCGGCAACTTTGCGACTAATATCGAGGGCGGTGCCCGTTACGGTTATTCCCTGCTTTGGGTGATTCTGGCCGCAAATCTTATGGCGATGGTGATTCAGAACCTCTCAGCAAATCTGGGAATCGCCAGTGGGCGTAATCTGCCAGAATTAATCCGTGAGCGCTGGCCACGTCCACTTGTATGGTTTTACTGGATTCAGGCAGAACTGGTTGCGATGGCAACCGATCTTGCC…	M	D	S	R	S	P	S	L	P	D	D	R	P	D	P	P	E	Q	H	L	D	A	R	A	G	A	T	L	R	G	T	A	G	P	R	G	V	R	R	I	L	P	F	L	G	P	A
I225W	GTTTCGTTCCCAGATTGCAAGGGCCTGGTAGCGCTTATCTCGCGGTTGGCATATGGGGTGCTACGGTCATGCCACACGTAATATACTTACATTCGGCACTCACGCAGGGACGAATACAGACTGACACAACAGAAGAAAAGCGCCGGCTCGTTCGCTTAAACAGAGTGGATGTGATTGCCGCGATGGGGTTAGC	ATGGATTCCCGTTCTCCCAGCCTGCCCGACGACCGCCCCGACCCGCCAGAACAGCATCTCGACGCGCGGGCCGGGGCGACGCTGCGCGGGACGGCGGGACCACGCGGAGTGCGGCGCATCCTGCCGTTTCTCGGGCCGGCGGTCATCGCGTCTATCGCCTATATGGATCCCGGCAACTTTGCGACTAATATCGAGGGCGGTGCCCGTTACGGTTATTCCCTGCTTTGGGTGATTCTGGCCGCAAATCTTATGGCGATGGTGATTCAGAACCTCTCAGCAAATCTGGGAATCGCCAGTGGGCGTAATCTGCCAGAATTAATCCGTGAGCGCTGGCCACGTCCACTTGTATGGTTTTACTGGATTCAGGCAGAACTGGTTGCGATGGCAACCGATCTTGCC…	M	D	S	R	S	P	S	L	P	D	D	R	P	D	P	P	E	Q	H	L	D	A	R	A	G	A	T	L	R	G	T	A	G	P	R	G	V	R	R	I	L	P	F	L	G	P	A
I225Y	GTTTCGTTCCCAGATTGCAAGGGCCTGGTAGCGCTTATCTCGCGGTTGGCATATATGGTGCTACGGTCATGCCACACGTAATATACTTACATTCGGCACTCACGCAGGGACGAATACAGACTGACACAACAGAAGAAAAGCGCCGGCTCGTTCGCTTAAACAGAGTGGATGTGATTGCCGCGATGGGGTTAGC	ATGGATTCCCGTTCTCCCAGCCTGCCCGACGACCGCCCCGACCCGCCAGAACAGCATCTCGACGCGCGGGCCGGGGCGACGCTGCGCGGGACGGCGGGACCACGCGGAGTGCGGCGCATCCTGCCGTTTCTCGGGCCGGCGGTCATCGCGTCTATCGCCTATATGGATCCCGGCAACTTTGCGACTAATATCGAGGGCGGTGCCCGTTACGGTTATTCCCTGCTTTGGGTGATTCTGGCCGCAAATCTTATGGCGATGGTGATTCAGAACCTCTCAGCAAATCTGGGAATCGCCAGTGGGCGTAATCTGCCAGAATTAATCCGTGAGCGCTGGCCACGTCCACTTGTATGGTTTTACTGGATTCAGGCAGAACTGGTTGCGATGGCAACCGATCTTGCC…	M	D	S	R	S	P	S	L	P	D	D	R	P	D	P	P	E	Q	H	L	D	A	R	A	G	A	T	L	R	G	T	A	G	P	R	G	V	R	R	I	L	P	F	L	G	P	A
I225I	GTTTCGTTCCCAGATTGCAAGGGCCTGGTAGCGCTTATCTCGCGGTTGGCATAATTGGTGCTACGGTCATGCCACACGTAATATACTTACATTCGGCACTCACGCAGGGACGAATACAGACTGACACAACAGAAGAAAAGCGCCGGCTCGTTCGCTTAAACAGAGTGGATGTGATTGCCGCGATGGGGTTAGC	ATGGATTCCCGTTCTCCCAGCCTGCCCGACGACCGCCCCGACCCGCCAGAACAGCATCTCGACGCGCGGGCCGGGGCGACGCTGCGCGGGACGGCGGGACCACGCGGAGTGCGGCGCATCCTGCCGTTTCTCGGGCCGGCGGTCATCGCGTCTATCGCCTATATGGATCCCGGCAACTTTGCGACTAATATCGAGGGCGGTGCCCGTTACGGTTATTCCCTGCTTTGGGTGATTCTGGCCGCAAATCTTATGGCGATGGTGATTCAGAACCTCTCAGCAAATCTGGGAATCGCCAGTGGGCGTAATCTGCCAGAATTAATCCGTGAGCGCTGGCCACGTCCACTTGTATGGTTTTACTGGATTCAGGCAGAACTGGTTGCGATGGCAACCGATCTTGCC…	M	D	S	R	S	P	S	L	P	D	D	R	P	D	P	P	E	Q	H	L	D	A	R	A	G	A	T	L	R	G	T	A	G	P	R	G	V	R	R	I	L	P	F	L	G	P	A
I225del	GTTTCGTTCCCAGATTGCAAGGGCCTGGTAGCGCTTATCTCGCGGTTGGCATAGGTGCTACGGTCATGCCACACGTAATATACTTACATTCGGCACTCACGCAGGGACGAATACAGACTGACACAACAGAAGAAAAGCGCCGGCTCGTTCGCTTAAACAGAGTGGATGTGATTGCCGCGATGGGGTTAGCGG	ATGGATTCCCGTTCTCCCAGCCTGCCCGACGACCGCCCCGACCCGCCAGAACAGCATCTCGACGCGCGGGCCGGGGCGACGCTGCGCGGGACGGCGGGACCACGCGGAGTGCGGCGCATCCTGCCGTTTCTCGGGCCGGCGGTCATCGCGTCTATCGCCTATATGGATCCCGGCAACTTTGCGACTAATATCGAGGGCGGTGCCCGTTACGGTTATTCCCTGCTTTGGGTGATTCTGGCCGCAAATCTTATGGCGATGGTGATTCAGAACCTCTCAGCAAATCTGGGAATCGCCAGTGGGCGTAATCTGCCAGAATTAATCCGTGAGCGCTGGCCACGTCCACTTGTATGGTTTTACTGGATTCAGGCAGAACTGGTTGCGATGGCAACCGATCTTGCC…	M	D	S	R	S	P	S	L	P	D	D	R	P	D	P	P	E	Q	H	L	D	A	R	A	G	A	T	L	R	G	T	A	G	P	R	G	V	R	R	I	L	P	F	L	G	P	A
G226A	GTTTCGTTCCCAGATTGCAAGGGCCTGGTAGCGCTTATCTCGCGGTTGGCATAATCGCGGCTACGGTCATGCCACACGTAATATACTTACATTCGGCACTCACGCAGGGACGAATACAGACTGACACAACAGAAGAAAAGCGCCGGCTCGTTCGCTTAAACAGAGTGGATGTGATTGCCGCGATGGGGTTAGC	ATGGATTCCCGTTCTCCCAGCCTGCCCGACGACCGCCCCGACCCGCCAGAACAGCATCTCGACGCGCGGGCCGGGGCGACGCTGCGCGGGACGGCGGGACCACGCGGAGTGCGGCGCATCCTGCCGTTTCTCGGGCCGGCGGTCATCGCGTCTATCGCCTATATGGATCCCGGCAACTTTGCGACTAATATCGAGGGCGGTGCCCGTTACGGTTATTCCCTGCTTTGGGTGATTCTGGCCGCAAATCTTATGGCGATGGTGATTCAGAACCTCTCAGCAAATCTGGGAATCGCCAGTGGGCGTAATCTGCCAGAATTAATCCGTGAGCGCTGGCCACGTCCACTTGTATGGTTTTACTGGATTCAGGCAGAACTGGTTGCGATGGCAACCGATCTTGCC…	M	D	S	R	S	P	S	L	P	D	D	R	P	D	P	P	E	Q	H	L	D	A	R	A	G	A	T	L	R	G	T	A	G	P	R	G	V	R	R	I	L	P	F	L	G	P	A
G226C	GTTTCGTTCCCAGATTGCAAGGGCCTGGTAGCGCTTATCTCGCGGTTGGCATAATCTGCGCTACGGTCATGCCACACGTAATATACTTACATTCGGCACTCACGCAGGGACGAATACAGACTGACACAACAGAAGAAAAGCGCCGGCTCGTTCGCTTAAACAGAGTGGATGTGATTGCCGCGATGGGGTTAGC	ATGGATTCCCGTTCTCCCAGCCTGCCCGACGACCGCCCCGACCCGCCAGAACAGCATCTCGACGCGCGGGCCGGGGCGACGCTGCGCGGGACGGCGGGACCACGCGGAGTGCGGCGCATCCTGCCGTTTCTCGGGCCGGCGGTCATCGCGTCTATCGCCTATATGGATCCCGGCAACTTTGCGACTAATATCGAGGGCGGTGCCCGTTACGGTTATTCCCTGCTTTGGGTGATTCTGGCCGCAAATCTTATGGCGATGGTGATTCAGAACCTCTCAGCAAATCTGGGAATCGCCAGTGGGCGTAATCTGCCAGAATTAATCCGTGAGCGCTGGCCACGTCCACTTGTATGGTTTTACTGGATTCAGGCAGAACTGGTTGCGATGGCAACCGATCTTGCC…	M	D	S	R	S	P	S	L	P	D	D	R	P	D	P	P	E	Q	H	L	D	A	R	A	G	A	T	L	R	G	T	A	G	P	R	G	V	R	R	I	L	P	F	L	G	P	A
G226D	GTTTCGTTCCCAGATTGCAAGGGCCTGGTAGCGCTTATCTCGCGGTTGGCATAATCGATGCTACGGTCATGCCACACGTAATATACTTACATTCGGCACTCACGCAGGGACGAATACAGACTGACACAACAGAAGAAAAGCGCCGGCTCGTTCGCTTAAACAGAGTGGATGTGATTGCCGCGATGGGGTTAGC	ATGGATTCCCGTTCTCCCAGCCTGCCCGACGACCGCCCCGACCCGCCAGAACAGCATCTCGACGCGCGGGCCGGGGCGACGCTGCGCGGGACGGCGGGACCACGCGGAGTGCGGCGCATCCTGCCGTTTCTCGGGCCGGCGGTCATCGCGTCTATCGCCTATATGGATCCCGGCAACTTTGCGACTAATATCGAGGGCGGTGCCCGTTACGGTTATTCCCTGCTTTGGGTGATTCTGGCCGCAAATCTTATGGCGATGGTGATTCAGAACCTCTCAGCAAATCTGGGAATCGCCAGTGGGCGTAATCTGCCAGAATTAATCCGTGAGCGCTGGCCACGTCCACTTGTATGGTTTTACTGGATTCAGGCAGAACTGGTTGCGATGGCAACCGATCTTGCC…	M	D	S	R	S	P	S	L	P	D	D	R	P	D	P	P	E	Q	H	L	D	A	R	A	G	A	T	L	R	G	T	A	G	P	R	G	V	R	R	I	L	P	F	L	G	P	A
G226E	GTTTCGTTCCCAGATTGCAAGGGCCTGGTAGCGCTTATCTCGCGGTTGGCATAATCGAAGCTACGGTCATGCCACACGTAATATACTTACATTCGGCACTCACGCAGGGACGAATACAGACTGACACAACAGAAGAAAAGCGCCGGCTCGTTCGCTTAAACAGAGTGGATGTGATTGCCGCGATGGGGTTAGC	ATGGATTCCCGTTCTCCCAGCCTGCCCGACGACCGCCCCGACCCGCCAGAACAGCATCTCGACGCGCGGGCCGGGGCGACGCTGCGCGGGACGGCGGGACCACGCGGAGTGCGGCGCATCCTGCCGTTTCTCGGGCCGGCGGTCATCGCGTCTATCGCCTATATGGATCCCGGCAACTTTGCGACTAATATCGAGGGCGGTGCCCGTTACGGTTATTCCCTGCTTTGGGTGATTCTGGCCGCAAATCTTATGGCGATGGTGATTCAGAACCTCTCAGCAAATCTGGGAATCGCCAGTGGGCGTAATCTGCCAGAATTAATCCGTGAGCGCTGGCCACGTCCACTTGTATGGTTTTACTGGATTCAGGCAGAACTGGTTGCGATGGCAACCGATCTTGCC…	M	D	S	R	S	P	S	L	P	D	D	R	P	D	P	P	E	Q	H	L	D	A	R	A	G	A	T	L	R	G	T	A	G	P	R	G	V	R	R	I	L	P	F	L	G	P	A
G226F	GTTTCGTTCCCAGATTGCAAGGGCCTGGTAGCGCTTATCTCGCGGTTGGCATAATCTTTGCTACGGTCATGCCACACGTAATATACTTACATTCGGCACTCACGCAGGGACGAATACAGACTGACACAACAGAAGAAAAGCGCCGGCTCGTTCGCTTAAACAGAGTGGATGTGATTGCCGCGATGGGGTTAGC	ATGGATTCCCGTTCTCCCAGCCTGCCCGACGACCGCCCCGACCCGCCAGAACAGCATCTCGACGCGCGGGCCGGGGCGACGCTGCGCGGGACGGCGGGACCACGCGGAGTGCGGCGCATCCTGCCGTTTCTCGGGCCGGCGGTCATCGCGTCTATCGCCTATATGGATCCCGGCAACTTTGCGACTAATATCGAGGGCGGTGCCCGTTACGGTTATTCCCTGCTTTGGGTGATTCTGGCCGCAAATCTTATGGCGATGGTGATTCAGAACCTCTCAGCAAATCTGGGAATCGCCAGTGGGCGTAATCTGCCAGAATTAATCCGTGAGCGCTGGCCACGTCCACTTGTATGGTTTTACTGGATTCAGGCAGAACTGGTTGCGATGGCAACCGATCTTGCC…	M	D	S	R	S	P	S	L	P	D	D	R	P	D	P	P	E	Q	H	L	D	A	R	A	G	A	T	L	R	G	T	A	G	P	R	G	V	R	R	I	L	P	F	L	G	P	A
G226H	GTTTCGTTCCCAGATTGCAAGGGCCTGGTAGCGCTTATCTCGCGGTTGGCATAATCCATGCTACGGTCATGCCACACGTAATATACTTACATTCGGCACTCACGCAGGGACGAATACAGACTGACACAACAGAAGAAAAGCGCCGGCTCGTTCGCTTAAACAGAGTGGATGTGATTGCCGCGATGGGGTTAGC	ATGGATTCCCGTTCTCCCAGCCTGCCCGACGACCGCCCCGACCCGCCAGAACAGCATCTCGACGCGCGGGCCGGGGCGACGCTGCGCGGGACGGCGGGACCACGCGGAGTGCGGCGCATCCTGCCGTTTCTCGGGCCGGCGGTCATCGCGTCTATCGCCTATATGGATCCCGGCAACTTTGCGACTAATATCGAGGGCGGTGCCCGTTACGGTTATTCCCTGCTTTGGGTGATTCTGGCCGCAAATCTTATGGCGATGGTGATTCAGAACCTCTCAGCAAATCTGGGAATCGCCAGTGGGCGTAATCTGCCAGAATTAATCCGTGAGCGCTGGCCACGTCCACTTGTATGGTTTTACTGGATTCAGGCAGAACTGGTTGCGATGGCAACCGATCTTGCC…	M	D	S	R	S	P	S	L	P	D	D	R	P	D	P	P	E	Q	H	L	D	A	R	A	G	A	T	L	R	G	T	A	G	P	R	G	V	R	R	I	L	P	F	L	G	P	A
G226I	GTTTCGTTCCCAGATTGCAAGGGCCTGGTAGCGCTTATCTCGCGGTTGGCATAATCATTGCTACGGTCATGCCACACGTAATATACTTACATTCGGCACTCACGCAGGGACGAATACAGACTGACACAACAGAAGAAAAGCGCCGGCTCGTTCGCTTAAACAGAGTGGATGTGATTGCCGCGATGGGGTTAGC	ATGGATTCCCGTTCTCCCAGCCTGCCCGACGACCGCCCCGACCCGCCAGAACAGCATCTCGACGCGCGGGCCGGGGCGACGCTGCGCGGGACGGCGGGACCACGCGGAGTGCGGCGCATCCTGCCGTTTCTCGGGCCGGCGGTCATCGCGTCTATCGCCTATATGGATCCCGGCAACTTTGCGACTAATATCGAGGGCGGTGCCCGTTACGGTTATTCCCTGCTTTGGGTGATTCTGGCCGCAAATCTTATGGCGATGGTGATTCAGAACCTCTCAGCAAATCTGGGAATCGCCAGTGGGCGTAATCTGCCAGAATTAATCCGTGAGCGCTGGCCACGTCCACTTGTATGGTTTTACTGGATTCAGGCAGAACTGGTTGCGATGGCAACCGATCTTGCC…	M	D	S	R	S	P	S	L	P	D	D	R	P	D	P	P	E	Q	H	L	D	A	R	A	G	A	T	L	R	G	T	A	G	P	R	G	V	R	R	I	L	P	F	L	G	P	A
G226K	GTTTCGTTCCCAGATTGCAAGGGCCTGGTAGCGCTTATCTCGCGGTTGGCATAATCAAAGCTACGGTCATGCCACACGTAATATACTTACATTCGGCACTCACGCAGGGACGAATACAGACTGACACAACAGAAGAAAAGCGCCGGCTCGTTCGCTTAAACAGAGTGGATGTGATTGCCGCGATGGGGTTAGC	ATGGATTCCCGTTCTCCCAGCCTGCCCGACGACCGCCCCGACCCGCCAGAACAGCATCTCGACGCGCGGGCCGGGGCGACGCTGCGCGGGACGGCGGGACCACGCGGAGTGCGGCGCATCCTGCCGTTTCTCGGGCCGGCGGTCATCGCGTCTATCGCCTATATGGATCCCGGCAACTTTGCGACTAATATCGAGGGCGGTGCCCGTTACGGTTATTCCCTGCTTTGGGTGATTCTGGCCGCAAATCTTATGGCGATGGTGATTCAGAACCTCTCAGCAAATCTGGGAATCGCCAGTGGGCGTAATCTGCCAGAATTAATCCGTGAGCGCTGGCCACGTCCACTTGTATGGTTTTACTGGATTCAGGCAGAACTGGTTGCGATGGCAACCGATCTTGCC…	M	D	S	R	S	P	S	L	P	D	D	R	P	D	P	P	E	Q	H	L	D	A	R	A	G	A	T	L	R	G	T	A	G	P	R	G	V	R	R	I	L	P	F	L	G	P	A
G226L	GTTTCGTTCCCAGATTGCAAGGGCCTGGTAGCGCTTATCTCGCGGTTGGCATAATCCTGGCTACGGTCATGCCACACGTAATATACTTACATTCGGCACTCACGCAGGGACGAATACAGACTGACACAACAGAAGAAAAGCGCCGGCTCGTTCGCTTAAACAGAGTGGATGTGATTGCCGCGATGGGGTTAGC	ATGGATTCCCGTTCTCCCAGCCTGCCCGACGACCGCCCCGACCCGCCAGAACAGCATCTCGACGCGCGGGCCGGGGCGACGCTGCGCGGGACGGCGGGACCACGCGGAGTGCGGCGCATCCTGCCGTTTCTCGGGCCGGCGGTCATCGCGTCTATCGCCTATATGGATCCCGGCAACTTTGCGACTAATATCGAGGGCGGTGCCCGTTACGGTTATTCCCTGCTTTGGGTGATTCTGGCCGCAAATCTTATGGCGATGGTGATTCAGAACCTCTCAGCAAATCTGGGAATCGCCAGTGGGCGTAATCTGCCAGAATTAATCCGTGAGCGCTGGCCACGTCCACTTGTATGGTTTTACTGGATTCAGGCAGAACTGGTTGCGATGGCAACCGATCTTGCC…	M	D	S	R	S	P	S	L	P	D	D	R	P	D	P	P	E	Q	H	L	D	A	R	A	G	A	T	L	R	G	T	A	G	P	R	G	V	R	R	I	L	P	F	L	G	P	A
G226M	GTTTCGTTCCCAGATTGCAAGGGCCTGGTAGCGCTTATCTCGCGGTTGGCATAATCATGGCTACGGTCATGCCACACGTAATATACTTACATTCGGCACTCACGCAGGGACGAATACAGACTGACACAACAGAAGAAAAGCGCCGGCTCGTTCGCTTAAACAGAGTGGATGTGATTGCCGCGATGGGGTTAGC	ATGGATTCCCGTTCTCCCAGCCTGCCCGACGACCGCCCCGACCCGCCAGAACAGCATCTCGACGCGCGGGCCGGGGCGACGCTGCGCGGGACGGCGGGACCACGCGGAGTGCGGCGCATCCTGCCGTTTCTCGGGCCGGCGGTCATCGCGTCTATCGCCTATATGGATCCCGGCAACTTTGCGACTAATATCGAGGGCGGTGCCCGTTACGGTTATTCCCTGCTTTGGGTGATTCTGGCCGCAAATCTTATGGCGATGGTGATTCAGAACCTCTCAGCAAATCTGGGAATCGCCAGTGGGCGTAATCTGCCAGAATTAATCCGTGAGCGCTGGCCACGTCCACTTGTATGGTTTTACTGGATTCAGGCAGAACTGGTTGCGATGGCAACCGATCTTGCC…	M	D	S	R	S	P	S	L	P	D	D	R	P	D	P	P	E	Q	H	L	D	A	R	A	G	A	T	L	R	G	T	A	G	P	R	G	V	R	R	I	L	P	F	L	G	P	A
G226N	GTTTCGTTCCCAGATTGCAAGGGCCTGGTAGCGCTTATCTCGCGGTTGGCATAATCAACGCTACGGTCATGCCACACGTAATATACTTACATTCGGCACTCACGCAGGGACGAATACAGACTGACACAACAGAAGAAAAGCGCCGGCTCGTTCGCTTAAACAGAGTGGATGTGATTGCCGCGATGGGGTTAGC	ATGGATTCCCGTTCTCCCAGCCTGCCCGACGACCGCCCCGACCCGCCAGAACAGCATCTCGACGCGCGGGCCGGGGCGACGCTGCGCGGGACGGCGGGACCACGCGGAGTGCGGCGCATCCTGCCGTTTCTCGGGCCGGCGGTCATCGCGTCTATCGCCTATATGGATCCCGGCAACTTTGCGACTAATATCGAGGGCGGTGCCCGTTACGGTTATTCCCTGCTTTGGGTGATTCTGGCCGCAAATCTTATGGCGATGGTGATTCAGAACCTCTCAGCAAATCTGGGAATCGCCAGTGGGCGTAATCTGCCAGAATTAATCCGTGAGCGCTGGCCACGTCCACTTGTATGGTTTTACTGGATTCAGGCAGAACTGGTTGCGATGGCAACCGATCTTGCC…	M	D	S	R	S	P	S	L	P	D	D	R	P	D	P	P	E	Q	H	L	D	A	R	A	G	A	T	L	R	G	T	A	G	P	R	G	V	R	R	I	L	P	F	L	G	P	A
G226P	GTTTCGTTCCCAGATTGCAAGGGCCTGGTAGCGCTTATCTCGCGGTTGGCATAATCCCGGCTACGGTCATGCCACACGTAATATACTTACATTCGGCACTCACGCAGGGACGAATACAGACTGACACAACAGAAGAAAAGCGCCGGCTCGTTCGCTTAAACAGAGTGGATGTGATTGCCGCGATGGGGTTAGC	ATGGATTCCCGTTCTCCCAGCCTGCCCGACGACCGCCCCGACCCGCCAGAACAGCATCTCGACGCGCGGGCCGGGGCGACGCTGCGCGGGACGGCGGGACCACGCGGAGTGCGGCGCATCCTGCCGTTTCTCGGGCCGGCGGTCATCGCGTCTATCGCCTATATGGATCCCGGCAACTTTGCGACTAATATCGAGGGCGGTGCCCGTTACGGTTATTCCCTGCTTTGGGTGATTCTGGCCGCAAATCTTATGGCGATGGTGATTCAGAACCTCTCAGCAAATCTGGGAATCGCCAGTGGGCGTAATCTGCCAGAATTAATCCGTGAGCGCTGGCCACGTCCACTTGTATGGTTTTACTGGATTCAGGCAGAACTGGTTGCGATGGCAACCGATCTTGCC…	M	D	S	R	S	P	S	L	P	D	D	R	P	D	P	P	E	Q	H	L	D	A	R	A	G	A	T	L	R	G	T	A	G	P	R	G	V	R	R	I	L	P	F	L	G	P	A
G226Q	GTTTCGTTCCCAGATTGCAAGGGCCTGGTAGCGCTTATCTCGCGGTTGGCATAATCCAGGCTACGGTCATGCCACACGTAATATACTTACATTCGGCACTCACGCAGGGACGAATACAGACTGACACAACAGAAGAAAAGCGCCGGCTCGTTCGCTTAAACAGAGTGGATGTGATTGCCGCGATGGGGTTAGC	ATGGATTCCCGTTCTCCCAGCCTGCCCGACGACCGCCCCGACCCGCCAGAACAGCATCTCGACGCGCGGGCCGGGGCGACGCTGCGCGGGACGGCGGGACCACGCGGAGTGCGGCGCATCCTGCCGTTTCTCGGGCCGGCGGTCATCGCGTCTATCGCCTATATGGATCCCGGCAACTTTGCGACTAATATCGAGGGCGGTGCCCGTTACGGTTATTCCCTGCTTTGGGTGATTCTGGCCGCAAATCTTATGGCGATGGTGATTCAGAACCTCTCAGCAAATCTGGGAATCGCCAGTGGGCGTAATCTGCCAGAATTAATCCGTGAGCGCTGGCCACGTCCACTTGTATGGTTTTACTGGATTCAGGCAGAACTGGTTGCGATGGCAACCGATCTTGCC…	M	D	S	R	S	P	S	L	P	D	D	R	P	D	P	P	E	Q	H	L	D	A	R	A	G	A	T	L	R	G	T	A	G	P	R	G	V	R	R	I	L	P	F	L	G	P	A
G226R	GTTTCGTTCCCAGATTGCAAGGGCCTGGTAGCGCTTATCTCGCGGTTGGCATAATCCGTGCTACGGTCATGCCACACGTAATATACTTACATTCGGCACTCACGCAGGGACGAATACAGACTGACACAACAGAAGAAAAGCGCCGGCTCGTTCGCTTAAACAGAGTGGATGTGATTGCCGCGATGGGGTTAGC	ATGGATTCCCGTTCTCCCAGCCTGCCCGACGACCGCCCCGACCCGCCAGAACAGCATCTCGACGCGCGGGCCGGGGCGACGCTGCGCGGGACGGCGGGACCACGCGGAGTGCGGCGCATCCTGCCGTTTCTCGGGCCGGCGGTCATCGCGTCTATCGCCTATATGGATCCCGGCAACTTTGCGACTAATATCGAGGGCGGTGCCCGTTACGGTTATTCCCTGCTTTGGGTGATTCTGGCCGCAAATCTTATGGCGATGGTGATTCAGAACCTCTCAGCAAATCTGGGAATCGCCAGTGGGCGTAATCTGCCAGAATTAATCCGTGAGCGCTGGCCACGTCCACTTGTATGGTTTTACTGGATTCAGGCAGAACTGGTTGCGATGGCAACCGATCTTGCC…	M	D	S	R	S	P	S	L	P	D	D	R	P	D	P	P	E	Q	H	L	D	A	R	A	G	A	T	L	R	G	T	A	G	P	R	G	V	R	R	I	L	P	F	L	G	P	A
G226S	GTTTCGTTCCCAGATTGCAAGGGCCTGGTAGCGCTTATCTCGCGGTTGGCATAATCAGCGCTACGGTCATGCCACACGTAATATACTTACATTCGGCACTCACGCAGGGACGAATACAGACTGACACAACAGAAGAAAAGCGCCGGCTCGTTCGCTTAAACAGAGTGGATGTGATTGCCGCGATGGGGTTAGC	ATGGATTCCCGTTCTCCCAGCCTGCCCGACGACCGCCCCGACCCGCCAGAACAGCATCTCGACGCGCGGGCCGGGGCGACGCTGCGCGGGACGGCGGGACCACGCGGAGTGCGGCGCATCCTGCCGTTTCTCGGGCCGGCGGTCATCGCGTCTATCGCCTATATGGATCCCGGCAACTTTGCGACTAATATCGAGGGCGGTGCCCGTTACGGTTATTCCCTGCTTTGGGTGATTCTGGCCGCAAATCTTATGGCGATGGTGATTCAGAACCTCTCAGCAAATCTGGGAATCGCCAGTGGGCGTAATCTGCCAGAATTAATCCGTGAGCGCTGGCCACGTCCACTTGTATGGTTTTACTGGATTCAGGCAGAACTGGTTGCGATGGCAACCGATCTTGCC…	M	D	S	R	S	P	S	L	P	D	D	R	P	D	P	P	E	Q	H	L	D	A	R	A	G	A	T	L	R	G	T	A	G	P	R	G	V	R	R	I	L	P	F	L	G	P	A
G226T	GTTTCGTTCCCAGATTGCAAGGGCCTGGTAGCGCTTATCTCGCGGTTGGCATAATCACCGCTACGGTCATGCCACACGTAATATACTTACATTCGGCACTCACGCAGGGACGAATACAGACTGACACAACAGAAGAAAAGCGCCGGCTCGTTCGCTTAAACAGAGTGGATGTGATTGCCGCGATGGGGTTAGC	ATGGATTCCCGTTCTCCCAGCCTGCCCGACGACCGCCCCGACCCGCCAGAACAGCATCTCGACGCGCGGGCCGGGGCGACGCTGCGCGGGACGGCGGGACCACGCGGAGTGCGGCGCATCCTGCCGTTTCTCGGGCCGGCGGTCATCGCGTCTATCGCCTATATGGATCCCGGCAACTTTGCGACTAATATCGAGGGCGGTGCCCGTTACGGTTATTCCCTGCTTTGGGTGATTCTGGCCGCAAATCTTATGGCGATGGTGATTCAGAACCTCTCAGCAAATCTGGGAATCGCCAGTGGGCGTAATCTGCCAGAATTAATCCGTGAGCGCTGGCCACGTCCACTTGTATGGTTTTACTGGATTCAGGCAGAACTGGTTGCGATGGCAACCGATCTTGCC…	M	D	S	R	S	P	S	L	P	D	D	R	P	D	P	P	E	Q	H	L	D	A	R	A	G	A	T	L	R	G	T	A	G	P	R	G	V	R	R	I	L	P	F	L	G	P	A
G226V	GTTTCGTTCCCAGATTGCAAGGGCCTGGTAGCGCTTATCTCGCGGTTGGCATAATCGTGGCTACGGTCATGCCACACGTAATATACTTACATTCGGCACTCACGCAGGGACGAATACAGACTGACACAACAGAAGAAAAGCGCCGGCTCGTTCGCTTAAACAGAGTGGATGTGATTGCCGCGATGGGGTTAGC	ATGGATTCCCGTTCTCCCAGCCTGCCCGACGACCGCCCCGACCCGCCAGAACAGCATCTCGACGCGCGGGCCGGGGCGACGCTGCGCGGGACGGCGGGACCACGCGGAGTGCGGCGCATCCTGCCGTTTCTCGGGCCGGCGGTCATCGCGTCTATCGCCTATATGGATCCCGGCAACTTTGCGACTAATATCGAGGGCGGTGCCCGTTACGGTTATTCCCTGCTTTGGGTGATTCTGGCCGCAAATCTTATGGCGATGGTGATTCAGAACCTCTCAGCAAATCTGGGAATCGCCAGTGGGCGTAATCTGCCAGAATTAATCCGTGAGCGCTGGCCACGTCCACTTGTATGGTTTTACTGGATTCAGGCAGAACTGGTTGCGATGGCAACCGATCTTGCC…	M	D	S	R	S	P	S	L	P	D	D	R	P	D	P	P	E	Q	H	L	D	A	R	A	G	A	T	L	R	G	T	A	G	P	R	G	V	R	R	I	L	P	F	L	G	P	A
G226W	GTTTCGTTCCCAGATTGCAAGGGCCTGGTAGCGCTTATCTCGCGGTTGGCATAATCTGGGCTACGGTCATGCCACACGTAATATACTTACATTCGGCACTCACGCAGGGACGAATACAGACTGACACAACAGAAGAAAAGCGCCGGCTCGTTCGCTTAAACAGAGTGGATGTGATTGCCGCGATGGGGTTAGC	ATGGATTCCCGTTCTCCCAGCCTGCCCGACGACCGCCCCGACCCGCCAGAACAGCATCTCGACGCGCGGGCCGGGGCGACGCTGCGCGGGACGGCGGGACCACGCGGAGTGCGGCGCATCCTGCCGTTTCTCGGGCCGGCGGTCATCGCGTCTATCGCCTATATGGATCCCGGCAACTTTGCGACTAATATCGAGGGCGGTGCCCGTTACGGTTATTCCCTGCTTTGGGTGATTCTGGCCGCAAATCTTATGGCGATGGTGATTCAGAACCTCTCAGCAAATCTGGGAATCGCCAGTGGGCGTAATCTGCCAGAATTAATCCGTGAGCGCTGGCCACGTCCACTTGTATGGTTTTACTGGATTCAGGCAGAACTGGTTGCGATGGCAACCGATCTTGCC…	M	D	S	R	S	P	S	L	P	D	D	R	P	D	P	P	E	Q	H	L	D	A	R	A	G	A	T	L	R	G	T	A	G	P	R	G	V	R	R	I	L	P	F	L	G	P	A
G226Y	GTTTCGTTCCCAGATTGCAAGGGCCTGGTAGCGCTTATCTCGCGGTTGGCATAATCTATGCTACGGTCATGCCACACGTAATATACTTACATTCGGCACTCACGCAGGGACGAATACAGACTGACACAACAGAAGAAAAGCGCCGGCTCGTTCGCTTAAACAGAGTGGATGTGATTGCCGCGATGGGGTTAGC	ATGGATTCCCGTTCTCCCAGCCTGCCCGACGACCGCCCCGACCCGCCAGAACAGCATCTCGACGCGCGGGCCGGGGCGACGCTGCGCGGGACGGCGGGACCACGCGGAGTGCGGCGCATCCTGCCGTTTCTCGGGCCGGCGGTCATCGCGTCTATCGCCTATATGGATCCCGGCAACTTTGCGACTAATATCGAGGGCGGTGCCCGTTACGGTTATTCCCTGCTTTGGGTGATTCTGGCCGCAAATCTTATGGCGATGGTGATTCAGAACCTCTCAGCAAATCTGGGAATCGCCAGTGGGCGTAATCTGCCAGAATTAATCCGTGAGCGCTGGCCACGTCCACTTGTATGGTTTTACTGGATTCAGGCAGAACTGGTTGCGATGGCAACCGATCTTGCC…	M	D	S	R	S	P	S	L	P	D	D	R	P	D	P	P	E	Q	H	L	D	A	R	A	G	A	T	L	R	G	T	A	G	P	R	G	V	R	R	I	L	P	F	L	G	P	A
G226G	GTTTCGTTCCCAGATTGCAAGGGCCTGGTAGCGCTTATCTCGCGGTTGGCATAATCGGCGCTACGGTCATGCCACACGTAATATACTTACATTCGGCACTCACGCAGGGACGAATACAGACTGACACAACAGAAGAAAAGCGCCGGCTCGTTCGCTTAAACAGAGTGGATGTGATTGCCGCGATGGGGTTAGC	ATGGATTCCCGTTCTCCCAGCCTGCCCGACGACCGCCCCGACCCGCCAGAACAGCATCTCGACGCGCGGGCCGGGGCGACGCTGCGCGGGACGGCGGGACCACGCGGAGTGCGGCGCATCCTGCCGTTTCTCGGGCCGGCGGTCATCGCGTCTATCGCCTATATGGATCCCGGCAACTTTGCGACTAATATCGAGGGCGGTGCCCGTTACGGTTATTCCCTGCTTTGGGTGATTCTGGCCGCAAATCTTATGGCGATGGTGATTCAGAACCTCTCAGCAAATCTGGGAATCGCCAGTGGGCGTAATCTGCCAGAATTAATCCGTGAGCGCTGGCCACGTCCACTTGTATGGTTTTACTGGATTCAGGCAGAACTGGTTGCGATGGCAACCGATCTTGCC…	M	D	S	R	S	P	S	L	P	D	D	R	P	D	P	P	E	Q	H	L	D	A	R	A	G	A	T	L	R	G	T	A	G	P	R	G	V	R	R	I	L	P	F	L	G	P	A
G226del	GTTTCGTTCCCAGATTGCAAGGGCCTGGTAGCGCTTATCTCGCGGTTGGCATAATCGCTACGGTCATGCCACACGTAATATACTTACATTCGGCACTCACGCAGGGACGAATACAGACTGACACAACAGAAGAAAAGCGCCGGCTCGTTCGCTTAAACAGAGTGGATGTGATTGCCGCGATGGGGTTAGCGG	ATGGATTCCCGTTCTCCCAGCCTGCCCGACGACCGCCCCGACCCGCCAGAACAGCATCTCGACGCGCGGGCCGGGGCGACGCTGCGCGGGACGGCGGGACCACGCGGAGTGCGGCGCATCCTGCCGTTTCTCGGGCCGGCGGTCATCGCGTCTATCGCCTATATGGATCCCGGCAACTTTGCGACTAATATCGAGGGCGGTGCCCGTTACGGTTATTCCCTGCTTTGGGTGATTCTGGCCGCAAATCTTATGGCGATGGTGATTCAGAACCTCTCAGCAAATCTGGGAATCGCCAGTGGGCGTAATCTGCCAGAATTAATCCGTGAGCGCTGGCCACGTCCACTTGTATGGTTTTACTGGATTCAGGCAGAACTGGTTGCGATGGCAACCGATCTTGCC…	M	D	S	R	S	P	S	L	P	D	D	R	P	D	P	P	E	Q	H	L	D	A	R	A	G	A	T	L	R	G	T	A	G	P	R	G	V	R	R	I	L	P	F	L	G	P	A
A227C	GTTTCGTTCCCAGATTGCAAGGGCCTGGTAGCGCTTATCTCGCGGTTGGCATAATCGGTTGCACGGTCATGCCACACGTAATATACTTACATTCGGCACTCACGCAGGGACGAATACAGACTGACACAACAGAAGAAAAGCGCCGGCTCGTTCGCTTAAACAGAGTGGATGTGATTGCCGCGATGGGGTTAGC	ATGGATTCCCGTTCTCCCAGCCTGCCCGACGACCGCCCCGACCCGCCAGAACAGCATCTCGACGCGCGGGCCGGGGCGACGCTGCGCGGGACGGCGGGACCACGCGGAGTGCGGCGCATCCTGCCGTTTCTCGGGCCGGCGGTCATCGCGTCTATCGCCTATATGGATCCCGGCAACTTTGCGACTAATATCGAGGGCGGTGCCCGTTACGGTTATTCCCTGCTTTGGGTGATTCTGGCCGCAAATCTTATGGCGATGGTGATTCAGAACCTCTCAGCAAATCTGGGAATCGCCAGTGGGCGTAATCTGCCAGAATTAATCCGTGAGCGCTGGCCACGTCCACTTGTATGGTTTTACTGGATTCAGGCAGAACTGGTTGCGATGGCAACCGATCTTGCC…	M	D	S	R	S	P	S	L	P	D	D	R	P	D	P	P	E	Q	H	L	D	A	R	A	G	A	T	L	R	G	T	A	G	P	R	G	V	R	R	I	L	P	F	L	G	P	A
A227D	GTTTCGTTCCCAGATTGCAAGGGCCTGGTAGCGCTTATCTCGCGGTTGGCATAATCGGTGATACGGTCATGCCACACGTAATATACTTACATTCGGCACTCACGCAGGGACGAATACAGACTGACACAACAGAAGAAAAGCGCCGGCTCGTTCGCTTAAACAGAGTGGATGTGATTGCCGCGATGGGGTTAGC	ATGGATTCCCGTTCTCCCAGCCTGCCCGACGACCGCCCCGACCCGCCAGAACAGCATCTCGACGCGCGGGCCGGGGCGACGCTGCGCGGGACGGCGGGACCACGCGGAGTGCGGCGCATCCTGCCGTTTCTCGGGCCGGCGGTCATCGCGTCTATCGCCTATATGGATCCCGGCAACTTTGCGACTAATATCGAGGGCGGTGCCCGTTACGGTTATTCCCTGCTTTGGGTGATTCTGGCCGCAAATCTTATGGCGATGGTGATTCAGAACCTCTCAGCAAATCTGGGAATCGCCAGTGGGCGTAATCTGCCAGAATTAATCCGTGAGCGCTGGCCACGTCCACTTGTATGGTTTTACTGGATTCAGGCAGAACTGGTTGCGATGGCAACCGATCTTGCC…	M	D	S	R	S	P	S	L	P	D	D	R	P	D	P	P	E	Q	H	L	D	A	R	A	G	A	T	L	R	G	T	A	G	P	R	G	V	R	R	I	L	P	F	L	G	P	A
A227E	GTTTCGTTCCCAGATTGCAAGGGCCTGGTAGCGCTTATCTCGCGGTTGGCATAATCGGTGAAACGGTCATGCCACACGTAATATACTTACATTCGGCACTCACGCAGGGACGAATACAGACTGACACAACAGAAGAAAAGCGCCGGCTCGTTCGCTTAAACAGAGTGGATGTGATTGCCGCGATGGGGTTAGC	ATGGATTCCCGTTCTCCCAGCCTGCCCGACGACCGCCCCGACCCGCCAGAACAGCATCTCGACGCGCGGGCCGGGGCGACGCTGCGCGGGACGGCGGGACCACGCGGAGTGCGGCGCATCCTGCCGTTTCTCGGGCCGGCGGTCATCGCGTCTATCGCCTATATGGATCCCGGCAACTTTGCGACTAATATCGAGGGCGGTGCCCGTTACGGTTATTCCCTGCTTTGGGTGATTCTGGCCGCAAATCTTATGGCGATGGTGATTCAGAACCTCTCAGCAAATCTGGGAATCGCCAGTGGGCGTAATCTGCCAGAATTAATCCGTGAGCGCTGGCCACGTCCACTTGTATGGTTTTACTGGATTCAGGCAGAACTGGTTGCGATGGCAACCGATCTTGCC…	M	D	S	R	S	P	S	L	P	D	D	R	P	D	P	P	E	Q	H	L	D	A	R	A	G	A	T	L	R	G	T	A	G	P	R	G	V	R	R	I	L	P	F	L	G	P	A
A227F	GTTTCGTTCCCAGATTGCAAGGGCCTGGTAGCGCTTATCTCGCGGTTGGCATAATCGGTTTTACGGTCATGCCACACGTAATATACTTACATTCGGCACTCACGCAGGGACGAATACAGACTGACACAACAGAAGAAAAGCGCCGGCTCGTTCGCTTAAACAGAGTGGATGTGATTGCCGCGATGGGGTTAGC	ATGGATTCCCGTTCTCCCAGCCTGCCCGACGACCGCCCCGACCCGCCAGAACAGCATCTCGACGCGCGGGCCGGGGCGACGCTGCGCGGGACGGCGGGACCACGCGGAGTGCGGCGCATCCTGCCGTTTCTCGGGCCGGCGGTCATCGCGTCTATCGCCTATATGGATCCCGGCAACTTTGCGACTAATATCGAGGGCGGTGCCCGTTACGGTTATTCCCTGCTTTGGGTGATTCTGGCCGCAAATCTTATGGCGATGGTGATTCAGAACCTCTCAGCAAATCTGGGAATCGCCAGTGGGCGTAATCTGCCAGAATTAATCCGTGAGCGCTGGCCACGTCCACTTGTATGGTTTTACTGGATTCAGGCAGAACTGGTTGCGATGGCAACCGATCTTGCC…	M	D	S	R	S	P	S	L	P	D	D	R	P	D	P	P	E	Q	H	L	D	A	R	A	G	A	T	L	R	G	T	A	G	P	R	G	V	R	R	I	L	P	F	L	G	P	A
A227G	GTTTCGTTCCCAGATTGCAAGGGCCTGGTAGCGCTTATCTCGCGGTTGGCATAATCGGTGGCACGGTCATGCCACACGTAATATACTTACATTCGGCACTCACGCAGGGACGAATACAGACTGACACAACAGAAGAAAAGCGCCGGCTCGTTCGCTTAAACAGAGTGGATGTGATTGCCGCGATGGGGTTAGC	ATGGATTCCCGTTCTCCCAGCCTGCCCGACGACCGCCCCGACCCGCCAGAACAGCATCTCGACGCGCGGGCCGGGGCGACGCTGCGCGGGACGGCGGGACCACGCGGAGTGCGGCGCATCCTGCCGTTTCTCGGGCCGGCGGTCATCGCGTCTATCGCCTATATGGATCCCGGCAACTTTGCGACTAATATCGAGGGCGGTGCCCGTTACGGTTATTCCCTGCTTTGGGTGATTCTGGCCGCAAATCTTATGGCGATGGTGATTCAGAACCTCTCAGCAAATCTGGGAATCGCCAGTGGGCGTAATCTGCCAGAATTAATCCGTGAGCGCTGGCCACGTCCACTTGTATGGTTTTACTGGATTCAGGCAGAACTGGTTGCGATGGCAACCGATCTTGCC…	M	D	S	R	S	P	S	L	P	D	D	R	P	D	P	P	E	Q	H	L	D	A	R	A	G	A	T	L	R	G	T	A	G	P	R	G	V	R	R	I	L	P	F	L	G	P	A
A227H	GTTTCGTTCCCAGATTGCAAGGGCCTGGTAGCGCTTATCTCGCGGTTGGCATAATCGGTCATACGGTCATGCCACACGTAATATACTTACATTCGGCACTCACGCAGGGACGAATACAGACTGACACAACAGAAGAAAAGCGCCGGCTCGTTCGCTTAAACAGAGTGGATGTGATTGCCGCGATGGGGTTAGC	ATGGATTCCCGTTCTCCCAGCCTGCCCGACGACCGCCCCGACCCGCCAGAACAGCATCTCGACGCGCGGGCCGGGGCGACGCTGCGCGGGACGGCGGGACCACGCGGAGTGCGGCGCATCCTGCCGTTTCTCGGGCCGGCGGTCATCGCGTCTATCGCCTATATGGATCCCGGCAACTTTGCGACTAATATCGAGGGCGGTGCCCGTTACGGTTATTCCCTGCTTTGGGTGATTCTGGCCGCAAATCTTATGGCGATGGTGATTCAGAACCTCTCAGCAAATCTGGGAATCGCCAGTGGGCGTAATCTGCCAGAATTAATCCGTGAGCGCTGGCCACGTCCACTTGTATGGTTTTACTGGATTCAGGCAGAACTGGTTGCGATGGCAACCGATCTTGCC…	M	D	S	R	S	P	S	L	P	D	D	R	P	D	P	P	E	Q	H	L	D	A	R	A	G	A	T	L	R	G	T	A	G	P	R	G	V	R	R	I	L	P	F	L	G	P	A
A227I	GTTTCGTTCCCAGATTGCAAGGGCCTGGTAGCGCTTATCTCGCGGTTGGCATAATCGGTATTACGGTCATGCCACACGTAATATACTTACATTCGGCACTCACGCAGGGACGAATACAGACTGACACAACAGAAGAAAAGCGCCGGCTCGTTCGCTTAAACAGAGTGGATGTGATTGCCGCGATGGGGTTAGC	ATGGATTCCCGTTCTCCCAGCCTGCCCGACGACCGCCCCGACCCGCCAGAACAGCATCTCGACGCGCGGGCCGGGGCGACGCTGCGCGGGACGGCGGGACCACGCGGAGTGCGGCGCATCCTGCCGTTTCTCGGGCCGGCGGTCATCGCGTCTATCGCCTATATGGATCCCGGCAACTTTGCGACTAATATCGAGGGCGGTGCCCGTTACGGTTATTCCCTGCTTTGGGTGATTCTGGCCGCAAATCTTATGGCGATGGTGATTCAGAACCTCTCAGCAAATCTGGGAATCGCCAGTGGGCGTAATCTGCCAGAATTAATCCGTGAGCGCTGGCCACGTCCACTTGTATGGTTTTACTGGATTCAGGCAGAACTGGTTGCGATGGCAACCGATCTTGCC…	M	D	S	R	S	P	S	L	P	D	D	R	P	D	P	P	E	Q	H	L	D	A	R	A	G	A	T	L	R	G	T	A	G	P	R	G	V	R	R	I	L	P	F	L	G	P	A
A227K	GTTTCGTTCCCAGATTGCAAGGGCCTGGTAGCGCTTATCTCGCGGTTGGCATAATCGGTAAAACGGTCATGCCACACGTAATATACTTACATTCGGCACTCACGCAGGGACGAATACAGACTGACACAACAGAAGAAAAGCGCCGGCTCGTTCGCTTAAACAGAGTGGATGTGATTGCCGCGATGGGGTTAGC	ATGGATTCCCGTTCTCCCAGCCTGCCCGACGACCGCCCCGACCCGCCAGAACAGCATCTCGACGCGCGGGCCGGGGCGACGCTGCGCGGGACGGCGGGACCACGCGGAGTGCGGCGCATCCTGCCGTTTCTCGGGCCGGCGGTCATCGCGTCTATCGCCTATATGGATCCCGGCAACTTTGCGACTAATATCGAGGGCGGTGCCCGTTACGGTTATTCCCTGCTTTGGGTGATTCTGGCCGCAAATCTTATGGCGATGGTGATTCAGAACCTCTCAGCAAATCTGGGAATCGCCAGTGGGCGTAATCTGCCAGAATTAATCCGTGAGCGCTGGCCACGTCCACTTGTATGGTTTTACTGGATTCAGGCAGAACTGGTTGCGATGGCAACCGATCTTGCC…	M	D	S	R	S	P	S	L	P	D	D	R	P	D	P	P	E	Q	H	L	D	A	R	A	G	A	T	L	R	G	T	A	G	P	R	G	V	R	R	I	L	P	F	L	G	P	A
A227L	GTTTCGTTCCCAGATTGCAAGGGCCTGGTAGCGCTTATCTCGCGGTTGGCATAATCGGTCTGACGGTCATGCCACACGTAATATACTTACATTCGGCACTCACGCAGGGACGAATACAGACTGACACAACAGAAGAAAAGCGCCGGCTCGTTCGCTTAAACAGAGTGGATGTGATTGCCGCGATGGGGTTAGC	ATGGATTCCCGTTCTCCCAGCCTGCCCGACGACCGCCCCGACCCGCCAGAACAGCATCTCGACGCGCGGGCCGGGGCGACGCTGCGCGGGACGGCGGGACCACGCGGAGTGCGGCGCATCCTGCCGTTTCTCGGGCCGGCGGTCATCGCGTCTATCGCCTATATGGATCCCGGCAACTTTGCGACTAATATCGAGGGCGGTGCCCGTTACGGTTATTCCCTGCTTTGGGTGATTCTGGCCGCAAATCTTATGGCGATGGTGATTCAGAACCTCTCAGCAAATCTGGGAATCGCCAGTGGGCGTAATCTGCCAGAATTAATCCGTGAGCGCTGGCCACGTCCACTTGTATGGTTTTACTGGATTCAGGCAGAACTGGTTGCGATGGCAACCGATCTTGCC…	M	D	S	R	S	P	S	L	P	D	D	R	P	D	P	P	E	Q	H	L	D	A	R	A	G	A	T	L	R	G	T	A	G	P	R	G	V	R	R	I	L	P	F	L	G	P	A
A227M	GTTTCGTTCCCAGATTGCAAGGGCCTGGTAGCGCTTATCTCGCGGTTGGCATAATCGGTATGACGGTCATGCCACACGTAATATACTTACATTCGGCACTCACGCAGGGACGAATACAGACTGACACAACAGAAGAAAAGCGCCGGCTCGTTCGCTTAAACAGAGTGGATGTGATTGCCGCGATGGGGTTAGC	ATGGATTCCCGTTCTCCCAGCCTGCCCGACGACCGCCCCGACCCGCCAGAACAGCATCTCGACGCGCGGGCCGGGGCGACGCTGCGCGGGACGGCGGGACCACGCGGAGTGCGGCGCATCCTGCCGTTTCTCGGGCCGGCGGTCATCGCGTCTATCGCCTATATGGATCCCGGCAACTTTGCGACTAATATCGAGGGCGGTGCCCGTTACGGTTATTCCCTGCTTTGGGTGATTCTGGCCGCAAATCTTATGGCGATGGTGATTCAGAACCTCTCAGCAAATCTGGGAATCGCCAGTGGGCGTAATCTGCCAGAATTAATCCGTGAGCGCTGGCCACGTCCACTTGTATGGTTTTACTGGATTCAGGCAGAACTGGTTGCGATGGCAACCGATCTTGCC…	M	D	S	R	S	P	S	L	P	D	D	R	P	D	P	P	E	Q	H	L	D	A	R	A	G	A	T	L	R	G	T	A	G	P	R	G	V	R	R	I	L	P	F	L	G	P	A
A227N	GTTTCGTTCCCAGATTGCAAGGGCCTGGTAGCGCTTATCTCGCGGTTGGCATAATCGGTAACACGGTCATGCCACACGTAATATACTTACATTCGGCACTCACGCAGGGACGAATACAGACTGACACAACAGAAGAAAAGCGCCGGCTCGTTCGCTTAAACAGAGTGGATGTGATTGCCGCGATGGGGTTAGC	ATGGATTCCCGTTCTCCCAGCCTGCCCGACGACCGCCCCGACCCGCCAGAACAGCATCTCGACGCGCGGGCCGGGGCGACGCTGCGCGGGACGGCGGGACCACGCGGAGTGCGGCGCATCCTGCCGTTTCTCGGGCCGGCGGTCATCGCGTCTATCGCCTATATGGATCCCGGCAACTTTGCGACTAATATCGAGGGCGGTGCCCGTTACGGTTATTCCCTGCTTTGGGTGATTCTGGCCGCAAATCTTATGGCGATGGTGATTCAGAACCTCTCAGCAAATCTGGGAATCGCCAGTGGGCGTAATCTGCCAGAATTAATCCGTGAGCGCTGGCCACGTCCACTTGTATGGTTTTACTGGATTCAGGCAGAACTGGTTGCGATGGCAACCGATCTTGCC…	M	D	S	R	S	P	S	L	P	D	D	R	P	D	P	P	E	Q	H	L	D	A	R	A	G	A	T	L	R	G	T	A	G	P	R	G	V	R	R	I	L	P	F	L	G	P	A
A227P	GTTTCGTTCCCAGATTGCAAGGGCCTGGTAGCGCTTATCTCGCGGTTGGCATAATCGGTCCGACGGTCATGCCACACGTAATATACTTACATTCGGCACTCACGCAGGGACGAATACAGACTGACACAACAGAAGAAAAGCGCCGGCTCGTTCGCTTAAACAGAGTGGATGTGATTGCCGCGATGGGGTTAGC	ATGGATTCCCGTTCTCCCAGCCTGCCCGACGACCGCCCCGACCCGCCAGAACAGCATCTCGACGCGCGGGCCGGGGCGACGCTGCGCGGGACGGCGGGACCACGCGGAGTGCGGCGCATCCTGCCGTTTCTCGGGCCGGCGGTCATCGCGTCTATCGCCTATATGGATCCCGGCAACTTTGCGACTAATATCGAGGGCGGTGCCCGTTACGGTTATTCCCTGCTTTGGGTGATTCTGGCCGCAAATCTTATGGCGATGGTGATTCAGAACCTCTCAGCAAATCTGGGAATCGCCAGTGGGCGTAATCTGCCAGAATTAATCCGTGAGCGCTGGCCACGTCCACTTGTATGGTTTTACTGGATTCAGGCAGAACTGGTTGCGATGGCAACCGATCTTGCC…	M	D	S	R	S	P	S	L	P	D	D	R	P	D	P	P	E	Q	H	L	D	A	R	A	G	A	T	L	R	G	T	A	G	P	R	G	V	R	R	I	L	P	F	L	G	P	A
A227Q	GTTTCGTTCCCAGATTGCAAGGGCCTGGTAGCGCTTATCTCGCGGTTGGCATAATCGGTCAGACGGTCATGCCACACGTAATATACTTACATTCGGCACTCACGCAGGGACGAATACAGACTGACACAACAGAAGAAAAGCGCCGGCTCGTTCGCTTAAACAGAGTGGATGTGATTGCCGCGATGGGGTTAGC	ATGGATTCCCGTTCTCCCAGCCTGCCCGACGACCGCCCCGACCCGCCAGAACAGCATCTCGACGCGCGGGCCGGGGCGACGCTGCGCGGGACGGCGGGACCACGCGGAGTGCGGCGCATCCTGCCGTTTCTCGGGCCGGCGGTCATCGCGTCTATCGCCTATATGGATCCCGGCAACTTTGCGACTAATATCGAGGGCGGTGCCCGTTACGGTTATTCCCTGCTTTGGGTGATTCTGGCCGCAAATCTTATGGCGATGGTGATTCAGAACCTCTCAGCAAATCTGGGAATCGCCAGTGGGCGTAATCTGCCAGAATTAATCCGTGAGCGCTGGCCACGTCCACTTGTATGGTTTTACTGGATTCAGGCAGAACTGGTTGCGATGGCAACCGATCTTGCC…	M	D	S	R	S	P	S	L	P	D	D	R	P	D	P	P	E	Q	H	L	D	A	R	A	G	A	T	L	R	G	T	A	G	P	R	G	V	R	R	I	L	P	F	L	G	P	A
A227R	GTTTCGTTCCCAGATTGCAAGGGCCTGGTAGCGCTTATCTCGCGGTTGGCATAATCGGTCGTACGGTCATGCCACACGTAATATACTTACATTCGGCACTCACGCAGGGACGAATACAGACTGACACAACAGAAGAAAAGCGCCGGCTCGTTCGCTTAAACAGAGTGGATGTGATTGCCGCGATGGGGTTAGC	ATGGATTCCCGTTCTCCCAGCCTGCCCGACGACCGCCCCGACCCGCCAGAACAGCATCTCGACGCGCGGGCCGGGGCGACGCTGCGCGGGACGGCGGGACCACGCGGAGTGCGGCGCATCCTGCCGTTTCTCGGGCCGGCGGTCATCGCGTCTATCGCCTATATGGATCCCGGCAACTTTGCGACTAATATCGAGGGCGGTGCCCGTTACGGTTATTCCCTGCTTTGGGTGATTCTGGCCGCAAATCTTATGGCGATGGTGATTCAGAACCTCTCAGCAAATCTGGGAATCGCCAGTGGGCGTAATCTGCCAGAATTAATCCGTGAGCGCTGGCCACGTCCACTTGTATGGTTTTACTGGATTCAGGCAGAACTGGTTGCGATGGCAACCGATCTTGCC…	M	D	S	R	S	P	S	L	P	D	D	R	P	D	P	P	E	Q	H	L	D	A	R	A	G	A	T	L	R	G	T	A	G	P	R	G	V	R	R	I	L	P	F	L	G	P	A
A227S	GTTTCGTTCCCAGATTGCAAGGGCCTGGTAGCGCTTATCTCGCGGTTGGCATAATCGGTAGCACGGTCATGCCACACGTAATATACTTACATTCGGCACTCACGCAGGGACGAATACAGACTGACACAACAGAAGAAAAGCGCCGGCTCGTTCGCTTAAACAGAGTGGATGTGATTGCCGCGATGGGGTTAGC	ATGGATTCCCGTTCTCCCAGCCTGCCCGACGACCGCCCCGACCCGCCAGAACAGCATCTCGACGCGCGGGCCGGGGCGACGCTGCGCGGGACGGCGGGACCACGCGGAGTGCGGCGCATCCTGCCGTTTCTCGGGCCGGCGGTCATCGCGTCTATCGCCTATATGGATCCCGGCAACTTTGCGACTAATATCGAGGGCGGTGCCCGTTACGGTTATTCCCTGCTTTGGGTGATTCTGGCCGCAAATCTTATGGCGATGGTGATTCAGAACCTCTCAGCAAATCTGGGAATCGCCAGTGGGCGTAATCTGCCAGAATTAATCCGTGAGCGCTGGCCACGTCCACTTGTATGGTTTTACTGGATTCAGGCAGAACTGGTTGCGATGGCAACCGATCTTGCC…	M	D	S	R	S	P	S	L	P	D	D	R	P	D	P	P	E	Q	H	L	D	A	R	A	G	A	T	L	R	G	T	A	G	P	R	G	V	R	R	I	L	P	F	L	G	P	A
A227T	GTTTCGTTCCCAGATTGCAAGGGCCTGGTAGCGCTTATCTCGCGGTTGGCATAATCGGTACCACGGTCATGCCACACGTAATATACTTACATTCGGCACTCACGCAGGGACGAATACAGACTGACACAACAGAAGAAAAGCGCCGGCTCGTTCGCTTAAACAGAGTGGATGTGATTGCCGCGATGGGGTTAGC	ATGGATTCCCGTTCTCCCAGCCTGCCCGACGACCGCCCCGACCCGCCAGAACAGCATCTCGACGCGCGGGCCGGGGCGACGCTGCGCGGGACGGCGGGACCACGCGGAGTGCGGCGCATCCTGCCGTTTCTCGGGCCGGCGGTCATCGCGTCTATCGCCTATATGGATCCCGGCAACTTTGCGACTAATATCGAGGGCGGTGCCCGTTACGGTTATTCCCTGCTTTGGGTGATTCTGGCCGCAAATCTTATGGCGATGGTGATTCAGAACCTCTCAGCAAATCTGGGAATCGCCAGTGGGCGTAATCTGCCAGAATTAATCCGTGAGCGCTGGCCACGTCCACTTGTATGGTTTTACTGGATTCAGGCAGAACTGGTTGCGATGGCAACCGATCTTGCC…	M	D	S	R	S	P	S	L	P	D	D	R	P	D	P	P	E	Q	H	L	D	A	R	A	G	A	T	L	R	G	T	A	G	P	R	G	V	R	R	I	L	P	F	L	G	P	A
A227V	GTTTCGTTCCCAGATTGCAAGGGCCTGGTAGCGCTTATCTCGCGGTTGGCATAATCGGTGTGACGGTCATGCCACACGTAATATACTTACATTCGGCACTCACGCAGGGACGAATACAGACTGACACAACAGAAGAAAAGCGCCGGCTCGTTCGCTTAAACAGAGTGGATGTGATTGCCGCGATGGGGTTAGC	ATGGATTCCCGTTCTCCCAGCCTGCCCGACGACCGCCCCGACCCGCCAGAACAGCATCTCGACGCGCGGGCCGGGGCGACGCTGCGCGGGACGGCGGGACCACGCGGAGTGCGGCGCATCCTGCCGTTTCTCGGGCCGGCGGTCATCGCGTCTATCGCCTATATGGATCCCGGCAACTTTGCGACTAATATCGAGGGCGGTGCCCGTTACGGTTATTCCCTGCTTTGGGTGATTCTGGCCGCAAATCTTATGGCGATGGTGATTCAGAACCTCTCAGCAAATCTGGGAATCGCCAGTGGGCGTAATCTGCCAGAATTAATCCGTGAGCGCTGGCCACGTCCACTTGTATGGTTTTACTGGATTCAGGCAGAACTGGTTGCGATGGCAACCGATCTTGCC…	M	D	S	R	S	P	S	L	P	D	D	R	P	D	P	P	E	Q	H	L	D	A	R	A	G	A	T	L	R	G	T	A	G	P	R	G	V	R	R	I	L	P	F	L	G	P	A
A227W	GTTTCGTTCCCAGATTGCAAGGGCCTGGTAGCGCTTATCTCGCGGTTGGCATAATCGGTTGGACGGTCATGCCACACGTAATATACTTACATTCGGCACTCACGCAGGGACGAATACAGACTGACACAACAGAAGAAAAGCGCCGGCTCGTTCGCTTAAACAGAGTGGATGTGATTGCCGCGATGGGGTTAGC	ATGGATTCCCGTTCTCCCAGCCTGCCCGACGACCGCCCCGACCCGCCAGAACAGCATCTCGACGCGCGGGCCGGGGCGACGCTGCGCGGGACGGCGGGACCACGCGGAGTGCGGCGCATCCTGCCGTTTCTCGGGCCGGCGGTCATCGCGTCTATCGCCTATATGGATCCCGGCAACTTTGCGACTAATATCGAGGGCGGTGCCCGTTACGGTTATTCCCTGCTTTGGGTGATTCTGGCCGCAAATCTTATGGCGATGGTGATTCAGAACCTCTCAGCAAATCTGGGAATCGCCAGTGGGCGTAATCTGCCAGAATTAATCCGTGAGCGCTGGCCACGTCCACTTGTATGGTTTTACTGGATTCAGGCAGAACTGGTTGCGATGGCAACCGATCTTGCC…	M	D	S	R	S	P	S	L	P	D	D	R	P	D	P	P	E	Q	H	L	D	A	R	A	G	A	T	L	R	G	T	A	G	P	R	G	V	R	R	I	L	P	F	L	G	P	A
A227Y	GTTTCGTTCCCAGATTGCAAGGGCCTGGTAGCGCTTATCTCGCGGTTGGCATAATCGGTTATACGGTCATGCCACACGTAATATACTTACATTCGGCACTCACGCAGGGACGAATACAGACTGACACAACAGAAGAAAAGCGCCGGCTCGTTCGCTTAAACAGAGTGGATGTGATTGCCGCGATGGGGTTAGC	ATGGATTCCCGTTCTCCCAGCCTGCCCGACGACCGCCCCGACCCGCCAGAACAGCATCTCGACGCGCGGGCCGGGGCGACGCTGCGCGGGACGGCGGGACCACGCGGAGTGCGGCGCATCCTGCCGTTTCTCGGGCCGGCGGTCATCGCGTCTATCGCCTATATGGATCCCGGCAACTTTGCGACTAATATCGAGGGCGGTGCCCGTTACGGTTATTCCCTGCTTTGGGTGATTCTGGCCGCAAATCTTATGGCGATGGTGATTCAGAACCTCTCAGCAAATCTGGGAATCGCCAGTGGGCGTAATCTGCCAGAATTAATCCGTGAGCGCTGGCCACGTCCACTTGTATGGTTTTACTGGATTCAGGCAGAACTGGTTGCGATGGCAACCGATCTTGCC…	M	D	S	R	S	P	S	L	P	D	D	R	P	D	P	P	E	Q	H	L	D	A	R	A	G	A	T	L	R	G	T	A	G	P	R	G	V	R	R	I	L	P	F	L	G	P	A
A227A	GTTTCGTTCCCAGATTGCAAGGGCCTGGTAGCGCTTATCTCGCGGTTGGCATAATCGGTGCGACGGTCATGCCACACGTAATATACTTACATTCGGCACTCACGCAGGGACGAATACAGACTGACACAACAGAAGAAAAGCGCCGGCTCGTTCGCTTAAACAGAGTGGATGTGATTGCCGCGATGGGGTTAGC	ATGGATTCCCGTTCTCCCAGCCTGCCCGACGACCGCCCCGACCCGCCAGAACAGCATCTCGACGCGCGGGCCGGGGCGACGCTGCGCGGGACGGCGGGACCACGCGGAGTGCGGCGCATCCTGCCGTTTCTCGGGCCGGCGGTCATCGCGTCTATCGCCTATATGGATCCCGGCAACTTTGCGACTAATATCGAGGGCGGTGCCCGTTACGGTTATTCCCTGCTTTGGGTGATTCTGGCCGCAAATCTTATGGCGATGGTGATTCAGAACCTCTCAGCAAATCTGGGAATCGCCAGTGGGCGTAATCTGCCAGAATTAATCCGTGAGCGCTGGCCACGTCCACTTGTATGGTTTTACTGGATTCAGGCAGAACTGGTTGCGATGGCAACCGATCTTGCC…	M	D	S	R	S	P	S	L	P	D	D	R	P	D	P	P	E	Q	H	L	D	A	R	A	G	A	T	L	R	G	T	A	G	P	R	G	V	R	R	I	L	P	F	L	G	P	A
A227del	GTTTCGTTCCCAGATTGCAAGGGCCTGGTAGCGCTTATCTCGCGGTTGGCATAATCGGTACGGTCATGCCACACGTAATATACTTACATTCGGCACTCACGCAGGGACGAATACAGACTGACACAACAGAAGAAAAGCGCCGGCTCGTTCGCTTAAACAGAGTGGATGTGATTGCCGCGATGGGGTTAGCGG	ATGGATTCCCGTTCTCCCAGCCTGCCCGACGACCGCCCCGACCCGCCAGAACAGCATCTCGACGCGCGGGCCGGGGCGACGCTGCGCGGGACGGCGGGACCACGCGGAGTGCGGCGCATCCTGCCGTTTCTCGGGCCGGCGGTCATCGCGTCTATCGCCTATATGGATCCCGGCAACTTTGCGACTAATATCGAGGGCGGTGCCCGTTACGGTTATTCCCTGCTTTGGGTGATTCTGGCCGCAAATCTTATGGCGATGGTGATTCAGAACCTCTCAGCAAATCTGGGAATCGCCAGTGGGCGTAATCTGCCAGAATTAATCCGTGAGCGCTGGCCACGTCCACTTGTATGGTTTTACTGGATTCAGGCAGAACTGGTTGCGATGGCAACCGATCTTGCC…	M	D	S	R	S	P	S	L	P	D	D	R	P	D	P	P	E	Q	H	L	D	A	R	A	G	A	T	L	R	G	T	A	G	P	R	G	V	R	R	I	L	P	F	L	G	P	A
T228A	GTTTCGTTCCCAGATTGCAAGGGCCTGGTAGCGCTTATCTCGCGGTTGGCATAATCGGTGCTGCGGTCATGCCACACGTAATATACTTACATTCGGCACTCACGCAGGGACGAATACAGACTGACACAACAGAAGAAAAGCGCCGGCTCGTTCGCTTAAACAGAGTGGATGTGATTGCCGCGATGGGGTTAGC	ATGGATTCCCGTTCTCCCAGCCTGCCCGACGACCGCCCCGACCCGCCAGAACAGCATCTCGACGCGCGGGCCGGGGCGACGCTGCGCGGGACGGCGGGACCACGCGGAGTGCGGCGCATCCTGCCGTTTCTCGGGCCGGCGGTCATCGCGTCTATCGCCTATATGGATCCCGGCAACTTTGCGACTAATATCGAGGGCGGTGCCCGTTACGGTTATTCCCTGCTTTGGGTGATTCTGGCCGCAAATCTTATGGCGATGGTGATTCAGAACCTCTCAGCAAATCTGGGAATCGCCAGTGGGCGTAATCTGCCAGAATTAATCCGTGAGCGCTGGCCACGTCCACTTGTATGGTTTTACTGGATTCAGGCAGAACTGGTTGCGATGGCAACCGATCTTGCC…	M	D	S	R	S	P	S	L	P	D	D	R	P	D	P	P	E	Q	H	L	D	A	R	A	G	A	T	L	R	G	T	A	G	P	R	G	V	R	R	I	L	P	F	L	G	P	A
T228C	GTTTCGTTCCCAGATTGCAAGGGCCTGGTAGCGCTTATCTCGCGGTTGGCATAATCGGTGCTTGCGTCATGCCACACGTAATATACTTACATTCGGCACTCACGCAGGGACGAATACAGACTGACACAACAGAAGAAAAGCGCCGGCTCGTTCGCTTAAACAGAGTGGATGTGATTGCCGCGATGGGGTTAGC	ATGGATTCCCGTTCTCCCAGCCTGCCCGACGACCGCCCCGACCCGCCAGAACAGCATCTCGACGCGCGGGCCGGGGCGACGCTGCGCGGGACGGCGGGACCACGCGGAGTGCGGCGCATCCTGCCGTTTCTCGGGCCGGCGGTCATCGCGTCTATCGCCTATATGGATCCCGGCAACTTTGCGACTAATATCGAGGGCGGTGCCCGTTACGGTTATTCCCTGCTTTGGGTGATTCTGGCCGCAAATCTTATGGCGATGGTGATTCAGAACCTCTCAGCAAATCTGGGAATCGCCAGTGGGCGTAATCTGCCAGAATTAATCCGTGAGCGCTGGCCACGTCCACTTGTATGGTTTTACTGGATTCAGGCAGAACTGGTTGCGATGGCAACCGATCTTGCC…	M	D	S	R	S	P	S	L	P	D	D	R	P	D	P	P	E	Q	H	L	D	A	R	A	G	A	T	L	R	G	T	A	G	P	R	G	V	R	R	I	L	P	F	L	G	P	A
T228D	GTTTCGTTCCCAGATTGCAAGGGCCTGGTAGCGCTTATCTCGCGGTTGGCATAATCGGTGCTGATGTCATGCCACACGTAATATACTTACATTCGGCACTCACGCAGGGACGAATACAGACTGACACAACAGAAGAAAAGCGCCGGCTCGTTCGCTTAAACAGAGTGGATGTGATTGCCGCGATGGGGTTAGC	ATGGATTCCCGTTCTCCCAGCCTGCCCGACGACCGCCCCGACCCGCCAGAACAGCATCTCGACGCGCGGGCCGGGGCGACGCTGCGCGGGACGGCGGGACCACGCGGAGTGCGGCGCATCCTGCCGTTTCTCGGGCCGGCGGTCATCGCGTCTATCGCCTATATGGATCCCGGCAACTTTGCGACTAATATCGAGGGCGGTGCCCGTTACGGTTATTCCCTGCTTTGGGTGATTCTGGCCGCAAATCTTATGGCGATGGTGATTCAGAACCTCTCAGCAAATCTGGGAATCGCCAGTGGGCGTAATCTGCCAGAATTAATCCGTGAGCGCTGGCCACGTCCACTTGTATGGTTTTACTGGATTCAGGCAGAACTGGTTGCGATGGCAACCGATCTTGCC…	M	D	S	R	S	P	S	L	P	D	D	R	P	D	P	P	E	Q	H	L	D	A	R	A	G	A	T	L	R	G	T	A	G	P	R	G	V	R	R	I	L	P	F	L	G	P	A
T228E	GTTTCGTTCCCAGATTGCAAGGGCCTGGTAGCGCTTATCTCGCGGTTGGCATAATCGGTGCTGAAGTCATGCCACACGTAATATACTTACATTCGGCACTCACGCAGGGACGAATACAGACTGACACAACAGAAGAAAAGCGCCGGCTCGTTCGCTTAAACAGAGTGGATGTGATTGCCGCGATGGGGTTAGC	ATGGATTCCCGTTCTCCCAGCCTGCCCGACGACCGCCCCGACCCGCCAGAACAGCATCTCGACGCGCGGGCCGGGGCGACGCTGCGCGGGACGGCGGGACCACGCGGAGTGCGGCGCATCCTGCCGTTTCTCGGGCCGGCGGTCATCGCGTCTATCGCCTATATGGATCCCGGCAACTTTGCGACTAATATCGAGGGCGGTGCCCGTTACGGTTATTCCCTGCTTTGGGTGATTCTGGCCGCAAATCTTATGGCGATGGTGATTCAGAACCTCTCAGCAAATCTGGGAATCGCCAGTGGGCGTAATCTGCCAGAATTAATCCGTGAGCGCTGGCCACGTCCACTTGTATGGTTTTACTGGATTCAGGCAGAACTGGTTGCGATGGCAACCGATCTTGCC…	M	D	S	R	S	P	S	L	P	D	D	R	P	D	P	P	E	Q	H	L	D	A	R	A	G	A	T	L	R	G	T	A	G	P	R	G	V	R	R	I	L	P	F	L	G	P	A
T228F	GTTTCGTTCCCAGATTGCAAGGGCCTGGTAGCGCTTATCTCGCGGTTGGCATAATCGGTGCTTTTGTCATGCCACACGTAATATACTTACATTCGGCACTCACGCAGGGACGAATACAGACTGACACAACAGAAGAAAAGCGCCGGCTCGTTCGCTTAAACAGAGTGGATGTGATTGCCGCGATGGGGTTAGC	ATGGATTCCCGTTCTCCCAGCCTGCCCGACGACCGCCCCGACCCGCCAGAACAGCATCTCGACGCGCGGGCCGGGGCGACGCTGCGCGGGACGGCGGGACCACGCGGAGTGCGGCGCATCCTGCCGTTTCTCGGGCCGGCGGTCATCGCGTCTATCGCCTATATGGATCCCGGCAACTTTGCGACTAATATCGAGGGCGGTGCCCGTTACGGTTATTCCCTGCTTTGGGTGATTCTGGCCGCAAATCTTATGGCGATGGTGATTCAGAACCTCTCAGCAAATCTGGGAATCGCCAGTGGGCGTAATCTGCCAGAATTAATCCGTGAGCGCTGGCCACGTCCACTTGTATGGTTTTACTGGATTCAGGCAGAACTGGTTGCGATGGCAACCGATCTTGCC…	M	D	S	R	S	P	S	L	P	D	D	R	P	D	P	P	E	Q	H	L	D	A	R	A	G	A	T	L	R	G	T	A	G	P	R	G	V	R	R	I	L	P	F	L	G	P	A
T228G	GTTTCGTTCCCAGATTGCAAGGGCCTGGTAGCGCTTATCTCGCGGTTGGCATAATCGGTGCTGGCGTCATGCCACACGTAATATACTTACATTCGGCACTCACGCAGGGACGAATACAGACTGACACAACAGAAGAAAAGCGCCGGCTCGTTCGCTTAAACAGAGTGGATGTGATTGCCGCGATGGGGTTAGC	ATGGATTCCCGTTCTCCCAGCCTGCCCGACGACCGCCCCGACCCGCCAGAACAGCATCTCGACGCGCGGGCCGGGGCGACGCTGCGCGGGACGGCGGGACCACGCGGAGTGCGGCGCATCCTGCCGTTTCTCGGGCCGGCGGTCATCGCGTCTATCGCCTATATGGATCCCGGCAACTTTGCGACTAATATCGAGGGCGGTGCCCGTTACGGTTATTCCCTGCTTTGGGTGATTCTGGCCGCAAATCTTATGGCGATGGTGATTCAGAACCTCTCAGCAAATCTGGGAATCGCCAGTGGGCGTAATCTGCCAGAATTAATCCGTGAGCGCTGGCCACGTCCACTTGTATGGTTTTACTGGATTCAGGCAGAACTGGTTGCGATGGCAACCGATCTTGCC…	M	D	S	R	S	P	S	L	P	D	D	R	P	D	P	P	E	Q	H	L	D	A	R	A	G	A	T	L	R	G	T	A	G	P	R	G	V	R	R	I	L	P	F	L	G	P	A
T228H	GTTTCGTTCCCAGATTGCAAGGGCCTGGTAGCGCTTATCTCGCGGTTGGCATAATCGGTGCTCATGTCATGCCACACGTAATATACTTACATTCGGCACTCACGCAGGGACGAATACAGACTGACACAACAGAAGAAAAGCGCCGGCTCGTTCGCTTAAACAGAGTGGATGTGATTGCCGCGATGGGGTTAGC	ATGGATTCCCGTTCTCCCAGCCTGCCCGACGACCGCCCCGACCCGCCAGAACAGCATCTCGACGCGCGGGCCGGGGCGACGCTGCGCGGGACGGCGGGACCACGCGGAGTGCGGCGCATCCTGCCGTTTCTCGGGCCGGCGGTCATCGCGTCTATCGCCTATATGGATCCCGGCAACTTTGCGACTAATATCGAGGGCGGTGCCCGTTACGGTTATTCCCTGCTTTGGGTGATTCTGGCCGCAAATCTTATGGCGATGGTGATTCAGAACCTCTCAGCAAATCTGGGAATCGCCAGTGGGCGTAATCTGCCAGAATTAATCCGTGAGCGCTGGCCACGTCCACTTGTATGGTTTTACTGGATTCAGGCAGAACTGGTTGCGATGGCAACCGATCTTGCC…	M	D	S	R	S	P	S	L	P	D	D	R	P	D	P	P	E	Q	H	L	D	A	R	A	G	A	T	L	R	G	T	A	G	P	R	G	V	R	R	I	L	P	F	L	G	P	A
T228I	GTTTCGTTCCCAGATTGCAAGGGCCTGGTAGCGCTTATCTCGCGGTTGGCATAATCGGTGCTATTGTCATGCCACACGTAATATACTTACATTCGGCACTCACGCAGGGACGAATACAGACTGACACAACAGAAGAAAAGCGCCGGCTCGTTCGCTTAAACAGAGTGGATGTGATTGCCGCGATGGGGTTAGC	ATGGATTCCCGTTCTCCCAGCCTGCCCGACGACCGCCCCGACCCGCCAGAACAGCATCTCGACGCGCGGGCCGGGGCGACGCTGCGCGGGACGGCGGGACCACGCGGAGTGCGGCGCATCCTGCCGTTTCTCGGGCCGGCGGTCATCGCGTCTATCGCCTATATGGATCCCGGCAACTTTGCGACTAATATCGAGGGCGGTGCCCGTTACGGTTATTCCCTGCTTTGGGTGATTCTGGCCGCAAATCTTATGGCGATGGTGATTCAGAACCTCTCAGCAAATCTGGGAATCGCCAGTGGGCGTAATCTGCCAGAATTAATCCGTGAGCGCTGGCCACGTCCACTTGTATGGTTTTACTGGATTCAGGCAGAACTGGTTGCGATGGCAACCGATCTTGCC…	M	D	S	R	S	P	S	L	P	D	D	R	P	D	P	P	E	Q	H	L	D	A	R	A	G	A	T	L	R	G	T	A	G	P	R	G	V	R	R	I	L	P	F	L	G	P	A
T228K	GTTTCGTTCCCAGATTGCAAGGGCCTGGTAGCGCTTATCTCGCGGTTGGCATAATCGGTGCTAAAGTCATGCCACACGTAATATACTTACATTCGGCACTCACGCAGGGACGAATACAGACTGACACAACAGAAGAAAAGCGCCGGCTCGTTCGCTTAAACAGAGTGGATGTGATTGCCGCGATGGGGTTAGC	ATGGATTCCCGTTCTCCCAGCCTGCCCGACGACCGCCCCGACCCGCCAGAACAGCATCTCGACGCGCGGGCCGGGGCGACGCTGCGCGGGACGGCGGGACCACGCGGAGTGCGGCGCATCCTGCCGTTTCTCGGGCCGGCGGTCATCGCGTCTATCGCCTATATGGATCCCGGCAACTTTGCGACTAATATCGAGGGCGGTGCCCGTTACGGTTATTCCCTGCTTTGGGTGATTCTGGCCGCAAATCTTATGGCGATGGTGATTCAGAACCTCTCAGCAAATCTGGGAATCGCCAGTGGGCGTAATCTGCCAGAATTAATCCGTGAGCGCTGGCCACGTCCACTTGTATGGTTTTACTGGATTCAGGCAGAACTGGTTGCGATGGCAACCGATCTTGCC…	M	D	S	R	S	P	S	L	P	D	D	R	P	D	P	P	E	Q	H	L	D	A	R	A	G	A	T	L	R	G	T	A	G	P	R	G	V	R	R	I	L	P	F	L	G	P	A
T228L	GTTTCGTTCCCAGATTGCAAGGGCCTGGTAGCGCTTATCTCGCGGTTGGCATAATCGGTGCTCTGGTCATGCCACACGTAATATACTTACATTCGGCACTCACGCAGGGACGAATACAGACTGACACAACAGAAGAAAAGCGCCGGCTCGTTCGCTTAAACAGAGTGGATGTGATTGCCGCGATGGGGTTAGC	ATGGATTCCCGTTCTCCCAGCCTGCCCGACGACCGCCCCGACCCGCCAGAACAGCATCTCGACGCGCGGGCCGGGGCGACGCTGCGCGGGACGGCGGGACCACGCGGAGTGCGGCGCATCCTGCCGTTTCTCGGGCCGGCGGTCATCGCGTCTATCGCCTATATGGATCCCGGCAACTTTGCGACTAATATCGAGGGCGGTGCCCGTTACGGTTATTCCCTGCTTTGGGTGATTCTGGCCGCAAATCTTATGGCGATGGTGATTCAGAACCTCTCAGCAAATCTGGGAATCGCCAGTGGGCGTAATCTGCCAGAATTAATCCGTGAGCGCTGGCCACGTCCACTTGTATGGTTTTACTGGATTCAGGCAGAACTGGTTGCGATGGCAACCGATCTTGCC…	M	D	S	R	S	P	S	L	P	D	D	R	P	D	P	P	E	Q	H	L	D	A	R	A	G	A	T	L	R	G	T	A	G	P	R	G	V	R	R	I	L	P	F	L	G	P	A
T228M	GTTTCGTTCCCAGATTGCAAGGGCCTGGTAGCGCTTATCTCGCGGTTGGCATAATCGGTGCTATGGTCATGCCACACGTAATATACTTACATTCGGCACTCACGCAGGGACGAATACAGACTGACACAACAGAAGAAAAGCGCCGGCTCGTTCGCTTAAACAGAGTGGATGTGATTGCCGCGATGGGGTTAGC	ATGGATTCCCGTTCTCCCAGCCTGCCCGACGACCGCCCCGACCCGCCAGAACAGCATCTCGACGCGCGGGCCGGGGCGACGCTGCGCGGGACGGCGGGACCACGCGGAGTGCGGCGCATCCTGCCGTTTCTCGGGCCGGCGGTCATCGCGTCTATCGCCTATATGGATCCCGGCAACTTTGCGACTAATATCGAGGGCGGTGCCCGTTACGGTTATTCCCTGCTTTGGGTGATTCTGGCCGCAAATCTTATGGCGATGGTGATTCAGAACCTCTCAGCAAATCTGGGAATCGCCAGTGGGCGTAATCTGCCAGAATTAATCCGTGAGCGCTGGCCACGTCCACTTGTATGGTTTTACTGGATTCAGGCAGAACTGGTTGCGATGGCAACCGATCTTGCC…	M	D	S	R	S	P	S	L	P	D	D	R	P	D	P	P	E	Q	H	L	D	A	R	A	G	A	T	L	R	G	T	A	G	P	R	G	V	R	R	I	L	P	F	L	G	P	A
T228N	GTTTCGTTCCCAGATTGCAAGGGCCTGGTAGCGCTTATCTCGCGGTTGGCATAATCGGTGCTAACGTCATGCCACACGTAATATACTTACATTCGGCACTCACGCAGGGACGAATACAGACTGACACAACAGAAGAAAAGCGCCGGCTCGTTCGCTTAAACAGAGTGGATGTGATTGCCGCGATGGGGTTAGC	ATGGATTCCCGTTCTCCCAGCCTGCCCGACGACCGCCCCGACCCGCCAGAACAGCATCTCGACGCGCGGGCCGGGGCGACGCTGCGCGGGACGGCGGGACCACGCGGAGTGCGGCGCATCCTGCCGTTTCTCGGGCCGGCGGTCATCGCGTCTATCGCCTATATGGATCCCGGCAACTTTGCGACTAATATCGAGGGCGGTGCCCGTTACGGTTATTCCCTGCTTTGGGTGATTCTGGCCGCAAATCTTATGGCGATGGTGATTCAGAACCTCTCAGCAAATCTGGGAATCGCCAGTGGGCGTAATCTGCCAGAATTAATCCGTGAGCGCTGGCCACGTCCACTTGTATGGTTTTACTGGATTCAGGCAGAACTGGTTGCGATGGCAACCGATCTTGCC…	M	D	S	R	S	P	S	L	P	D	D	R	P	D	P	P	E	Q	H	L	D	A	R	A	G	A	T	L	R	G	T	A	G	P	R	G	V	R	R	I	L	P	F	L	G	P	A
T228P	GTTTCGTTCCCAGATTGCAAGGGCCTGGTAGCGCTTATCTCGCGGTTGGCATAATCGGTGCTCCGGTCATGCCACACGTAATATACTTACATTCGGCACTCACGCAGGGACGAATACAGACTGACACAACAGAAGAAAAGCGCCGGCTCGTTCGCTTAAACAGAGTGGATGTGATTGCCGCGATGGGGTTAGC	ATGGATTCCCGTTCTCCCAGCCTGCCCGACGACCGCCCCGACCCGCCAGAACAGCATCTCGACGCGCGGGCCGGGGCGACGCTGCGCGGGACGGCGGGACCACGCGGAGTGCGGCGCATCCTGCCGTTTCTCGGGCCGGCGGTCATCGCGTCTATCGCCTATATGGATCCCGGCAACTTTGCGACTAATATCGAGGGCGGTGCCCGTTACGGTTATTCCCTGCTTTGGGTGATTCTGGCCGCAAATCTTATGGCGATGGTGATTCAGAACCTCTCAGCAAATCTGGGAATCGCCAGTGGGCGTAATCTGCCAGAATTAATCCGTGAGCGCTGGCCACGTCCACTTGTATGGTTTTACTGGATTCAGGCAGAACTGGTTGCGATGGCAACCGATCTTGCC…	M	D	S	R	S	P	S	L	P	D	D	R	P	D	P	P	E	Q	H	L	D	A	R	A	G	A	T	L	R	G	T	A	G	P	R	G	V	R	R	I	L	P	F	L	G	P	A
T228Q	GTTTCGTTCCCAGATTGCAAGGGCCTGGTAGCGCTTATCTCGCGGTTGGCATAATCGGTGCTCAGGTCATGCCACACGTAATATACTTACATTCGGCACTCACGCAGGGACGAATACAGACTGACACAACAGAAGAAAAGCGCCGGCTCGTTCGCTTAAACAGAGTGGATGTGATTGCCGCGATGGGGTTAGC	ATGGATTCCCGTTCTCCCAGCCTGCCCGACGACCGCCCCGACCCGCCAGAACAGCATCTCGACGCGCGGGCCGGGGCGACGCTGCGCGGGACGGCGGGACCACGCGGAGTGCGGCGCATCCTGCCGTTTCTCGGGCCGGCGGTCATCGCGTCTATCGCCTATATGGATCCCGGCAACTTTGCGACTAATATCGAGGGCGGTGCCCGTTACGGTTATTCCCTGCTTTGGGTGATTCTGGCCGCAAATCTTATGGCGATGGTGATTCAGAACCTCTCAGCAAATCTGGGAATCGCCAGTGGGCGTAATCTGCCAGAATTAATCCGTGAGCGCTGGCCACGTCCACTTGTATGGTTTTACTGGATTCAGGCAGAACTGGTTGCGATGGCAACCGATCTTGCC…	M	D	S	R	S	P	S	L	P	D	D	R	P	D	P	P	E	Q	H	L	D	A	R	A	G	A	T	L	R	G	T	A	G	P	R	G	V	R	R	I	L	P	F	L	G	P	A
T228R	GTTTCGTTCCCAGATTGCAAGGGCCTGGTAGCGCTTATCTCGCGGTTGGCATAATCGGTGCTCGTGTCATGCCACACGTAATATACTTACATTCGGCACTCACGCAGGGACGAATACAGACTGACACAACAGAAGAAAAGCGCCGGCTCGTTCGCTTAAACAGAGTGGATGTGATTGCCGCGATGGGGTTAGC	ATGGATTCCCGTTCTCCCAGCCTGCCCGACGACCGCCCCGACCCGCCAGAACAGCATCTCGACGCGCGGGCCGGGGCGACGCTGCGCGGGACGGCGGGACCACGCGGAGTGCGGCGCATCCTGCCGTTTCTCGGGCCGGCGGTCATCGCGTCTATCGCCTATATGGATCCCGGCAACTTTGCGACTAATATCGAGGGCGGTGCCCGTTACGGTTATTCCCTGCTTTGGGTGATTCTGGCCGCAAATCTTATGGCGATGGTGATTCAGAACCTCTCAGCAAATCTGGGAATCGCCAGTGGGCGTAATCTGCCAGAATTAATCCGTGAGCGCTGGCCACGTCCACTTGTATGGTTTTACTGGATTCAGGCAGAACTGGTTGCGATGGCAACCGATCTTGCC…	M	D	S	R	S	P	S	L	P	D	D	R	P	D	P	P	E	Q	H	L	D	A	R	A	G	A	T	L	R	G	T	A	G	P	R	G	V	R	R	I	L	P	F	L	G	P	A
T228S	GTTTCGTTCCCAGATTGCAAGGGCCTGGTAGCGCTTATCTCGCGGTTGGCATAATCGGTGCTAGCGTCATGCCACACGTAATATACTTACATTCGGCACTCACGCAGGGACGAATACAGACTGACACAACAGAAGAAAAGCGCCGGCTCGTTCGCTTAAACAGAGTGGATGTGATTGCCGCGATGGGGTTAGC	ATGGATTCCCGTTCTCCCAGCCTGCCCGACGACCGCCCCGACCCGCCAGAACAGCATCTCGACGCGCGGGCCGGGGCGACGCTGCGCGGGACGGCGGGACCACGCGGAGTGCGGCGCATCCTGCCGTTTCTCGGGCCGGCGGTCATCGCGTCTATCGCCTATATGGATCCCGGCAACTTTGCGACTAATATCGAGGGCGGTGCCCGTTACGGTTATTCCCTGCTTTGGGTGATTCTGGCCGCAAATCTTATGGCGATGGTGATTCAGAACCTCTCAGCAAATCTGGGAATCGCCAGTGGGCGTAATCTGCCAGAATTAATCCGTGAGCGCTGGCCACGTCCACTTGTATGGTTTTACTGGATTCAGGCAGAACTGGTTGCGATGGCAACCGATCTTGCC…	M	D	S	R	S	P	S	L	P	D	D	R	P	D	P	P	E	Q	H	L	D	A	R	A	G	A	T	L	R	G	T	A	G	P	R	G	V	R	R	I	L	P	F	L	G	P	A
T228V	GTTTCGTTCCCAGATTGCAAGGGCCTGGTAGCGCTTATCTCGCGGTTGGCATAATCGGTGCTGTGGTCATGCCACACGTAATATACTTACATTCGGCACTCACGCAGGGACGAATACAGACTGACACAACAGAAGAAAAGCGCCGGCTCGTTCGCTTAAACAGAGTGGATGTGATTGCCGCGATGGGGTTAGC	ATGGATTCCCGTTCTCCCAGCCTGCCCGACGACCGCCCCGACCCGCCAGAACAGCATCTCGACGCGCGGGCCGGGGCGACGCTGCGCGGGACGGCGGGACCACGCGGAGTGCGGCGCATCCTGCCGTTTCTCGGGCCGGCGGTCATCGCGTCTATCGCCTATATGGATCCCGGCAACTTTGCGACTAATATCGAGGGCGGTGCCCGTTACGGTTATTCCCTGCTTTGGGTGATTCTGGCCGCAAATCTTATGGCGATGGTGATTCAGAACCTCTCAGCAAATCTGGGAATCGCCAGTGGGCGTAATCTGCCAGAATTAATCCGTGAGCGCTGGCCACGTCCACTTGTATGGTTTTACTGGATTCAGGCAGAACTGGTTGCGATGGCAACCGATCTTGCC…	M	D	S	R	S	P	S	L	P	D	D	R	P	D	P	P	E	Q	H	L	D	A	R	A	G	A	T	L	R	G	T	A	G	P	R	G	V	R	R	I	L	P	F	L	G	P	A
T228W	GTTTCGTTCCCAGATTGCAAGGGCCTGGTAGCGCTTATCTCGCGGTTGGCATAATCGGTGCTTGGGTCATGCCACACGTAATATACTTACATTCGGCACTCACGCAGGGACGAATACAGACTGACACAACAGAAGAAAAGCGCCGGCTCGTTCGCTTAAACAGAGTGGATGTGATTGCCGCGATGGGGTTAGC	ATGGATTCCCGTTCTCCCAGCCTGCCCGACGACCGCCCCGACCCGCCAGAACAGCATCTCGACGCGCGGGCCGGGGCGACGCTGCGCGGGACGGCGGGACCACGCGGAGTGCGGCGCATCCTGCCGTTTCTCGGGCCGGCGGTCATCGCGTCTATCGCCTATATGGATCCCGGCAACTTTGCGACTAATATCGAGGGCGGTGCCCGTTACGGTTATTCCCTGCTTTGGGTGATTCTGGCCGCAAATCTTATGGCGATGGTGATTCAGAACCTCTCAGCAAATCTGGGAATCGCCAGTGGGCGTAATCTGCCAGAATTAATCCGTGAGCGCTGGCCACGTCCACTTGTATGGTTTTACTGGATTCAGGCAGAACTGGTTGCGATGGCAACCGATCTTGCC…	M	D	S	R	S	P	S	L	P	D	D	R	P	D	P	P	E	Q	H	L	D	A	R	A	G	A	T	L	R	G	T	A	G	P	R	G	V	R	R	I	L	P	F	L	G	P	A
T228Y	GTTTCGTTCCCAGATTGCAAGGGCCTGGTAGCGCTTATCTCGCGGTTGGCATAATCGGTGCTTATGTCATGCCACACGTAATATACTTACATTCGGCACTCACGCAGGGACGAATACAGACTGACACAACAGAAGAAAAGCGCCGGCTCGTTCGCTTAAACAGAGTGGATGTGATTGCCGCGATGGGGTTAGC	ATGGATTCCCGTTCTCCCAGCCTGCCCGACGACCGCCCCGACCCGCCAGAACAGCATCTCGACGCGCGGGCCGGGGCGACGCTGCGCGGGACGGCGGGACCACGCGGAGTGCGGCGCATCCTGCCGTTTCTCGGGCCGGCGGTCATCGCGTCTATCGCCTATATGGATCCCGGCAACTTTGCGACTAATATCGAGGGCGGTGCCCGTTACGGTTATTCCCTGCTTTGGGTGATTCTGGCCGCAAATCTTATGGCGATGGTGATTCAGAACCTCTCAGCAAATCTGGGAATCGCCAGTGGGCGTAATCTGCCAGAATTAATCCGTGAGCGCTGGCCACGTCCACTTGTATGGTTTTACTGGATTCAGGCAGAACTGGTTGCGATGGCAACCGATCTTGCC…	M	D	S	R	S	P	S	L	P	D	D	R	P	D	P	P	E	Q	H	L	D	A	R	A	G	A	T	L	R	G	T	A	G	P	R	G	V	R	R	I	L	P	F	L	G	P	A
T228T	GTTTCGTTCCCAGATTGCAAGGGCCTGGTAGCGCTTATCTCGCGGTTGGCATAATCGGTGCTACCGTCATGCCACACGTAATATACTTACATTCGGCACTCACGCAGGGACGAATACAGACTGACACAACAGAAGAAAAGCGCCGGCTCGTTCGCTTAAACAGAGTGGATGTGATTGCCGCGATGGGGTTAGC	ATGGATTCCCGTTCTCCCAGCCTGCCCGACGACCGCCCCGACCCGCCAGAACAGCATCTCGACGCGCGGGCCGGGGCGACGCTGCGCGGGACGGCGGGACCACGCGGAGTGCGGCGCATCCTGCCGTTTCTCGGGCCGGCGGTCATCGCGTCTATCGCCTATATGGATCCCGGCAACTTTGCGACTAATATCGAGGGCGGTGCCCGTTACGGTTATTCCCTGCTTTGGGTGATTCTGGCCGCAAATCTTATGGCGATGGTGATTCAGAACCTCTCAGCAAATCTGGGAATCGCCAGTGGGCGTAATCTGCCAGAATTAATCCGTGAGCGCTGGCCACGTCCACTTGTATGGTTTTACTGGATTCAGGCAGAACTGGTTGCGATGGCAACCGATCTTGCC…	M	D	S	R	S	P	S	L	P	D	D	R	P	D	P	P	E	Q	H	L	D	A	R	A	G	A	T	L	R	G	T	A	G	P	R	G	V	R	R	I	L	P	F	L	G	P	A
T228del	GTTTCGTTCCCAGATTGCAAGGGCCTGGTAGCGCTTATCTCGCGGTTGGCATAATCGGTGCTGTCATGCCACACGTAATATACTTACATTCGGCACTCACGCAGGGACGAATACAGACTGACACAACAGAAGAAAAGCGCCGGCTCGTTCGCTTAAACAGAGTGGATGTGATTGCCGCGATGGGGTTAGCGG	ATGGATTCCCGTTCTCCCAGCCTGCCCGACGACCGCCCCGACCCGCCAGAACAGCATCTCGACGCGCGGGCCGGGGCGACGCTGCGCGGGACGGCGGGACCACGCGGAGTGCGGCGCATCCTGCCGTTTCTCGGGCCGGCGGTCATCGCGTCTATCGCCTATATGGATCCCGGCAACTTTGCGACTAATATCGAGGGCGGTGCCCGTTACGGTTATTCCCTGCTTTGGGTGATTCTGGCCGCAAATCTTATGGCGATGGTGATTCAGAACCTCTCAGCAAATCTGGGAATCGCCAGTGGGCGTAATCTGCCAGAATTAATCCGTGAGCGCTGGCCACGTCCACTTGTATGGTTTTACTGGATTCAGGCAGAACTGGTTGCGATGGCAACCGATCTTGCC…	M	D	S	R	S	P	S	L	P	D	D	R	P	D	P	P	E	Q	H	L	D	A	R	A	G	A	T	L	R	G	T	A	G	P	R	G	V	R	R	I	L	P	F	L	G	P	A
V229A	GTTTCGTTCCCAGATTGCAAGGGCCTGGTAGCGCTTATCTCGCGGTTGGCATAATCGGTGCTACGGCGATGCCACACGTAATATACTTACATTCGGCACTCACGCAGGGACGAATACAGACTGACACAACAGAAGAAAAGCGCCGGCTCGTTCGCTTAAACAGAGTGGATGTGATTGCCGCGATGGGGTTAGC	ATGGATTCCCGTTCTCCCAGCCTGCCCGACGACCGCCCCGACCCGCCAGAACAGCATCTCGACGCGCGGGCCGGGGCGACGCTGCGCGGGACGGCGGGACCACGCGGAGTGCGGCGCATCCTGCCGTTTCTCGGGCCGGCGGTCATCGCGTCTATCGCCTATATGGATCCCGGCAACTTTGCGACTAATATCGAGGGCGGTGCCCGTTACGGTTATTCCCTGCTTTGGGTGATTCTGGCCGCAAATCTTATGGCGATGGTGATTCAGAACCTCTCAGCAAATCTGGGAATCGCCAGTGGGCGTAATCTGCCAGAATTAATCCGTGAGCGCTGGCCACGTCCACTTGTATGGTTTTACTGGATTCAGGCAGAACTGGTTGCGATGGCAACCGATCTTGCC…	M	D	S	R	S	P	S	L	P	D	D	R	P	D	P	P	E	Q	H	L	D	A	R	A	G	A	T	L	R	G	T	A	G	P	R	G	V	R	R	I	L	P	F	L	G	P	A
V229C	GTTTCGTTCCCAGATTGCAAGGGCCTGGTAGCGCTTATCTCGCGGTTGGCATAATCGGTGCTACGTGCATGCCACACGTAATATACTTACATTCGGCACTCACGCAGGGACGAATACAGACTGACACAACAGAAGAAAAGCGCCGGCTCGTTCGCTTAAACAGAGTGGATGTGATTGCCGCGATGGGGTTAGC	ATGGATTCCCGTTCTCCCAGCCTGCCCGACGACCGCCCCGACCCGCCAGAACAGCATCTCGACGCGCGGGCCGGGGCGACGCTGCGCGGGACGGCGGGACCACGCGGAGTGCGGCGCATCCTGCCGTTTCTCGGGCCGGCGGTCATCGCGTCTATCGCCTATATGGATCCCGGCAACTTTGCGACTAATATCGAGGGCGGTGCCCGTTACGGTTATTCCCTGCTTTGGGTGATTCTGGCCGCAAATCTTATGGCGATGGTGATTCAGAACCTCTCAGCAAATCTGGGAATCGCCAGTGGGCGTAATCTGCCAGAATTAATCCGTGAGCGCTGGCCACGTCCACTTGTATGGTTTTACTGGATTCAGGCAGAACTGGTTGCGATGGCAACCGATCTTGCC…	M	D	S	R	S	P	S	L	P	D	D	R	P	D	P	P	E	Q	H	L	D	A	R	A	G	A	T	L	R	G	T	A	G	P	R	G	V	R	R	I	L	P	F	L	G	P	A
V229D	GTTTCGTTCCCAGATTGCAAGGGCCTGGTAGCGCTTATCTCGCGGTTGGCATAATCGGTGCTACGGATATGCCACACGTAATATACTTACATTCGGCACTCACGCAGGGACGAATACAGACTGACACAACAGAAGAAAAGCGCCGGCTCGTTCGCTTAAACAGAGTGGATGTGATTGCCGCGATGGGGTTAGC	ATGGATTCCCGTTCTCCCAGCCTGCCCGACGACCGCCCCGACCCGCCAGAACAGCATCTCGACGCGCGGGCCGGGGCGACGCTGCGCGGGACGGCGGGACCACGCGGAGTGCGGCGCATCCTGCCGTTTCTCGGGCCGGCGGTCATCGCGTCTATCGCCTATATGGATCCCGGCAACTTTGCGACTAATATCGAGGGCGGTGCCCGTTACGGTTATTCCCTGCTTTGGGTGATTCTGGCCGCAAATCTTATGGCGATGGTGATTCAGAACCTCTCAGCAAATCTGGGAATCGCCAGTGGGCGTAATCTGCCAGAATTAATCCGTGAGCGCTGGCCACGTCCACTTGTATGGTTTTACTGGATTCAGGCAGAACTGGTTGCGATGGCAACCGATCTTGCC…	M	D	S	R	S	P	S	L	P	D	D	R	P	D	P	P	E	Q	H	L	D	A	R	A	G	A	T	L	R	G	T	A	G	P	R	G	V	R	R	I	L	P	F	L	G	P	A
[truncated: 1,023 more rows]
[truncated: 390 more columns]

## Sheet: Pool2
Name	Oligo	Variant DNA	1	2	3	4	5	6	7	8	9	10	11	12	13	14	15	16	17	18	19	20	21	22	23	24	25	26	27	28	29	30	31	32	33	34	35	36	37	38	39	40	41	42	43	44	45	46	47
[truncated: 481 more rows]
[truncated: 391 more columns]
