# Supplementary material for: Determinants of metal import and specificity in a bacterial transporter
Source: bioRxiv. 2026 Mar 31:2026.03.30.714904. Preprint. [Version 1] doi: 10.64898/2026.03.30.714904 (PMC13060092; doi:10.64898/2026.03.30.714904)
Supplement: Supplement 5 [file media-5.xlsx]

## Sheet: Combinatorial Library
COMBINATORIAL AND SOLD VARIANT LIBRARIES
	TWIST ACCOUNT MANAGER
	COMPANY NAME		Harvard University
	CUSTOMER NAME		Samuel Berry
1	SELECT LIBRARY TYPE						#VALUE!	#VALUE!	#VALUE!	#VALUE!	#VALUE!	#VALUE!	#VALUE!	#VALUE!	#VALUE!	#VALUE!	#VALUE!	#VALUE!	#VALUE!	#VALUE!	#VALUE!	#VALUE!	#VALUE!	#VALUE!	#VALUE!	#VALUE!	#VALUE!	#VALUE!	#VALUE!	#VALUE!	#VALUE!	#VALUE!	#VALUE!	#VALUE!	#VALUE!	#VALUE!	#VALUE!	#VALUE!	#VALUE!	#VALUE!	#VALUE!	#VALUE!	#VALUE!	#VALUE!	#VALUE!	#VALUE!	#VALUE!	#VALUE!	#VALUE!
	Uniform Variant - Amino Acids CVL or SOLD		SOLD Library		TRUE	DIRECTIONS: Please fill out ORF AA Acid Poistion column and the requested substitution below; Only include positions that will need to be mutated as these positions will be codon optimized.
	Uniform Variants - Codons CVL or SOLD				FALSE	Variant
	Precision Defined Complexity Variant Regions				FALSE	ORF-AA Position	54	55	56	59	60	64	85	90	94	102	120	123	124	131	134	166	168	172	185	193	227	230	232	235	236	237	242	243	244	245	267	275	286	301	319	331	332	335	336	339	341	354	355
	Customer Defined Variants ("Define Variants" tab)				FALSE	ORF AA	Y	M	D	N	F	I	A	N	N	N	W	A	E	D	E	N	Q	T	M	Q	A	M	H	Y	L	H	Q	G	R	I	A	N	F	Y	A	G	T	G	D	M	G	L	I
	Amino Acid Ratio				FALSE	ORF- Codon	0	0	0	0	0	0	0	0	0	0	0	0	0	0	0	0	0	0	0	0	0	0	0	0	0	0	0	0	0	0	0	0	0	0	0	0	0	0	0	0	0	0	0
	Wildtype Ratio				FALSE	A	0.02309	0	0	0	0	0	0.97408	0	0	0	0	0.98248	0	0	0	0	0	0	0	0	0.95272	0	0	0	0	0	0	0	0	0	0.944	0.02484	0	0.04771	0.97792	0	0.02144	0.01436	0.0384	0	0	0	0
						C	0	0	0	0	0	0	0	0	0	0	0	0	0	0	0	0	0	0	0	0	0	0	0	0	0	0	0	0	0	0	0	0	0	0	0	0	0	0	0	0	0	0	0
	Length Variation (additional cost)					D	0.03724	0	0.71176	0	0	0	0	0	0	0	0	0	0	0.9652	0	0	0	0	0	0	0	0	0	0	0	0	0	0	0	0	0	0	0	0	0	0	0	0	0.94808	0	0.01224	0	0
						E	0	0	0	0.01558	0	0	0	0.02984	0	0	0	0	0.96176	0	0.98256	0	0	0	0	0	0	0	0	0	0	0	0	0.03552	0	0	0	0	0	0	0	0	0	0	0	0	0.0284	0	0
						F	0	0	0	0	0.98288	0	0	0	0	0	0	0	0.01076	0	0	0	0	0	0	0	0	0	0	0.0368	0	0	0	0	0	0	0	0	0.97668	0	0	0	0	0	0	0	0	0.0594	0
	Cloned Library (additional cost)					G	0	0	0.28824	0.03478	0	0	0	0	0	0.02396	0	0	0	0.01652	0	0	0.02629	0	0	0	0	0.03506	0	0	0	0	0	0.96456	0	0.02647	0.05606	0	0	0	0.02212	0.97096	0	0.97328	0	0	0.95936	0	0
						H	0	0	0	0	0	0	0	0	0	0	0	0	0	0	0	0	0	0	0	0	0	0	0.93992	0	0	0.97788	0	0	0	0	0	0	0	0	0	0	0	0	0	0	0	0	0
	LIBRARY NAME					I	0	0.0246	0	0	0	0.98228	0	0	0	0	0	0	0	0.01852	0	0.01606	0	0	0	0	0	0	0	0	0	0	0	0	0	0.9736	0	0	0	0	0	0	0	0	0	0	0	0	0.98312
	CODON USAGE					K	0	0	0	0	0	0	0.01602	0	0	0	0	0	0	0	0	0	0	0	0	0	0	0	0	0	0	0	0	0	0.04412	0	0	0	0	0	0	0	0	0	0	0	0	0	0
						L	0	0	0	0	0.01713	0	0	0	0	0	0	0.01756	0.0134	0	0	0.0227	0	0	0.01748	0	0	0	0	0	0.98208	0	0	0	0	0	0	0	0.02332	0	0	0.02911	0	0	0	0.01068	0	0.94064	0
						M	0	0.9754	0	0	0	0	0.01002	0	0	0	0	0	0	0	0	0	0	0	0.98256	0	0	0.9468	0	0	0	0	0	0	0	0	0	0	0	0	0	0	0	0	0	0.97936	0	0	0
DNA SEQUENCE INFORMATION (Input ORF sequence and 5'/3' flanks is applicable)						N	0	0	0	0.94964	0	0	0	0.97024	0.92968	0.97604	0	0	0	0	0.01748	0.92584	0	0	0	0	0	0	0	0	0	0	0	0	0	0	0	0.95336	0	0	0	0	0	0	0	0	0	0	0
2	WILDTYPE ORF SEQUENCE - DNA		TACATGGACCCCGGCAACTTTGCGACCAACATCGAGGGCGGTGCCCGTTACGGCTACAGCCTGCTGTGGGTGATTCTGGCCGCCAACCTGATGGCGATGGTGATTCAGAACCTCAGCGCCAACCTGGGCATCGCCAGTGGGCGCAACCTGCCCGAACTGATCCGTGAGCGCTGGCCCCGGCCCCTGGTGTGGTTTTACTGGATTCAGGCCGAACTCGTGGCGATGGCGACCGACCTCGCCGAGTTTCTGGGGGCCGCCCTCGCCATTCAACTGCTCACCGGCCTGCCGATGTTCTGGGGCGCGGTGGTCACGGGCGTCGTCACCTTCTGGTTGCTGAACCTGCAAAAGCGCGGCACCCGTCCGCTGGAACTCGCGGTGGGCGCCTTCGTGCTGATGATC…			P	0	0	0	0	0	0	0	0	0	0	0	0	0	0	0	0	0	0	0	0	0	0	0	0	0	0	0	0	0	0	0	0	0	0	0	0	0	0	0	0	0	0	0
	LENGTH (BP)		1026			Q	0	0	0	0	0	0	0	0	0	0	0	0	0	0	0	0	0.97384	0	0	0.98032	0	0	0	0	0	0.02212	0.98064	0	0	0	0	0	0	0	0	0	0	0	0.0136	0	0	0	0
						R	0	0	0	0	0	0	0	0	0.07032	0	0	0	0	0	0	0	0	0	0	0	0	0	0	0	0	0	0	0	0.95592	0	0	0	0	0	0	0	0	0	0	0	0	0	0
	5' FLANKING SEQUENCE		CATCGCGTCTATCGCC			S	0	0	0	0	0	0.01772	0	0	0	0	0	0	0	0	0	0	0	0	0	0	0	0.01818	0	0	0	0	0	0	0	0	0	0.01036	0	0	0	0	0	0.01268	0	0	0	0	0
	LENGTH(BP)		16			T	0	0	0	0	0	0	0	0	0	0	0	0	0	0	0	0	0	0.89448	0	0	0.04728	0	0	0	0	0	0	0	0	0	0	0.01148	0	0	0	0	0.97872	0	0	0	0	0	0
	3' FLANKING SEQUENCE		ACGGCGCGGCGGGAC			V	0	0	0	0	0	0	0	0	0	0	0.01748	0	0.01428	0	0	0.01966	0	0	0	0.01976	0	0	0	0	0	0	0.01938	0	0	0	0	0	0	0	0	0	0	0	0	0.01003	0	0	0
	LENGTH(BP)		15			W	0	0	0	0	0	0	0	0	0	0	0.98252	0	0	0	0	0.01582	0	0	0	0	0	0	0.0112	0	0.01792	0	0	0	0	0	0	0	0	0	0	0	0	0	0	0	0	0	0
						Y	0.93976	0	0	0	0	0	0	0	0	0	0	0	0	0	0	0	0	0.10563	0	0	0	0	0.04896	0.9632	0	0	0	0	0	0	0	0	0	0.9524	0	0	0	0	0	0	0	0	0.01688
AMOUNT DELIVERED (for linear appx 100ng/100bp)						Variant AA's	20	20	20	20	20	20	20	20	20	20	20	20	20	20	20	20	20	20	20	20	20	20	20	20	20	20	20	20	20	20	20	20	20	20	20	20	20	20	20	20	20	20	20
3	Linear Library					wt%
	Select Scale Up Amount if Needed (additional cost)					Other AA%
						Total %	0.99999	0.99999	1	0.99999	1	1	1.00001	1	1	1	1	0.99999	1	1	1	1	1	1.00001	1	1	0.99999	1	0.99998	1	1	1	1	1	1	1.00001	1	1	1	1.00001	1.00001	1	0.99999	1	1.00001	1	1.00001	1	1
	Cloned Library		50 ug of DNA (Standard)				#	#		#								#									#		#														#
	Select Scale Up Amount if Needed (additional cost)
TEMPLATE INFORMATION/ADDITIONS
4	Template Source
	Non-Template 5' Tail Addition (max 25 bp)						20	20	20	20	20	20	20	20	20	20	20	20	20	20	20	20	20	20	20	20	20	20	20	20	20	20	20	20	20	20	20	20	20	20	20	20	20	20	20	20	20	20	20
	Non-Template 3' Tail Addition (max 25 bp)						0.99999	0.99999	1	0.99999	1	1	1.00001	1	1	1	1	0.99999	1	1	1	1	1	1.00001	1	1	0.99999	1	0.99998	1	1	1	1	1	1	1.00001	1	1	1	1.00001	1.00001	1	0.99999	1	1.00001	1	1.00001	1	1
							0.0526316	0.0526316	0.0526316	0.0526316	0.0526316	0.0526316	0.0526316	0.0526316	0.0526316	0.0526316	0.0526316	0.0526316	0.0526316	0.0526316	0.0526316	0.0526316	0.0526316	0.0526316	0.0526316	0.0526316	0.0526316	0.0526316	0.0526316	0.0526316	0.0526316	0.0526316	0.0526316	0.0526316	0.0526316	0.0526316	0.0526316	0.0526316	0.0526316	0.0526316	0.0526316	0.0526316	0.0526316	0.0526316	0.0526316	0.0526316	0.0526316	0.0526316	0.0526316
LIBRARY DETAILS							0	0	0	0	0	0	0	0	0	0	0	0	0	0	0	0	0	0	0	0	0	0	0	0	0	0	0	0	0	0	0	0	0	0	0	0	0	0	0	0	0	0	0
5A	Restriction Sites to Avoid (1) Avoiding sites can affect/skew codon usage (2) Select a maximum of 6 RE Sites to Avoid						#	#		#								#									#		#														#
	Enzyme		Sequence				#N/A	#N/A	#N/A	#N/A	#N/A	#N/A	#N/A	#N/A	#N/A	#N/A	#N/A	#N/A	#N/A	#N/A	#N/A	#N/A	#N/A	#N/A	#N/A	#N/A	#N/A	#N/A	#N/A	#N/A	#N/A	#N/A	#N/A	#N/A	#N/A	#N/A	#N/A	#N/A	#N/A	#N/A	#N/A	#N/A	#N/A	#N/A	#N/A	#N/A	#N/A	#N/A	#N/A
	None		#N/A
	None		#N/A
	None		#N/A
	None		#N/A
	None		#N/A
	None		#N/A
5B	Amino Acid Motifs to Avoid (1) Avoiding motifs can reduce total variants and skew amino acid percentage (2) Reference Amino Acid Motifs tab to select motifs below
	Glycosylation Motifs (NxS NxT - x not P)				FALSE
	Asparagine Deamidation				FALSE
	Aspartate Isomerisation				FALSE
	Lysine Glycation				FALSE
	Integrin binding aVb3				FALSE
	Integrin binding a4b1				FALSE
	Integrin binding a2b1				FALSE
	CD11c/CD18 binding				FALSE
	Fragmentation				FALSE
	Hydrophobicity				FALSE
	ALL OF THE ABOVE				FALSE
	Custom Amino Acid Motif:				FALSE
PRECISION COMBINATORIAL COMPLEXITY LIBRARIES - (Limited changes from wt Sequences)
Select Desired Complexity for each Domain and indicate the start/end position
Position Start	Position End	Wildtype	Single	Double	Triple
Indicate the amount (proportion or %) of variants desired per substituion (if applicable)
Position Start	Position End	Wildtype	Single	Double	Triple
0	0
0	0
0	0
0	0
0	0
0	0
Additional Notes/Special Instructions
									AAA	K
									AAC	N
									AAG	K
									AAT	N
									ACA	T
									ACC	T
									ACG	T
									ACT	T
									AGA	R
									AGC	S
									AGG	R
									AGT	S
									ATA	I
									ATC	I
									ATG	M
									ATT	I
									CAA	Q
									CAC	H
									CAG	Q
									CAT	H
									CCA	P
									CCC	P
									CCG	P
									CCT	P
									CGA	R
									CGC	R
									CGG	R
									CGT	R
									CTA	L
									CTC	L
									CTG	L
									CTT	L
									GAA	E
									GAC	D
									GAG	E
									GAT	D
									GCA	A
									GCC	A
									GCG	A
									GCT	A
									GGA	G
									GGC	G
									GGG	G
									GGT	G
									GTA	V
									GTC	V
									GTG	V
									GTT	V
									TAA	Z
									TAC	Y
									TAG	Z
									TAT	Y
									TCA	S
									TCC	S
									TCG	S
									TCT	S
									TGA	Z
									TGC	C
									TGG	W
									TGT	C
									TTA	L
									TTC	F
									TTG	L
									TTT	F
									NNN	X
							1	1	ATG	M
							2	4	AAA	K
							3	7	AAA	K
							4	#	TTA	L
							5	#	TTA	L
							6	#	TTC	F
							7	#	GCA	A
							8	#	ATT	I
							9	#	CCT	P
							10	#	TTA	L
							11	#	GTT	V
							12	#	GTT	V
							13	#	CCT	P
							14	#	TTC	F
							15	#	TAT	Y
							16	#	TCT	S
							17	#	CAC	H
							18	#	AGC	S
							19	#	GCG	A
							20	#	CAG	Q
							21	#	GGT	G
							22	#	CTC	L
							23	#	AAT	N
							24	#	GCT	A
							25	#	GGT	G
							26	#	GTC	V
							27	#	ACT	T
							28	#	CAG	Q
							29	#	ACC	T
							30	#	CCA	P
							31	#	AAA	K
							32	#	TTC	F
							33	#	CAG	Q
							34	#	GTC	V
							35	#	CTG	L
							36	#	AAG	K
							37	#	ACA	T
							38	#	GGA	G
							39	#	CAG	Q
							40	#	AGC	S
							41	#	ATG	M
							42	#	ACA	T
							43	#	CTG	L
							44	#	CAG	Q
							45	#	TGT	C
							46	#	GCC	A
							47	#	CAG	Q
							48	#	GAT	D
							49	#	ATG	M
							50	#	AAC	N
							51	#	CAT	H
							52	#	GAG	E
							53	#	TAC	Y
							54	#	ATG	M
							55	#	TCA	S
							56	#	TGG	W
							57	#	TAT	Y
							58	#	CGA	R
							59	#	CAA	Q
							60	#	GAC	D
							61	#	CCA	P
							62	#	GGC	G
							63	#	ATG	M
							64	#	GGA	G
							65	#	CTG	L
							66	#	AGG	R
							67	#	CTG	L
							68	#	ATT	I
							69	#	CAT	H
							70	#	TAT	Y
							71	#	TCA	S
							72	#	GTG	V
							73	#	GGC	G
							74	#	GCA	A
							75	#	GGT	G
							76	#	ATA	I
							77	#	ACT	T
							78	#	GAC	D
							79	#	CAG	Q
							80	#	GGA	G
							81	#	GAA	E
							82	#	GTC	V
							83	#	CCC	P
							84	#	AAT	N
							85	#	GGC	G
							86	#	TAC	Y
							87	#	AAT	N
							88	#	GTC	V
							89	#	TCC	S
							90	#	AGA	R
							91	#	TCA	S
							92	#	ACC	T
							93	#	ACT	T
							94	#	GAA	E
							95	#	GAT	D
							96	#	TTC	F
							97	#	CCC	P
							98	#	CTC	L
							99	#	AGG	R
							100	#	CTG	L
							101	#	CTC	L
							102	#	TCG	S
							103	#	GCT	A
							104	#	GCT	A
							105	#	CCC	P
							106	#	TCC	S
							107	#	CAG	Q
							108	#	ACA	T
							109	#	TCT	S
							110	#	GTG	V
							111	#	TAC	Y
							112	#	TTC	F
							113	#	TGT	C
							114	#	GCC	A
							115	#	AGC	S
							116	#	AGT	S
							117	#	NNN	X
							118	#	NNN	X
							119	#	NNN	X
							120	#	NNN	X
							121	#	NNN	X
							122	#	NNN	X
							123	#	NNN	X
							124	#	NNN	X
							125	#	NNN	X
							126	#	NNN	X
							127	#	NNN	X
							128	#	NNN	X
							129	#	NNN	X
							130	#	NNN	X
							131	#	TAT	Y
							132	#	GGA	G
							133	#	TAC	Y
							134	#	ACC	T
							135	#	TTT	F
							136	#	GGT	G
							137	#	AGC	S
							138	#	GGA	G
							139	#	ACA	T
							140	#	CGC	R
							141	#	CTA	L
							142	#	ACT	T
							143	#	GTT	V
							144	#	GTA	V
							145	#	GAG	E
							146	#	GAC	D
							147	#	CTG	L
							148	#	AAC	N
							149	#	AAG	K
							150	#	GTG	V
							151	#	TTC	F
							152	#	CCA	P
							153	#	CCC	P
							154	#	GAG	E
							155	#	GTC	V
							156	#	GCT	A
							157	#	GTG	V
							158	#	TTT	F
							159	#	GAG	E
							160	#	CCA	P
							161	#	TCA	S
							162	#	GAA	E
							163	#	GCA	A
							164	#	GAG	E
							165	#	ATC	I
							166	#	TCC	S
							167	#	CAC	H
							168	#	ACC	T
							169	#	CAA	Q
							170	#	AAG	K
							171	#	GCC	A
							172	#	ACA	T
							173	#	CTG	L
							174	#	GTG	V
							175	#	TGC	C
							176	#	CTG	L
							177	#	GCC	A
							178	#	ACA	T
							179	#	GGC	G
							180	#	TTC	F
							181	#	TAC	Y
							182	#	CCC	P
							183	#	GAC	D
							184	#	CAC	H
							185	#	GTG	V
							186	#	GAG	E
							187	#	CTG	L
							188	#	AGC	S
							189	#	TGG	W
							190	#	TGG	W
							191	#	GTG	V
							192	#	AAT	N
							193	#	GGG	G
							194	#	AAG	K
							195	#	GAG	E
							196	#	GTG	V
							197	#	CAC	H
							198	#	AGT	S
							199	#	GGG	G
							200	#	GTA	V
							201	#	TCC	S
							202	#	ACA	T
							203	#	GAC	D
							204	#	CCG	P
							205	#	CAG	Q
							206	#	CCC	P
							207	#	CTC	L
							208	#	AAG	K
							209	#	GAG	E
							210	#	CAG	Q
							211	#	CCC	P
							212	#	GCC	A
							213	#	CTC	L
							214	#	AAT	N
							215	#	GAC	D
							216	#	TCC	S
							217	#	AGA	R
							218	#	TAC	Y
							219	#	GCT	A
							220	#	CTG	L
							221	#	AGC	S
							222	#	AGC	S
							223	#	CGC	R
							224	#	CTG	L
							225	#	AGG	R
							226	#	GTA	V
							227	#	TCG	S
							228	#	GCC	A
							229	#	ACC	T
							230	#	TTC	F
							231	#	TGG	W
							232	#	CAG	Q
							233	#	GAC	D
							234	#	CCC	P
							235	#	CGC	R
							236	#	AAC	N
							237	#	CAC	H
							238	#	TTC	F
							239	#	CGC	R
							240	#	TGT	C
							241	#	CAA	Q
							242	#	GTC	V
							243	#	CAG	Q
							244	#	TTC	F
							245	#	TAC	Y
							246	#	GGG	G
							247	#	CTC	L
							248	#	TCG	S
							249	#	GAG	E
							250	#	AAT	N
							251	#	GAC	D
							252	#	GAG	E
							253	#	TGG	W
							254	#	ACC	T
							255	#	CAG	Q
							256	#	GAT	D
							257	#	AGG	R
							258	#	GCC	A
							259	#	AAA	K
							260	#	CCC	P
							261	#	GTC	V
							262	#	ACC	T
							263	#	CAG	Q
							264	#	ATC	I
							265	#	GTC	V
							266	#	AGC	S
							267	#	GCC	A
							268	#	GAG	E
							269	#	GCC	A
							270	#	TGG	W
							271	#	GGT	G
							272	#	AGA	R
							273	#	GCA	A
							274	#	GAC	D
							275	#	TGT	C
							276	#	GAA	E
							277	#	GAG	E
							278	#	CTA	L
							279	#	GCG	A
							280	#	GCC	A
							281	#	GCA	A
							282	#	GGG	G
							283	#	GCC	A
							284	#	GCA	A
							285	#	GAA	E
							286	#	CAA	Q
							287	#	AAA	K
							288	#	CTC	L
							289	#	ATC	I
							290	#	TCA	S
							291	#	GAA	E
							292	#	GAG	E
							293	#	GAT	D
							294	#	CTG	L
							295	#	AAT	N
							296	#	GGG	G
							297	#	GCC	A
							298	#	GCA	A
							299	#	TAG	Z
							300	#		#N/A
							301	#		#N/A
							302	#		#N/A
							303	#		#N/A
							304	#		#N/A
							305	#		#N/A
							306	#		#N/A
							307	#		#N/A
							308	#		#N/A
							309	#		#N/A
							310	#		#N/A
							311	#		#N/A
							312	#		#N/A
							313	#		#N/A
							314	#		#N/A
							315	#		#N/A
							316	#		#N/A
							317	#		#N/A
							318	#		#N/A
							319	#		#N/A
							320	#		#N/A
							321	#		#N/A
							322	#		#N/A
							323	#		#N/A
							324	#		#N/A
							325	#		#N/A
							326	#		#N/A
							327	#		#N/A
							328	#		#N/A
							329	#		#N/A
							330	#		#N/A
							331	#		#N/A
							332	#		#N/A
							333	#		#N/A
							334	#		#N/A
							335	#		#N/A
							336	#		#N/A
							337	#		#N/A
							338	#		#N/A
							339	#		#N/A
							340	#		#N/A
							341	#		#N/A
							342	#		#N/A
							343	#		#N/A
							344	#		#N/A
							345	#		#N/A
							346	#		#N/A
							347	#		#N/A
							348	#		#N/A
							349	#		#N/A
							350	#		#N/A
							351	#		#N/A
							352	#		#N/A
							353	#		#N/A
							354	#		#N/A
							355	#		#N/A
							356	#		#N/A
							357	#		#N/A
							358	#		#N/A
							359	#		#N/A
							360	#		#N/A
							361	#		#N/A
							362	#		#N/A
							363	#		#N/A
							364	#		#N/A
							365	#		#N/A
							366	#		#N/A
							367	#		#N/A
							368	#		#N/A
							369	#		#N/A
							370	#		#N/A
							371	#		#N/A
							372	#		#N/A
							373	#		#N/A
							374	#		#N/A
							375	#		#N/A
							376	#		#N/A
							377	#		#N/A
							378	#		#N/A
							379	#		#N/A
							380	#		#N/A
							381	#		#N/A
							382	#		#N/A
							383	#		#N/A
							384	#		#N/A
							385	#		#N/A
							386	#		#N/A
							387	#		#N/A
							388	#		#N/A
							389	#		#N/A
							390	#		#N/A
							391	#		#N/A
							392	#		#N/A
							393	#		#N/A
							394	#		#N/A
							395	#		#N/A
							396	#		#N/A
							397	#		#N/A
							398	#		#N/A
							399	#		#N/A
							400	#		#N/A
							401	#		#N/A
							402	#		#N/A
							403	#		#N/A
							404	#		#N/A
							405	#		#N/A
							406	#		#N/A
							407	#		#N/A
							408	#		#N/A
							409	#		#N/A
							410	#		#N/A
							411	#		#N/A
							412	#		#N/A
							413	#		#N/A
							414	#		#N/A
							415	#		#N/A
							416	#		#N/A
							417	#		#N/A
							418	#		#N/A
							419	#		#N/A
							420	#		#N/A
							421	#		#N/A
							422	#		#N/A
							423	#		#N/A
							424	#		#N/A
							425	#		#N/A
							426	#		#N/A
							427	#		#N/A
							428	#		#N/A
							429	#		#N/A
							430	#		#N/A
							431	#		#N/A
							432	#		#N/A
							433	#		#N/A
							434	#		#N/A
							435	#		#N/A
							436	#		#N/A
							437	#		#N/A
							438	#		#N/A
							439	#		#N/A
							440	#		#N/A
							441	#		#N/A
							442	#		#N/A
							443	#		#N/A
							444	#		#N/A
							445	#		#N/A
							446	#		#N/A
							447	#		#N/A
							448	#		#N/A
							449	#		#N/A
							450	#		#N/A
							451	#		#N/A
							452	#		#N/A
							453	#		#N/A
							454	#		#N/A
							455	#		#N/A
							456	#		#N/A
							457	#		#N/A
							458	#		#N/A
							459	#		#N/A
							460	#		#N/A
							461	#		#N/A
							462	#		#N/A
							463	#		#N/A
							464	#		#N/A
							465	#		#N/A
							466	#		#N/A
							467	#		#N/A
							468	#		#N/A
							469	#		#N/A
							470	#		#N/A
							471	#		#N/A
							472	#		#N/A
							473	#		#N/A
							474	#		#N/A
							475	#		#N/A
							476	#		#N/A
							477	#		#N/A
							478	#		#N/A
							479	#		#N/A
							480	#		#N/A
							481	#		#N/A
							482	#		#N/A
							483	#		#N/A
							484	#		#N/A
							485	#		#N/A
							486	#		#N/A
							487	#		#N/A
							488	#		#N/A
							489	#		#N/A
							490	#		#N/A
							491	#		#N/A
							492	#		#N/A
							493	#		#N/A
							494	#		#N/A
							495	#		#N/A
							496	#		#N/A
							497	#		#N/A
							498	#		#N/A
							499	#		#N/A
							500	#		#N/A
							501	#		#N/A
							502	#		#N/A
							503	#		#N/A
							504	#		#N/A
							505	#		#N/A
							506	#		#N/A
							507	#		#N/A
							508	#		#N/A
							509	#		#N/A
							510	#		#N/A
							511	#		#N/A
							512	#		#N/A
							513	#		#N/A
							514	#		#N/A
							515	#		#N/A
							516	#		#N/A
							517	#		#N/A
							518	#		#N/A
							519	#		#N/A
							520	#		#N/A
							521	#		#N/A
							522	#		#N/A
							523	#		#N/A
							524	#		#N/A
							525	#		#N/A
							526	#		#N/A
							527	#		#N/A
							528	#		#N/A
							529	#		#N/A
							530	#		#N/A
							531	#		#N/A
							532	#		#N/A
							533	#		#N/A
							534	#		#N/A
							535	#		#N/A
							536	#		#N/A
							537	#		#N/A
							538	#		#N/A
							539	#		#N/A
							540	#		#N/A
							541	#		#N/A
							542	#		#N/A
							543	#		#N/A
							544	#		#N/A
							545	#		#N/A
							546	#		#N/A
							547	#		#N/A
							548	#		#N/A
							549	#		#N/A
							550	#		#N/A
							551	#		#N/A
							552	#		#N/A
							553	#		#N/A
							554	#		#N/A
							555	#		#N/A
							556	#		#N/A
							557	#		#N/A
							558	#		#N/A
							559	#		#N/A
							560	#		#N/A
							561	#		#N/A
							562	#		#N/A
							563	#		#N/A
							564	#		#N/A
							565	#		#N/A
							566	#		#N/A
							567	#		#N/A
							568	#		#N/A
							569	#		#N/A
							570	#		#N/A
							571	#		#N/A
							572	#		#N/A
							573	#		#N/A
							574	#		#N/A
							575	#		#N/A
							576	#		#N/A
							577	#		#N/A
							578	#		#N/A
							579	#		#N/A
							580	#		#N/A
							581	#		#N/A
							582	#		#N/A
							583	#		#N/A
							584	#		#N/A
							585	#		#N/A
							586	#		#N/A
							587	#		#N/A
							588	#		#N/A
							589	#		#N/A
							590	#		#N/A
							591	#		#N/A
							592	#		#N/A
							593	#		#N/A
							594	#		#N/A
							595	#		#N/A
							596	#		#N/A
							597	#		#N/A
							598	#		#N/A
							599	#		#N/A
							600	#		#N/A
							601	#		#N/A
							602	#		#N/A
							603	#		#N/A
							604	#		#N/A
							605	#		#N/A
							606	#		#N/A
							607	#		#N/A
							608	#		#N/A
							609	#		#N/A
							610	#		#N/A
							611	#		#N/A
							612	#		#N/A
							613	#		#N/A
							614	#		#N/A
							615	#		#N/A
							616	#		#N/A
							617	#		#N/A
							618	#		#N/A
							619	#		#N/A
							620	#		#N/A
							621	#		#N/A
							622	#		#N/A
							623	#		#N/A
							624	#		#N/A
							625	#		#N/A
							626	#		#N/A
							627	#		#N/A
							628	#		#N/A
							629	#		#N/A
							630	#		#N/A
							631	#		#N/A
							632	#		#N/A
							633	#		#N/A
							634	#		#N/A
							635	#		#N/A
							636	#		#N/A
							637	#		#N/A
							638	#		#N/A
							639	#		#N/A
							640	#		#N/A
							641	#		#N/A
							642	#		#N/A
							643	#		#N/A
							644	#		#N/A
							645	#		#N/A
							646	#		#N/A
							647	#		#N/A
							648	#		#N/A
							649	#		#N/A
							650	#		#N/A
							651	#		#N/A
							652	#		#N/A
							653	#		#N/A
							654	#		#N/A
							655	#		#N/A
							656	#		#N/A
							657	#		#N/A
							658	#		#N/A
							659	#		#N/A
							660	#		#N/A
							661	#		#N/A
							662	#		#N/A
							663	#		#N/A
							664	#		#N/A
							665	#		#N/A
							666	#		#N/A
							667	#		#N/A
							668	#		#N/A
							669	#		#N/A
							670	#		#N/A
							671	#		#N/A
							672	#		#N/A
							673	#		#N/A
							674	#		#N/A
							675	#		#N/A
							676	#		#N/A
							677	#		#N/A
							678	#		#N/A
							679	#		#N/A
							680	#		#N/A
							681	#		#N/A
							682	#		#N/A
							683	#		#N/A
							684	#		#N/A
							685	#		#N/A
							686	#		#N/A
							687	#		#N/A
							688	#		#N/A
							689	#		#N/A
							690	#		#N/A
							691	#		#N/A
							692	#		#N/A
							693	#		#N/A
							694	#		#N/A
							695	#		#N/A
							696	#		#N/A
							697	#		#N/A
							698	#		#N/A
							699	#		#N/A
							700	#		#N/A
							701	#		#N/A
							702	#		#N/A
							703	#		#N/A
							704	#		#N/A
							705	#		#N/A
							706	#		#N/A
							707	#		#N/A
							708	#		#N/A
							709	#		#N/A
							710	#		#N/A
							711	#		#N/A
							712	#		#N/A
							713	#		#N/A
							714	#		#N/A
							715	#		#N/A
							716	#		#N/A
							717	#		#N/A
							718	#		#N/A
							719	#		#N/A
							720	#		#N/A
							721	#		#N/A
							722	#		#N/A
							723	#		#N/A
							724	#		#N/A
							725	#		#N/A
							726	#		#N/A
							727	#		#N/A
							728	#		#N/A
							729	#		#N/A
							730	#		#N/A
							731	#		#N/A
							732	#		#N/A
							733	#		#N/A
							734	#		#N/A
							735	#		#N/A
							736	#		#N/A
							737	#		#N/A
							738	#		#N/A
							739	#		#N/A
							740	#		#N/A
							741	#		#N/A
							742	#		#N/A
							743	#		#N/A
							744	#		#N/A
							745	#		#N/A
							746	#		#N/A
							747	#		#N/A
							748	#		#N/A
							749	#		#N/A
							750	#		#N/A
							751	#		#N/A
							752	#		#N/A
							753	#		#N/A
							754	#		#N/A
							755	#		#N/A
							756	#		#N/A
							757	#		#N/A
							758	#		#N/A
							759	#		#N/A
							760	#		#N/A
							761	#		#N/A
							762	#		#N/A
							763	#		#N/A
							764	#		#N/A
							765	#		#N/A
							766	#		#N/A
							767	#		#N/A
							768	#		#N/A
							769	#		#N/A
							770	#		#N/A
							771	#		#N/A
							772	#		#N/A
							773	#		#N/A
							774	#		#N/A
							775	#		#N/A
							776	#		#N/A
							777	#		#N/A
							778	#		#N/A
							779	#		#N/A
							780	#		#N/A
							781	#		#N/A
							782	#		#N/A
							783	#		#N/A
							784	#		#N/A
							785	#		#N/A
							786	#		#N/A
							787	#		#N/A
							788	#		#N/A
							789	#		#N/A
							790	#		#N/A
							791	#		#N/A
							792	#		#N/A
							793	#		#N/A
							794	#		#N/A
							795	#		#N/A
							796	#		#N/A
							797	#		#N/A
							798	#		#N/A
							799	#		#N/A
							800	#		#N/A
							801	#		#N/A
							802	#		#N/A
							803	#		#N/A
							804	#		#N/A
							805	#		#N/A
							806	#		#N/A
							807	#		#N/A
							808	#		#N/A
							809	#		#N/A
							810	#		#N/A
							811	#		#N/A
							812	#		#N/A
							813	#		#N/A
							814	#		#N/A
							815	#		#N/A
							816	#		#N/A
							817	#		#N/A
							818	#		#N/A
							819	#		#N/A
							820	#		#N/A
							821	#		#N/A
							822	#		#N/A
							823	#		#N/A
							824	#		#N/A
							825	#		#N/A
							826	#		#N/A
							827	#		#N/A
							828	#		#N/A
							829	#		#N/A
							830	#		#N/A
							831	#		#N/A
							832	#		#N/A
							833	#		#N/A
							834	#		#N/A
[truncated: 57 more columns]
